# Supplementary material for: NbVQ1 physically turns off the NbWRKY45-NbCAT2 module to promote reactive oxygen species burst and disease resistance in plants under high-potassium regime
Source: Plant Physiol. 2026 Jul 1;201(3):kiag469. doi: 10.1093/plphys/kiag469 (PMC13418371; doi:10.1093/plphys/kiag469)
Supplement: kiag469_Supplementary_Data [file kiag469_supplementary_data.zip]

Archive with 2 entries (2 files):
- Dataset20260423.xlsx
- Revised Supplemental Figures20260531.docx
