# Supplementary material for: NbVQ1 physically turns off the NbWRKY45-NbCAT2 module to promote reactive oxygen species burst and disease resistance in plants under high-potassium regime
Source: Plant Physiol. 2026 Jul 1;201(3):kiag469. doi: 10.1093/plphys/kiag469 (PMC13418371; doi:10.1093/plphys/kiag469)
Supplement: kiag469_Supplementary_Data [file kiag469_supplementary_data.zip › Dataset20260423.xlsx]

## Sheet: Table S1
	Dataset S1 The contents of N, P and K nutrient elements in all N. benthamiana seedlings.
	Name	K content (g/kg)	mean (g/kg)	STD		Name	N content (g/kg)	mean (g/kg)	STD		Name	P content (g/kg)	mean (g/kg)	STD
	LKOECAT2-1	22.71	23.01a	2.72768		LKOECAT2-1	53.45	53.83a	1.97822		LKOECAT2-1	7.42	7.79a	0.327465
	LKOECAT2-2	20.45				LKOECAT2-2	55.88				LKOECAT2-2	7.89
	LKOECAT2-3	25.88				LKOECAT2-3	52.17				LKOECAT2-3	8.05
	LKRiCAT2-1	23.15	23.05a	1.96704		LKRiCAT2-1	56.32	54.08a	2.33411		LKRiCAT2-1	7.12	7.54a	1.27307
	LKRiCAT2-2	21.03				LKRiCAT2-2	54.09				LKRiCAT2-2	8.97
	LKRiCAT2-3	24.96				LKRiCAT2-3	51.83				LKRiCAT2-3	6.53
	HKOECAT2-1	41.23	41.66b	1.72992		HKOECAT2-1	56.97	55.08a	2.34408		HKOECAT2-1	7.68	7.72a	0.102144
	HKOECAT2-2	43.56				HKOECAT2-2	53.72				HKOECAT2-2	7.84
	HKOECAT2-3	40.18				HKOECAT2-3	54.56				HKOECAT2-3	7.65
	HKRiCAT2-1	44.91	42.24b	2.57545		HKRiCAT2-1	51.29	53.55a	1.98428		HKRiCAT2-1	6.18	7.55a	1.28633
	HKRiCAT2-2	42.05				HKRiCAT2-2	55.14				HKRiCAT2-2	8.73
	HKRiCAT2-3	39.77				HKRiCAT2-3	54.21				HKRiCAT2-3	7.75
	LKOEVQ1-1	22.77	22.23a	0.778867		LKOEVQ1-1	55.78	54.85a	1.81903		LKOEVQ1-1	8.56	7.57a	0.869329
	LKOEVQ1-2	22.59				LKOEVQ1-2	52.64				LKOEVQ1-2	6.92
	LKOEVQ1-3	21.34				LKOEVQ1-3	56.13				LKOEVQ1-3	7.24
	LKRiVQ1-1	21.87	21.40a	2.28601		LKRiVQ1-1	53.01	53.13a	2.46864		LKRiVQ1-1	7.31	7.31a	0.835005
	LKRiVQ1-2	23.42				LKRiVQ1-2	54.87				LKRiVQ1-2	8.14
	LKRiVQ1-3	18.92				LKRiVQ1-3	51.52				LKRiVQ1-3	6.47
	HKOEVQ1-1	45.32	43.29b	1.79795		HKOEVQ1-1	57.24	55.05a	1.57874		HKOEVQ1-1	7.82	7.84a	0.176163
	HKOEVQ1-2	41.89				HKOEVQ1-2	54.26				HKOEVQ1-2	7.68
	HKOEVQ1-3	42.67				HKOEVQ1-3	53.64				HKOEVQ1-3	8.03
	HKRiVQ1-1	41.01	41.14b	1.78338		HKRiVQ1-1	55.35	54.29a	1.90652		HKRiVQ1-1	8.29	7.92a	0.75295
	HKRiVQ1-2	42.98				HKRiVQ1-2	52.89				HKRiVQ1-2	7.05
	HKRiVQ1-3	39.42				HKRiVQ1-3	54.62				HKRiVQ1-3	8.41
	LKOEWRKY45-1	24.11	22.31a	1.98567		LKOEWRKY45-1	51.08	53.71a	2.50008		LKOEWRKY45-1	6.29	7.77a	1.6623
	LKOEWRKY45-2	22.64				LKOEWRKY45-2	56.68				LKOEWRKY45-2	9.57
	LKOEWRKY45-3	20.18				LKOEWRKY45-3	53.36				LKOEWRKY45-3	7.46
	LKRiWRKY45-1	25.31	23.55a	1.89145		LKRiWRKY45-1	55.67	54.14a	1.34227		LKRiWRKY45-1	8.63	7.88a	0.92957
	LKRiWRKY45-2	21.55				LKRiWRKY45-2	52.41				LKRiWRKY45-2	6.84
	LKRiWRKY45-3	23.79				LKRiWRKY45-3	54.33				LKRiWRKY45-3	8.17
	HKOEWRKY45-1	38.95	41.40b	2.17819		HKOEWRKY45-1	53.92	53.89a	1.0665		HKOEWRKY45-1	7.92	7.82a	0.591805
	HKOEWRKY45-2	43.11				HKOEWRKY45-2	55.01				HKOEWRKY45-2	8.35
	HKOEWRKY45-3	42.15				HKOEWRKY45-3	52.76				HKOEWRKY45-3	7.18
	HKRiWRKY45-1	43.89	42.89b	2.03937		HKRiWRKY45-1	54.98	54.53a	1.39129		HKRiWRKY45-1	7.52	7.53a	0.175214
	HKRiWRKY45-2	40.54				HKRiWRKY45-2	53.18				HKRiWRKY45-2	7.36
	HKRiWRKY45-3	44.23				HKRiWRKY45-3	55.42				HKRiWRKY45-3	7.71
	HK1	45.67	42.81b	1.65112		HK1	52.53	53.95a	1.04206		HK1	6.95	7.81a	0.63045
	HK2	42.36				HK2	54.72				HK2	8.24
	HK3	41.74				HK3	53.84				HK3	7.83
	HK4	43.45				HK4	55.19				HK4	8.39
	HK5	40.89				HK5	52.95				HK5	7.12
	HK6	42.72				HK6	54.47				HK6	8.31
	MK1	35	31.92c	2.7		MK1	53.9	53.26a	1.4		MK1	7.65	7.71a	0.91
	MK2	28.97				MK2	54.39				MK2	8.52
	MK3	31.13				MK3	50.89				MK3	7.77
	MK4	33.56				MK4	53.73				MK4	6.9
	MK5	34.12				MK5	54.36				MK5	8.91
	MK6	28.75				MK6	52.26				MK6	6.53
	HK+TEA1	26.36	29.75a	2.62933		HK+TEA1	53.57	54.20a	1.02657		HK+TEA1	7.64	7.98a	0.60994
	HK+TEA2	33.72				HK+TEA2	55.29				HK+TEA2	8.47
	HK+TEA3	29.08				HK+TEA3	52.68				HK+TEA3	7.03
	HK+TEA4	31.53				HK+TEA4	54.83				HK+TEA4	8.58
	HK+TEA5	27.84				HK+TEA5	53.75				HK+TEA5	7.76
	HK+TEA6	29.97				HK+TEA6	55.08				HK+TEA6	8.42
	LK1	18.59	21.96a	2.57824		LK1	52.87	53.95a	1.00704		LK1	7.09	7.89a	0.650613
	LK2	25.67				LK2	54.52				LK2	8.35
	LK3	21.26				LK3	53.63				LK3	7.68
	LK4	23.88				LK4	55.22				LK4	8.51
	LK5	20.01				LK5	52.79				LK5	7.15
	LK6	22.33				LK6	54.67				LK6	8.43
	Data are presented as means ± SD; Different letters represent significant differences at P < 0.05 based on one-way ANOVA followed by post-hoc Tukey test

## Sheet: Table S2
		Dataset S2 KEGG pathway enrichment results about gene correlated with NbVQ1, NbVQ7 and NbVQ17 in N. benthamiana.
		id	num	pvalue	per	ratio	class	ID	Pvalue
		Phenylpropanoid biosynthesis	24	2.15995e-10	9.562	0.168	Metabolism	ko00940	2.15995e-10
		Stilbenoid, diarylheptanoid and gingerol biosynthesis	8	4.91674e-08	3.187	0.471	Metabolism	ko00945	4.91674e-08
		Glutathione metabolism	18	1.49893e-07	7.171	0.155	Metabolism	ko00480	1.49893e-07
		Flavonoid biosynthesis	8	1.025e-05	3.187	0.258	Metabolism	ko00941	1.025e-05
		Plant hormone signal transduction	36	4.11895e-05	14.343	0.073	Environmental Information Processing	ko04075	4.11895e-05
		Photosynthesis	11	0.000934366	4.382	0.11	Metabolism	ko00195	0.000934366
		MAPK signaling pathway - plant	18	0.00158587	7.171	0.079	Environmental Information Processing	ko04016	0.00158587
		Terpenoid backbone biosynthesis	9	0.00192823	3.586	0.115	Metabolism	ko00900	0.00192823
		Photosynthesis - antenna proteins	6	0.0042383	2.39	0.14	Metabolism	ko00196	0.0042383
		Amino sugar and nucleotide sugar metabolism	14	0.00564705	5.578	0.078	Metabolism	ko00520	0.00564705
		Arginine and proline metabolism	7	0.0161484	2.789	0.096	Metabolism	ko00330	0.0161484
		Biosynthesis of various plant secondary metabolites	6	0.024197	2.39	0.097	Metabolism	ko00999	0.024197
		Steroid biosynthesis	5	0.0246276	1.992	0.109	Metabolism	ko00100	0.0246276
		Starch and sucrose metabolism	12	0.0314062	4.781	0.066	Metabolism	ko00500	0.0314062
		Carbon fixation by Calvin cycle	8	0.0363852	3.187	0.076	Metabolism	ko00710	0.0363852
		Glyoxylate and dicarboxylate metabolism	8	0.048004	3.187	0.072	Metabolism	ko00630	0.048004

## Sheet: Table S3
	Dataset S3 Gene ontology enrichment analysis on DEGs from LKOEVQ vs. LK comparison.
	id	num	pvalue	per	ratio	class	ID	Pvalue
	GO:0006412 translation	356	4.97532e-31	11.392	0.291	Biological Process	GO:0006412	4.97532e-31
	GO:0010467 gene expression	723	2.7629e-08	23.136	0.194	Biological Process	GO:0010467	2.7629e-08
	GO:0019725 cellular homeostasis	69	5.13764e-06	2.208	0.275	Biological Process	GO:0019725	5.13764e-06
	GO:0045454 cell redox homeostasis	63	1.2608e-05	2.016	0.275	Biological Process	GO:0045454	1.2608e-05
	GO:0009890 negative regulation of biosynthetic process	10	0.000296787	0.32	0.526	Biological Process	GO:0009890	0.000296787
	GO:0006032 chitin catabolic process	13	0.000646068	0.416	0.419	Biological Process	GO:0006032	0.000646068
	GO:0009415 response to water	10	0.00129436	0.32	0.455	Biological Process	GO:0009415	0.00129436
	GO:0006950 response to stress	173	0.00317144	5.536	0.198	Biological Process	GO:0006950	0.00317144
	GO:1902582 single-organism intracellular transport	50	0.00393783	1.6	0.236	Biological Process	GO:1902582	0.00393783
	GO:0008283 cell proliferation	6	0.00416057	0.192	0.545	Biological Process	GO:0008283	0.00416057
	GO:0035556 intracellular signal transduction	79	0.0042521	2.528	0.217	Biological Process	GO:0035556	0.0042521
	GO:0016998 cell wall macromolecule catabolic process	11	0.0042835	0.352	0.379	Biological Process	GO:0016998	0.0042835
	GO:0009607 response to biotic stimulus	14	0.00668261	0.448	0.326	Biological Process	GO:0009607	0.00668261
	GO:0034754 cellular hormone metabolic process	6	0.00717752	0.192	0.5	Biological Process	GO:0034754	0.00717752
	GO:0042445 hormone metabolic process	6	0.00717752	0.192	0.5	Biological Process	GO:0042445	0.00717752
	GO:0006541 glutamine metabolic process	9	0.00753923	0.288	0.391	Biological Process	GO:0006541	0.00753923
	GO:0044036 cell wall macromolecule metabolic process	11	0.00765664	0.352	0.355	Biological Process	GO:0044036	0.00765664
	GO:0007154 cell communication	127	0.00771972	4.064	0.2	Biological Process	GO:0007154	0.00771972
	GO:0043102 amino acid salvage	4	0.00809585	0.128	0.667	Biological Process	GO:0043102	0.00809585
	GO:0071267 L-methionine salvage	4	0.00809585	0.128	0.667	Biological Process	GO:0071267	0.00809585
	GO:0006564 L-serine biosynthetic process	5	0.00821476	0.16	0.556	Biological Process	GO:0006564	0.00821476
	GO:0006621 protein retention in ER lumen	7	0.00902854	0.224	0.438	Biological Process	GO:0006621	0.00902854
	GO:0009074 aromatic amino acid family catabolic process	7	0.00902854	0.224	0.438	Biological Process	GO:0009074	0.00902854
	GO:0072595 maintenance of protein localization in organelle	7	0.00902854	0.224	0.438	Biological Process	GO:0072595	0.00902854
	GO:1990542 mitochondrial transmembrane transport	7	0.00902854	0.224	0.438	Biological Process	GO:1990542	0.00902854
	GO:0007005 mitochondrion organization	11	0.00997583	0.352	0.344	Biological Process	GO:0007005	0.00997583
	GO:0006952 defense response	28	0.0121943	0.896	0.25	Biological Process	GO:0006952	0.0121943
	GO:0032507 maintenance of protein location in cell	7	0.0132143	0.224	0.412	Biological Process	GO:0032507	0.0132143
	GO:0045185 maintenance of protein location	7	0.0132143	0.224	0.412	Biological Process	GO:0045185	0.0132143
	GO:0051220 cytoplasmic sequestering of protein	7	0.0132143	0.224	0.412	Biological Process	GO:0051220	0.0132143
	GO:0051235 maintenance of location	7	0.0132143	0.224	0.412	Biological Process	GO:0051235	0.0132143
	GO:0051651 maintenance of location in cell	7	0.0132143	0.224	0.412	Biological Process	GO:0051651	0.0132143
	GO:0009269 response to desiccation	5	0.0142357	0.16	0.5	Biological Process	GO:0009269	0.0142357
	GO:0009414 response to water deprivation	5	0.0142357	0.16	0.5	Biological Process	GO:0009414	0.0142357
	GO:0006310 DNA recombination	14	0.015409	0.448	0.298	Biological Process	GO:0006310	0.015409
	GO:0006783 heme biosynthetic process	4	0.0164533	0.128	0.571	Biological Process	GO:0006783	0.0164533
	GO:0006848 pyruvate transport	4	0.0164533	0.128	0.571	Biological Process	GO:0006848	0.0164533
	GO:0006850 mitochondrial pyruvate transport	4	0.0164533	0.128	0.571	Biological Process	GO:0006850	0.0164533
	GO:0015718 monocarboxylic acid transport	4	0.0164533	0.128	0.571	Biological Process	GO:0015718	0.0164533
	GO:0065007 biological regulation	499	0.0168449	15.968	0.177	Biological Process	GO:0065007	0.0168449
	GO:1901136 carbohydrate derivative catabolic process	13	0.0169343	0.416	0.302	Biological Process	GO:1901136	0.0169343
	GO:0050896 response to stimulus	296	0.0171445	9.472	0.183	Biological Process	GO:0050896	0.0171445
	GO:0016482 cytoplasmic transport	51	0.0172377	1.632	0.218	Biological Process	GO:0016482	0.0172377
	GO:0010817 regulation of hormone levels	6	0.0173886	0.192	0.429	Biological Process	GO:0010817	0.0173886
	GO:0042026 protein refolding	6	0.0173886	0.192	0.429	Biological Process	GO:0042026	0.0173886
	GO:0050794 regulation of cellular process	471	0.0204502	15.072	0.177	Biological Process	GO:0050794	0.0204502
	GO:0044237 cellular metabolic process	1622	0.0225166	51.904	0.169	Biological Process	GO:0044237	0.0225166
	GO:0006662 glycerol ether metabolic process	18	0.02273	0.576	0.265	Biological Process	GO:0006662	0.02273
	GO:0018904 ether metabolic process	18	0.02273	0.576	0.265	Biological Process	GO:0018904	0.02273
	GO:0006556 S-adenosylmethionine biosynthetic process	6	0.0250463	0.192	0.4	Biological Process	GO:0006556	0.0250463
	GO:0046500 S-adenosylmethionine metabolic process	6	0.0250463	0.192	0.4	Biological Process	GO:0046500	0.0250463
	GO:0006626 protein targeting to mitochondrion	7	0.0254202	0.224	0.368	Biological Process	GO:0006626	0.0254202
	GO:0070585 protein localization to mitochondrion	7	0.0254202	0.224	0.368	Biological Process	GO:0070585	0.0254202
	GO:0006413 translational initiation	17	0.0255141	0.544	0.266	Biological Process	GO:0006413	0.0255141
	GO:0006208 pyrimidine nucleobase catabolic process	2	0.0267255	0.064	1	Biological Process	GO:0006208	0.0267255
	GO:0006482 protein demethylation	2	0.0267255	0.064	1	Biological Process	GO:0006482	0.0267255
	GO:0006884 cell volume homeostasis	2	0.0267255	0.064	1	Biological Process	GO:0006884	0.0267255
	GO:0008214 protein dealkylation	2	0.0267255	0.064	1	Biological Process	GO:0008214	0.0267255
	GO:0008361 regulation of cell size	2	0.0267255	0.064	1	Biological Process	GO:0008361	0.0267255
	GO:0017148 negative regulation of translation	2	0.0267255	0.064	1	Biological Process	GO:0017148	0.0267255
	GO:0045900 negative regulation of translational elongation	2	0.0267255	0.064	1	Biological Process	GO:0045900	0.0267255
	GO:0046113 nucleobase catabolic process	2	0.0267255	0.064	1	Biological Process	GO:0046113	0.0267255
	GO:0070988 demethylation	2	0.0267255	0.064	1	Biological Process	GO:0070988	0.0267255
	GO:0006739 NADP metabolic process	12	0.0328223	0.384	0.286	Biological Process	GO:0006739	0.0328223
	GO:0000266 mitochondrial fission	3	0.03367	0.096	0.6	Biological Process	GO:0000266	0.03367
	GO:0006269 DNA replication, synthesis of RNA primer	3	0.03367	0.096	0.6	Biological Process	GO:0006269	0.03367
	GO:0006275 regulation of DNA replication	3	0.03367	0.096	0.6	Biological Process	GO:0006275	0.03367
	GO:0051248 negative regulation of protein metabolic process	3	0.03367	0.096	0.6	Biological Process	GO:0051248	0.03367
	GO:0009070 serine family amino acid biosynthetic process	7	0.0337274	0.224	0.35	Biological Process	GO:0009070	0.0337274
	GO:0006829 zinc II ion transport	6	0.034657	0.192	0.375	Biological Process	GO:0006829	0.034657
	GO:0071577 zinc II ion transmembrane transport	6	0.034657	0.192	0.375	Biological Process	GO:0071577	0.034657
	GO:0050789 regulation of biological process	477	0.0346831	15.264	0.176	Biological Process	GO:0050789	0.0346831
	GO:0016054 organic acid catabolic process	14	0.0362137	0.448	0.269	Biological Process	GO:0016054	0.0362137
	GO:0046395 carboxylic acid catabolic process	14	0.0362137	0.448	0.269	Biological Process	GO:0046395	0.0362137
	GO:0009100 glycoprotein metabolic process	25	0.0375592	0.8	0.234	Biological Process	GO:0009100	0.0375592
	GO:0009101 glycoprotein biosynthetic process	25	0.0375592	0.8	0.234	Biological Process	GO:0009101	0.0375592
	GO:0022613 ribonucleoprotein complex biogenesis	29	0.038792	0.928	0.227	Biological Process	GO:0022613	0.038792
	GO:0048523 negative regulation of cellular process	11	0.0437186	0.352	0.282	Biological Process	GO:0048523	0.0437186
	GO:0030150 protein import into mitochondrial matrix	4	0.0450695	0.128	0.444	Biological Process	GO:0030150	0.0450695
	GO:0035434 copper ion transmembrane transport	4	0.0450695	0.128	0.444	Biological Process	GO:0035434	0.0450695
	GO:0006558 L-phenylalanine metabolic process	6	0.0463531	0.192	0.353	Biological Process	GO:0006558	0.0463531
	GO:0006098 pentose-phosphate shunt	10	0.0490313	0.32	0.286	Biological Process	GO:0006098	0.0490313
	GO:0051156 glucose 6-phosphate metabolic process	10	0.0490313	0.32	0.286	Biological Process	GO:0051156	0.0490313
	GO:0005840 ribosome	322	8.7116e-42	22.47	0.329	Cellular Component	GO:0005840	8.7116e-42
	GO:0030529 intracellular ribonucleoprotein complex	349	1.92844e-40	24.355	0.314	Cellular Component	GO:0030529	1.92844e-40
	GO:0044444 cytoplasmic part	522	3.07935e-36	36.427	0.26	Cellular Component	GO:0044444	3.07935e-36
	GO:0005737 cytoplasm	580	5.10564e-29	40.475	0.238	Cellular Component	GO:0005737	5.10564e-29
	GO:0005783 endoplasmic reticulum	63	5.16245e-11	4.396	0.371	Cellular Component	GO:0005783	5.16245e-11
	GO:0070469 respiratory chain	14	5.23039e-08	0.977	0.737	Cellular Component	GO:0070469	5.23039e-08
	GO:0044391 ribosomal subunit	51	7.58139e-08	3.559	0.342	Cellular Component	GO:0044391	7.58139e-08
	GO:0044429 mitochondrial part	57	1.46689e-07	3.978	0.322	Cellular Component	GO:0044429	1.46689e-07
	GO:0005740 mitochondrial envelope	53	1.81061e-07	3.699	0.329	Cellular Component	GO:0005740	1.81061e-07
	GO:0005746 mitochondrial respiratory chain	13	2.36752e-07	0.907	0.722	Cellular Component	GO:0005746	2.36752e-07
	GO:0000786 nucleosome	41	4.15001e-07	2.861	0.357	Cellular Component	GO:0000786	4.15001e-07
	GO:0032993 protein-DNA complex	41	4.15001e-07	2.861	0.357	Cellular Component	GO:0032993	4.15001e-07
	GO:0044815 DNA packaging complex	43	5.26552e-07	3.001	0.347	Cellular Component	GO:0044815	5.26552e-07
	GO:0005622 intracellular	933	1.00673e-06	65.108	0.18	Cellular Component	GO:0005622	1.00673e-06
	GO:0015934 large ribosomal subunit	28	1.50889e-06	1.954	0.406	Cellular Component	GO:0015934	1.50889e-06
	GO:0044427 chromosomal part	58	3.133e-06	4.047	0.294	Cellular Component	GO:0044427	3.133e-06
	GO:0031090 organelle membrane	99	4.66682e-06	6.909	0.251	Cellular Component	GO:0031090	4.66682e-06
	GO:0000785 chromatin	42	7.16196e-06	2.931	0.321	Cellular Component	GO:0000785	7.16196e-06
	GO:0031966 mitochondrial membrane	47	7.70037e-06	3.28	0.307	Cellular Component	GO:0031966	7.70037e-06
	GO:0012505 endomembrane system	82	9.79452e-06	5.722	0.259	Cellular Component	GO:0012505	9.79452e-06
	GO:0044422 organelle part	277	1.13539e-05	19.33	0.205	Cellular Component	GO:0044422	1.13539e-05
	GO:0044446 intracellular organelle part	277	1.13539e-05	19.33	0.205	Cellular Component	GO:0044446	1.13539e-05
	GO:0005694 chromosome	61	1.4447e-05	4.257	0.277	Cellular Component	GO:0005694	1.4447e-05
	GO:0031967 organelle envelope	56	2.76738e-05	3.908	0.279	Cellular Component	GO:0031967	2.76738e-05
	GO:0005787 signal peptidase complex	9	3.30931e-05	0.628	0.692	Cellular Component	GO:0005787	3.30931e-05
	GO:0005623 cell	958	6.32302e-05	66.853	0.177	Cellular Component	GO:0005623	6.32302e-05
	GO:0044464 cell part	958	6.32302e-05	66.853	0.177	Cellular Component	GO:0044464	6.32302e-05
	GO:0031975 envelope	56	7.83672e-05	3.908	0.269	Cellular Component	GO:0031975	7.83672e-05
	GO:0098803 respiratory chain complex	9	7.90887e-05	0.628	0.643	Cellular Component	GO:0098803	7.90887e-05
	GO:0005789 endoplasmic reticulum membrane	33	8.40663e-05	2.303	0.317	Cellular Component	GO:0005789	8.40663e-05
	GO:0005697 telomerase holoenzyme complex	5	0.000120601	0.349	1	Cellular Component	GO:0005697	0.000120601
	GO:0072588 box H/ACA RNP complex	5	0.000120601	0.349	1	Cellular Component	GO:0072588	0.000120601
	GO:0044432 endoplasmic reticulum part	33	0.000127033	2.303	0.311	Cellular Component	GO:0044432	0.000127033
	GO:0005739 mitochondrion	68	0.000191021	4.745	0.249	Cellular Component	GO:0005739	0.000191021
	GO:0044424 intracellular part	848	0.000250444	59.177	0.177	Cellular Component	GO:0044424	0.000250444
	GO:0044455 mitochondrial membrane part	29	0.000251872	2.024	0.315	Cellular Component	GO:0044455	0.000251872
	GO:0045239 tricarboxylic acid cycle enzyme complex	5	0.00062456	0.349	0.833	Cellular Component	GO:0045239	0.00062456
	GO:0019866 organelle inner membrane	33	0.00093113	2.303	0.282	Cellular Component	GO:0019866	0.00093113
	GO:0005741 mitochondrial outer membrane	12	0.00126625	0.837	0.414	Cellular Component	GO:0005741	0.00126625
	GO:0098588 bounding membrane of organelle	63	0.00132082	4.396	0.237	Cellular Component	GO:0098588	0.00132082
	GO:0005743 mitochondrial inner membrane	32	0.00141315	2.233	0.278	Cellular Component	GO:0005743	0.00141315
	GO:0005905 coated pit	8	0.003184	0.558	0.471	Cellular Component	GO:0005905	0.003184
	GO:0030125 clathrin vesicle coat	8	0.003184	0.558	0.471	Cellular Component	GO:0030125	0.003184
	GO:0030132 clathrin coat of coated pit	8	0.003184	0.558	0.471	Cellular Component	GO:0030132	0.003184
	GO:0030665 clathrin-coated vesicle membrane	8	0.003184	0.558	0.471	Cellular Component	GO:0030665	0.003184
	GO:0098589 membrane region	8	0.003184	0.558	0.471	Cellular Component	GO:0098589	0.003184
	GO:0031968 organelle outer membrane	12	0.00340996	0.837	0.375	Cellular Component	GO:0031968	0.00340996
	GO:0005732 small nucleolar ribonucleoprotein complex	5	0.00435194	0.349	0.625	Cellular Component	GO:0005732	0.00435194
	GO:0005750 mitochondrial respiratory chain complex III	5	0.00435194	0.349	0.625	Cellular Component	GO:0005750	0.00435194
	GO:0045275 respiratory chain complex III	5	0.00435194	0.349	0.625	Cellular Component	GO:0045275	0.00435194
	GO:1902495 transmembrane transporter complex	5	0.00435194	0.349	0.625	Cellular Component	GO:1902495	0.00435194
	GO:1990351 transporter complex	5	0.00435194	0.349	0.625	Cellular Component	GO:1990351	0.00435194
	GO:0005758 mitochondrial intermembrane space	3	0.00446242	0.209	1	Cellular Component	GO:0005758	0.00446242
	GO:0031429 box H/ACA snoRNP complex	3	0.00446242	0.209	1	Cellular Component	GO:0031429	0.00446242
	GO:0031970 organelle envelope lumen	3	0.00446242	0.209	1	Cellular Component	GO:0031970	0.00446242
	GO:0045240 dihydrolipoyl dehydrogenase complex	3	0.00446242	0.209	1	Cellular Component	GO:0045240	0.00446242
	GO:0045252 oxoglutarate dehydrogenase complex	3	0.00446242	0.209	1	Cellular Component	GO:0045252	0.00446242
	GO:0015935 small ribosomal subunit	23	0.00477805	1.605	0.284	Cellular Component	GO:0015935	0.00477805
	GO:0098798 mitochondrial protein complex	24	0.00508695	1.675	0.279	Cellular Component	GO:0098798	0.00508695
	GO:0012510 trans-Golgi network transport vesicle membrane	7	0.00613484	0.488	0.467	Cellular Component	GO:0012510	0.00613484
	GO:0030130 clathrin coat of trans-Golgi network vesicle	7	0.00613484	0.488	0.467	Cellular Component	GO:0030130	0.00613484
	GO:0030140 trans-Golgi network transport vesicle	7	0.00613484	0.488	0.467	Cellular Component	GO:0030140	0.00613484
	GO:0005576 extracellular region	49	0.00707911	3.419	0.231	Cellular Component	GO:0005576	0.00707911
	GO:0070069 cytochrome complex	7	0.00937633	0.488	0.438	Cellular Component	GO:0070069	0.00937633
	GO:0048046 apoplast	23	0.0119819	1.605	0.264	Cellular Component	GO:0048046	0.0119819
	GO:0000808 origin recognition complex	5	0.0146644	0.349	0.5	Cellular Component	GO:0000808	0.0146644
	GO:0044452 nucleolar part	3	0.0156482	0.209	0.75	Cellular Component	GO:0044452	0.0156482
	GO:0098800 inner mitochondrial membrane protein complex	21	0.017204	1.465	0.263	Cellular Component	GO:0098800	0.017204
	GO:0005730 nucleolus	8	0.0256617	0.558	0.348	Cellular Component	GO:0005730	0.0256617
	GO:0034709 methylosome	2	0.0271207	0.14	1	Cellular Component	GO:0034709	0.0271207
	GO:0034715 pICln-Sm protein complex	2	0.0271207	0.14	1	Cellular Component	GO:0034715	0.0271207
	GO:0005198 structural molecule activity	340	1.54809e-44	8.161	0.313	Molecular Function	GO:0005198	1.54809e-44
	GO:0005509 calcium ion binding	141	3.15001e-19	3.385	0.315	Molecular Function	GO:0005509	3.15001e-19
	GO:0043565 sequence-specific DNA binding	141	3.67167e-10	3.385	0.247	Molecular Function	GO:0043565	3.67167e-10
	GO:0016491 oxidoreductase activity	507	3.18114e-08	12.17	0.185	Molecular Function	GO:0016491	3.18114e-08
	GO:0003700 transcription factor activity, sequence-specific DNA binding	198	7.96903e-08	4.753	0.212	Molecular Function	GO:0003700	7.96903e-08
	GO:0031418 L-ascorbic acid binding	14	5.47953e-07	0.336	0.609	Molecular Function	GO:0031418	5.47953e-07
	GO:0048029 monosaccharide binding	14	5.47953e-07	0.336	0.609	Molecular Function	GO:0048029	5.47953e-07
	GO:0046982 protein heterodimerization activity	47	1.1271e-06	1.128	0.299	Molecular Function	GO:0046982	1.1271e-06
	GO:0005544 calcium-dependent phospholipid binding	15	3.64645e-06	0.36	0.517	Molecular Function	GO:0005544	3.64645e-06
	GO:0015035 protein disulfide oxidoreductase activity	47	8.73263e-06	1.128	0.28	Molecular Function	GO:0015035	8.73263e-06
	GO:0015036 disulfide oxidoreductase activity	47	8.73263e-06	1.128	0.28	Molecular Function	GO:0015036	8.73263e-06
	GO:0051082 unfolded protein binding	39	0.000123571	0.936	0.269	Molecular Function	GO:0051082	0.000123571
	GO:0051213 dioxygenase activity	58	0.000175079	1.392	0.237	Molecular Function	GO:0051213	0.000175079
	GO:0004568 chitinase activity	13	0.000251533	0.312	0.419	Molecular Function	GO:0004568	0.000251533
	GO:0019842 vitamin binding	17	0.000453795	0.408	0.347	Molecular Function	GO:0019842	0.000453795
	GO:0050662 coenzyme binding	118	0.000563043	2.832	0.198	Molecular Function	GO:0050662	0.000563043
	GO:0048037 cofactor binding	164	0.00057762	3.937	0.189	Molecular Function	GO:0048037	0.00057762
	GO:0031406 carboxylic acid binding	29	0.000637224	0.696	0.274	Molecular Function	GO:0031406	0.000637224
	GO:0043177 organic acid binding	29	0.000637224	0.696	0.274	Molecular Function	GO:0043177	0.000637224
	GO:0005543 phospholipid binding	22	0.000680961	0.528	0.301	Molecular Function	GO:0005543	0.000680961
	GO:0004866 endopeptidase inhibitor activity	17	0.000767787	0.408	0.333	Molecular Function	GO:0004866	0.000767787
	GO:0030414 peptidase inhibitor activity	17	0.000767787	0.408	0.333	Molecular Function	GO:0030414	0.000767787
	GO:0061134 peptidase regulator activity	17	0.000767787	0.408	0.333	Molecular Function	GO:0061134	0.000767787
	GO:0061135 endopeptidase regulator activity	17	0.000767787	0.408	0.333	Molecular Function	GO:0061135	0.000767787
	GO:0008081 phosphoric diester hydrolase activity	19	0.000792087	0.456	0.317	Molecular Function	GO:0008081	0.000792087
	GO:0004576 oligosaccharyl transferase activity	7	0.00120161	0.168	0.538	Molecular Function	GO:0004576	0.00120161
	GO:0005048 signal sequence binding	9	0.00124542	0.216	0.45	Molecular Function	GO:0005048	0.00124542
	GO:0042277 peptide binding	9	0.00124542	0.216	0.45	Molecular Function	GO:0042277	0.00124542
	GO:0008083 growth factor activity	6	0.00131971	0.144	0.6	Molecular Function	GO:0008083	0.00131971
	GO:0004620 phospholipase activity	12	0.00141863	0.288	0.375	Molecular Function	GO:0004620	0.00141863
	GO:0003755 peptidyl-prolyl cis-trans isomerase activity	17	0.00157592	0.408	0.315	Molecular Function	GO:0003755	0.00157592
	GO:0016859 cis-trans isomerase activity	17	0.00157592	0.408	0.315	Molecular Function	GO:0016859	0.00157592
	GO:0004602 glutathione peroxidase activity	6	0.00253823	0.144	0.545	Molecular Function	GO:0004602	0.00253823
	GO:0005102 receptor binding	6	0.00253823	0.144	0.545	Molecular Function	GO:0005102	0.00253823
	GO:0016748 succinyltransferase activity	3	0.00329062	0.072	1	Molecular Function	GO:0016748	0.00329062
	GO:0016751 S-succinyltransferase activity	3	0.00329062	0.072	1	Molecular Function	GO:0016751	0.00329062
	GO:0061731 ribonucleoside-diphosphate reductase activity	3	0.00329062	0.072	1	Molecular Function	GO:0061731	0.00329062
	GO:0046915 transition metal ion transmembrane transporter activity	12	0.00340789	0.288	0.343	Molecular Function	GO:0046915	0.00340789
	GO:0003678 DNA helicase activity	18	0.00384996	0.432	0.286	Molecular Function	GO:0003678	0.00384996
	GO:0004869 cysteine-type endopeptidase inhibitor activity	8	0.00386315	0.192	0.421	Molecular Function	GO:0004869	0.00386315
	GO:0016853 isomerase activity	66	0.00410123	1.584	0.204	Molecular Function	GO:0016853	0.00410123
	GO:0016762 xyloglucan:xyloglucosyl transferase activity	16	0.00422483	0.384	0.296	Molecular Function	GO:0016762	0.00422483
	GO:0008061 chitin binding	6	0.00444017	0.144	0.5	Molecular Function	GO:0008061	0.00444017
	GO:0019139 cytokinin dehydrogenase activity	6	0.00444017	0.144	0.5	Molecular Function	GO:0019139	0.00444017
	GO:0019904 protein domain specific binding	11	0.008126	0.264	0.324	Molecular Function	GO:0019904	0.008126
	GO:0050660 flavin adenine dinucleotide binding	41	0.00820772	0.984	0.216	Molecular Function	GO:0050660	0.00820772
	GO:0016298 lipase activity	12	0.00902195	0.288	0.308	Molecular Function	GO:0016298	0.00902195
	GO:0033218 amide binding	9	0.0100155	0.216	0.346	Molecular Function	GO:0033218	0.0100155
	GO:0030246 carbohydrate binding	51	0.0100842	1.224	0.205	Molecular Function	GO:0030246	0.0100842
	GO:0042578 phosphoric ester hydrolase activity	66	0.0108433	1.584	0.196	Molecular Function	GO:0042578	0.0108433
	GO:0019789 SUMO transferase activity	6	0.0110565	0.144	0.429	Molecular Function	GO:0019789	0.0110565
	GO:0047134 protein-disulfide reductase activity	7	0.0112794	0.168	0.389	Molecular Function	GO:0047134	0.0112794
	GO:0003857 3-hydroxyacyl-CoA dehydrogenase activity	5	0.0153331	0.12	0.455	Molecular Function	GO:0003857	0.0153331
	GO:0004448 isocitrate dehydrogenase activity	5	0.0153331	0.12	0.455	Molecular Function	GO:0004448	0.0153331
	GO:0004478 methionine adenosyltransferase activity	6	0.0161426	0.144	0.4	Molecular Function	GO:0004478	0.0161426
	GO:0004298 threonine-type endopeptidase activity	15	0.0202089	0.36	0.259	Molecular Function	GO:0004298	0.0202089
	GO:0070003 threonine-type peptidase activity	15	0.0202089	0.36	0.259	Molecular Function	GO:0070003	0.0202089
	GO:0008097 5S rRNA binding	4	0.0207344	0.096	0.5	Molecular Function	GO:0008097	0.0207344
	GO:0008121 ubiquinol-cytochrome-c reductase activity	4	0.0207344	0.096	0.5	Molecular Function	GO:0008121	0.0207344
	GO:0016849 phosphorus-oxygen lyase activity	2	0.0221279	0.048	1	Molecular Function	GO:0016849	0.0221279
	GO:0030515 snoRNA binding	2	0.0221279	0.048	1	Molecular Function	GO:0030515	0.0221279
	GO:0019787 ubiquitin-like protein transferase activity	36	0.037222	0.864	0.2	Molecular Function	GO:0019787	0.037222
	GO:0004197 cysteine-type endopeptidase activity	11	0.0395608	0.264	0.262	Molecular Function	GO:0004197	0.0395608
	GO:0008483 transaminase activity	15	0.0405793	0.36	0.238	Molecular Function	GO:0008483	0.0405793
	GO:0016769 transferase activity, transferring nitrogenous groups	15	0.0405793	0.36	0.238	Molecular Function	GO:0016769	0.0405793
	GO:0004003 ATP-dependent DNA helicase activity	7	0.0444746	0.168	0.304	Molecular Function	GO:0004003	0.0444746
	GO:0003896 DNA primase activity	3	0.0463064	0.072	0.5	Molecular Function	GO:0003896	0.0463064
	GO:0004061 arylformamidase activity	3	0.0463064	0.072	0.5	Molecular Function	GO:0004061	0.0463064
	GO:0004421 hydroxymethylglutaryl-CoA synthase activity	3	0.0463064	0.072	0.5	Molecular Function	GO:0004421	0.0463064
	GO:0017057 6-phosphogluconolactonase activity	3	0.0463064	0.072	0.5	Molecular Function	GO:0017057	0.0463064
	GO:0000062 fatty-acyl-CoA binding	4	0.0486337	0.096	0.4	Molecular Function	GO:0000062	0.0486337
	GO:0003729 mRNA binding	4	0.0486337	0.096	0.4	Molecular Function	GO:0003729	0.0486337
	GO:0044822 poly(A) RNA binding	4	0.0486337	0.096	0.4	Molecular Function	GO:0044822	0.0486337

## Sheet: Table S4
		Dataset S4 KEGG pathway enrichment analysis on upregulated DEGs from LKOEVQ vs. LK comparison.
		KEGG_A_class	KEGG_B_class	Pathway	out (1558)	All (6919)	Pvalue	Pathway ID
		Genetic Information Processing	Translation	Ribosome	282	562	2.46885e-51	ko03010
		Organismal Systems	Environmental adaptation	Plant-pathogen interaction	100	261	3.22934e-09	ko04626
		Metabolism	Metabolism of other amino acids	Glutathione metabolism	54	116	7.31546e-09	ko00480
		Genetic Information Processing	Replication and repair	DNA replication	38	77	1.89667e-07	ko03030
		Genetic Information Processing	Folding, sorting and degradation	Protein processing in endoplasmic reticulum	111	323	4.24012e-07	ko04141
		Metabolism	Biosynthesis of other secondary metabolites	Stilbenoid, diarylheptanoid and gingerol biosynthesis	10	17	0.00130896	ko00945
		Metabolism	Lipid metabolism	Fatty acid degradation	22	53	0.00148909	ko00071
		Genetic Information Processing	Replication and repair	Mismatch repair	23	58	0.00241734	ko03430
		Genetic Information Processing	Folding, sorting and degradation	Protein export	30	83	0.00318394	ko03060
		Metabolism	Energy metabolism	Oxidative phosphorylation	68	234	0.0106105	ko00190
		Metabolism	Biosynthesis of other secondary metabolites	Phenylpropanoid biosynthesis	40	143	0.0272345	ko00940
		Metabolism	Biosynthesis of other secondary metabolites	Flavonoid biosynthesis	10	31	0.0313958	ko00941
		Environmental Information Processing	Signal transduction	MAPK signaling pathway - plant	57	229	0.0321215	ko04016
		Metabolism	Global and overview maps	Biosynthesis of nucleotide sugars	39	135	0.0487883	ko01250
		Metabolism	Biosynthesis of other secondary metabolites	Glucosinolate biosynthesis	6	13	0.051045	ko00966
		Metabolism	Metabolism of terpenoids and polyketides	Sesquiterpenoid and triterpenoid biosynthesis	9	23	0.0543895	ko00909
		Metabolism	Carbohydrate metabolism	Amino sugar and nucleotide sugar metabolism	50	180	0.0549056	ko00520
		Metabolism	Glycan biosynthesis and metabolism	Various types of N-glycan biosynthesis	16	48	0.0563294	ko00513
		Genetic Information Processing	Folding, sorting and degradation	Proteasome	28	94	0.0609178	ko03050
		Metabolism	Amino acid metabolism	Tyrosine metabolism	14	43	0.0847853	ko00350
		Metabolism	Carbohydrate metabolism	Citrate cycle (TCA cycle)	24	82	0.0928069	ko00020
		Metabolism	Metabolism of terpenoids and polyketides	Monoterpenoid biosynthesis	4	9	0.122392	ko00902
		Cellular Processes	Transport and catabolism	Phagosome	34	125	0.124775	ko04145

## Sheet: Table S5
	Dataset S5 Origin data matrix of metabolome profiles from LK and LKOEVQ N. benthamiana.
	MS2 name	MS2 score	mz	rt	Formula	KEGG ID	Super.Class	Class	LK_1	LK_2	LK_3	LKOEVQ_1	LKOEVQ_2	LKOEVQ_3	VIP	P-Value	Log_Foldchange
	RCTR3	1.87	478.229	195.5	C25H37NO6S				5.31842e-06	5.62901e-06	6.66343e-06	0.0001692	0.000166298	0.000168334	1.32185	7.12913e-09	4.83841
	Tryptophan	3.75	205.097	49.3	C11H12N2O2	C00078	Amino acids and Peptides	Small peptides	0.000660367	0.000684319	0.00067022	0.00214367	0.00216137	0.00216771	1.32273	1.23187e-08	1.68367
	Methylephedrine	2.71	180.138	262.9	C11H17NO		Alkaloids	Pseudoalkaloids	2.42017e-05	2.48752e-05	2.43363e-05	6.99094e-05	6.93787e-05	6.90793e-05	1.32274	1.50159e-08	1.50502
	1-Nonadecanoyl-glycero-3-phosphoserine	1.45	540.337	225.1	C25H50NO9P				1.2572e-06	1.78292e-06	2.02371e-06	8.28352e-05	8.13453e-05	8.30059e-05	1.31936	1.53342e-08	5.60922
	5-hydroxy-3-(4-methoxyphenyl)-7-(((2S,3R,4S,5S,6R)-3,4,5-trihydroxy-6-(hydroxymethyl)tetrahydro-2H-pyran-2-yl)oxy)-4H-chromen-4-one	2.62	447.134	49.3	C22H22O10		Shikimates and Phenylpropanoids	Isoflavonoids	9.21854e-07	9.53349e-07	9.8851e-07	1.27467e-05	1.29606e-05	1.26623e-05	1.32278	2.08026e-08	3.744
	2-Propylpyridine	2.74	122.096	40.4	C8H11N		Alkaloids	Nicotinic acid alkaloids	0.00428753	0.00430144	0.00425121	0.00137447	0.00133094	0.00139145	1.3226	2.50399e-08	-1.64808
	3',4,4,7a-tetramethyl-3-oxo-3'-vinyl-spiro[3a,5,6,7-tetrahydroisobenzofuran-1,6'-cyclohexene]-1'-carboxylic acid	3.67	333.203	255.4	C20H28O4		Terpenoids	Diterpenoids	2.96027e-05	2.97792e-05	2.71487e-05	0.000135986	0.000135935	0.000135031	1.322	3.07465e-08	2.23358
	6-hydroxy-4-(hydroxymethyl)-3,4a,8,8-tetramethyl-5,6,7,8a-tetrahydro-4H-naphthalen-1-one	3.67	235.169	228.1	C15H24O3		Terpenoids	Sesquiterpenoids	2.23475e-05	2.39298e-05	2.24092e-05	0.000129657	0.000130188	0.000132443	1.32249	4.40101e-08	2.51382
	Rosin	2.08	297.127	151.6	C15H20O6		Shikimates and Phenylpropanoids	Phenylpropanoids (C6-C3)	2.69222e-05	2.75582e-05	2.71418e-05	5.6415e-06	5.40786e-06	5.64882e-06	1.32273	4.60654e-08	-2.28927
	[4-[(2S,3R,4S,5S,6R)-3,4,5-trihydroxy-6-(hydroxymethyl)tetrahydropyran-2-yl]oxyphenyl]methyl 4-hydroxybenzoate	3.92	405.119	199.5	C20H22O9		Shikimates and Phenylpropanoids	Phenolic acids (C6-C1)	3.36861e-06	3.5639e-06	3.47824e-06	2.53656e-05	2.52988e-05	2.60175e-05	1.32273	7.82638e-08	2.88081
	Specnuezhenide	1.47	685.244	180.3	C31H42O17				2.99571e-05	3.12726e-05	3.01546e-05	8.69625e-05	8.68109e-05	8.54935e-05	1.32242	9.07622e-08	1.50442
	3-Methoxytyramine	3.85	168.102	32	C9H13NO2	C05587	Alkaloids	Tyrosine alkaloids	1.20504e-05	1.34469e-05	1.23698e-05	0.000142231	0.000140031	0.000137421	1.32238	1.01823e-07	3.47028
	Acrimarine_N	2.15	558.217	230.9	C32H31NO8		Alkaloids	Anthranilic acid alkaloids	1.48354e-06	1.88083e-06	1.64752e-06	2.09147e-05	2.05002e-05	2.02686e-05	1.32088	1.13042e-07	3.62146
	N-Acetylphenylalanine	3.93	206.082	155.2	C11H13NO3	C03519	Amino acids and Peptides	Small peptides	0.000673199	0.000721371	0.000714764	0.00210383	0.00210681	0.00212641	1.32187	1.1703e-07	1.58702
	2-(3,4-dihydroxyphenyl)-3-[(2S,3R,4S,5S,6R)-4,5-dihydroxy-3-[(2R,3R,4R,5R,6S)-3,4,5-trihydroxy-6-methyloxan-2-yl]oxy-6-[[(2R,3R,4R,5R,6S)-3,4,5-trihydroxy-6-methyloxan-2-yl]oxymethyl]oxan-2-yl]oxy-5,7-dihydroxychromen-4-one	2.74	755.203	163.7	C33H40O20		Shikimates and Phenylpropanoids	Flavonoids	0.000174514	0.000173465	0.000175015	4.71286e-05	4.27829e-05	4.76839e-05	1.32125	1.49819e-07	-1.92636
	1-palmitoyl-sn-glycero-3-phosphoinositol	1.61	571.288	328.5	C25H49O12P				1.34039e-05	1.23109e-05	1.2241e-05	5.00679e-05	4.94557e-05	4.90257e-05	1.32174	1.76475e-07	1.96855
	(2S,3R,4S,5S,6R)-2-[4-[[(3S,4R,5S)-3-hydroxy-5-(4-hydroxy-3-methoxyphenyl)-4-(hydroxymethyl)oxolan-3-yl]methyl]-2-methoxyphenoxy]-6-(hydroxymethyl)oxane-3,4,5-triol	2.62	556.238	160.9	C26H34O12		Shikimates and Phenylpropanoids	Lignans	7.22782e-05	7.33333e-05	7.21874e-05	3.25886e-05	3.12383e-05	3.21366e-05	1.32232	1.88807e-07	-1.18244
	Methylgingerol	2.74	307.191	241.7	C18H28O4				6.25859e-05	6.65369e-05	6.51923e-05	0.000192792	0.000194037	0.000197223	1.32214	2.0036e-07	1.5877
	(1S,4S,13S)-4'-methoxy-3',11-dimethyl-4-[(2S,4S)-4-methyl-5-oxo-tetrahydrofuran-2-yl]spiro[5-azatricyclo[8.3.0.01,5]tridec-10-ene-13,5'-furan]-2',12-dione	3.6	414.196	181.6	C23H29NO6		Alkaloids	Ornithine alkaloids	7.95432e-07	3.94189e-07	8.75024e-07	4.36846e-05	4.23324e-05	4.43469e-05	1.31368	2.49947e-07	5.98051
	9-OxoOTrE	2.69	293.211	255.1	C18H28O3		Fatty acids	Octadecanoids	8.80745e-05	9.93987e-05	9.04097e-05	0.000347134	0.000351317	0.000350871	1.32088	2.56263e-07	1.91691
	(E)-N-[2-(4-Hydroxy-3-methoxyphenyl)ethyl]-3-[4-methoxy-3-[(2S,3R,4R,5S,6R)-3,4,5-trihydroxy-6-(hydroxymethyl)oxan-2-yl]oxyphenyl]prop-2-enamide	3.99	506.202	181.4	C25H31NO10		Shikimates and Phenylpropanoids	Phenylpropanoids (C6-C3)	1.88088e-06	2.08951e-06	1.72083e-06	2.64436e-05	2.63776e-05	2.74391e-05	1.32173	2.624e-07	3.81788
	beta-Hydroxymyristic acid	2.68	243.196	291.1	C14H28O3		Fatty acids	Fatty Acids and Conjugates	4.34557e-06	5.06978e-06	3.78957e-06	3.27653e-05	3.2361e-05	3.30319e-05	1.31833	2.86619e-07	2.89403
	Caffeoyl putrescin (isomer of 390)	2.71	249.124	161.8	C13H18N2O3		Alkaloids	Ornithine alkaloids	6.00499e-05	5.90005e-05	5.97804e-05	3.05354e-05	2.95483e-05	3.03992e-05	1.32223	3.01016e-07	-0.982879
	lamalbid	2.67	445.134	158.9	C17H26O12		Terpenoids	Monoterpenoids	7.34765e-07	1.36943e-06	5.88466e-07	5.53692e-05	5.34554e-05	5.60355e-05	1.3133	3.01433e-07	5.93607
	4-(3,12,14-trihydroxy-10,13-dimethylhexadecahydro-1H-cyclopenta[a]phenanthren-17-yl)furan-2(5H)-one	2.55	391.243	253.3	C23H34O5		Terpenoids	Steroids	2.04167e-05	1.99032e-05	1.90073e-05	5.30464e-05	5.32002e-05	5.40143e-05	1.32178	3.15453e-07	1.43366
	6-Hydroxyluteolin_6,3'-dimethyl_ether_7-sulfate	2.32	411.037	168.1	C17H14O10S		Shikimates and Phenylpropanoids	Flavonoids	1.68348e-05	1.77038e-05	1.75261e-05	6.59331e-05	6.38024e-05	6.58727e-05	1.32239	3.59415e-07	1.90959
	2-(2-Methylphenyl)-1,3-dioxan-5-ol	1.71	195.102	171.2	C11H14O3				5.34991e-06	5.1663e-06	5.16064e-06	1.67426e-05	1.71854e-05	1.73576e-05	1.32257	4.22442e-07	1.70992
	4-amino-3-hydroxyhexadecanoate	1.79	288.253	274.4	C16H33NO3				5.41543e-06	4.98688e-06	4.81324e-06	1.83445e-05	1.79391e-05	1.79784e-05	1.32095	4.947e-07	1.8344
	Pentadecylamine	1.66	228.268	237.7	C15H33N				2.30296e-06	2.99782e-06	2.31742e-06	2.15763e-05	2.15263e-05	2.22522e-05	1.31857	5.02971e-07	3.10077
	[(2R,3S,4S,5R,6S)-6-[[(3S,4R,4aR)-4-ethenyl-4a-hydroxy-8-oxo-3,4,5,6-tetrahydropyrano[3,4-c]pyran-3-yl]oxy]-3,4,5-trihydroxyoxan-2-yl]methyl acetate	3.87	415.125	182.3	C18H24O11		Terpenoids	Monoterpenoids	5.26101e-06	6.24925e-06	5.43254e-06	5.5811e-05	5.44285e-05	5.72052e-05	1.32142	5.11341e-07	3.30494
	Baicalin methyl ester	2.75	483.09	158.9	C22H20O11		Shikimates and Phenylpropanoids	Flavonoids	6.3932e-09	6.56361e-09	1.54473e-07	1.46622e-05	1.46583e-05	1.54124e-05	1.26118	5.24341e-07	8.06164
	3-[2-(beta-D-Glucopyranosyloxy)-4-methoxyphenyl]propanoic acid	2.72	381.115	154.3	C16H22O9				2.07675e-06	2.26147e-06	2.47698e-06	3.35418e-05	3.35165e-05	3.19587e-05	1.32186	5.54547e-07	3.86085
	5-O-Methylvisamminol	2.29	291.123	203.3	C16H18O5		Polyketides	Chromanes	3.5706e-05	3.55338e-05	3.47702e-05	4.78826e-06	4.04777e-06	5.61869e-06	1.31701	5.74784e-07	-2.87459
	3-hydroxyundecanoyl carnitine	1.78	346.258	229.7	C18H35NO5				0.000121479	0.000116422	0.000109293	0.000320021	0.000318012	0.000318252	1.3206	5.8598e-07	1.4617
	2-Chlorohexadecanoic Acid	1.69	289.192	241.5	C16H31ClO2				1.45503e-06	2.05645e-06	1.43466e-06	3.00814e-05	2.85762e-05	2.8946e-05	1.31842	6.32191e-07	4.14662
	N-Myristoyl Tryptophan	1.92	413.281	297.1	C25H38N2O3				1.80206e-05	1.8104e-05	1.75861e-05	6.4916e-06	6.23698e-06	6.69252e-06	1.32169	6.52874e-07	-1.46759
	Tyramine	3.86	138.091	30	C8H11NO	C00483	Alkaloids	Tyrosine alkaloids	0.000181857	0.000192734	0.000191554	0.000407077	0.000404093	0.000410982	1.32129	6.57913e-07	1.11018
	Hydroxyvalerenic Acid	2.29	268.19	211.9	C15H22O3		Terpenoids	Sesquiterpenoids	1.27865e-06	1.13503e-06	1.04806e-06	7.08853e-06	7.03202e-06	7.3311e-06	1.32031	7.74527e-07	2.63152
	3-Hydroxypyruvic acid	3.85	103.004	26.8	C3H4O4	C00168	Fatty acids	Fatty Acids and Conjugates	8.95475e-05	8.81828e-05	8.71207e-05	2.38403e-05	2.41761e-05	2.6939e-05	1.32029	7.91638e-07	-1.82108
	Malonic acid	3.92	103.004	26.8	C3H4O4	C00383	Fatty acids	Fatty Acids and Conjugates	8.95475e-05	8.81828e-05	8.71207e-05	2.38403e-05	2.41761e-05	2.6939e-05	1.32029	7.91638e-07	-1.82108
	N-p-trans-Coumaroyltyramine	3.99	284.128	203	C17H17NO3		Shikimates and Phenylpropanoids	Phenylpropanoids (C6-C3)	1.1512e-05	1.11217e-05	1.03537e-05	6.57178e-05	6.56465e-05	6.87325e-05	1.32205	8.22229e-07	2.60071
	Geranylhydroquinone	2.39	247.169	262.6	C16H22O2		Terpenoids	Meroterpenoids	6.63606e-06	7.27278e-06	6.76913e-06	1.87919e-05	1.91517e-05	1.87578e-05	1.32079	8.23295e-07	1.45529
	Dihydromilletenone_methyl_ether	2.67	345.133	180.8	C19H20O6		Shikimates and Phenylpropanoids	Flavonoids	3.67631e-06	3.52185e-06	3.76059e-06	2.06351e-05	1.96196e-05	2.04499e-05	1.32241	8.29913e-07	2.46972
	delta9-Tetrahydrocannabinol hemisuccinate	1.66	413.233	256.3	C25H34O5				8.26569e-06	7.93969e-06	8.08214e-06	1.71568e-06	1.94064e-06	1.70319e-06	1.32068	8.33556e-07	-2.18004
	MES	3.94	194.049	26.1	C6H13NO4S		Alkaloids	Lysine alkaloids	0.00163137	0.00177155	0.00167004	0.00450714	0.00453235	0.00462731	1.32115	8.46334e-07	1.42978
	calceolarioside A	2.71	501.136	216.5	C23H26O11		Shikimates and Phenylpropanoids	Phenylpropanoids (C6-C3)	3.53076e-06	3.14669e-06	3.52412e-06	3.26972e-05	3.25075e-05	3.42847e-05	1.32214	8.48753e-07	3.28575
	6'-Hydroxy-4,2',3',4'-tetramethoxychalcone	2.48	345.133	203.9	C19H20O6		Shikimates and Phenylpropanoids	Flavonoids	1.93971e-06	1.69446e-06	1.50597e-06	1.96242e-05	1.91502e-05	2.02755e-05	1.32058	8.56564e-07	3.52205
	N-Lauroylglycine	3.95	256.192	280.8	C14H27NO3		Fatty acids	Fatty amides	2.52351e-05	3.01071e-05	2.82392e-05	0.000119217	0.000120938	0.000123145	1.31955	8.65565e-07	2.11991
	Jodrellin_A	2.44	449.216	239.5	C24H32O8		Terpenoids	Diterpenoids	1.04358e-07	1.80719e-07	6.21174e-09	2.84351e-06	2.89219e-06	2.92215e-06	1.17767	9.35982e-07	4.89349
	1-Isothiocyanato-8-(methylthio)octane	2.21	218.102	140.4	C10H19NS2				1.81281e-05	2.02106e-05	1.85884e-05	5.92273e-05	5.8837e-05	6.05658e-05	1.32059	1.00055e-06	1.64979
	Verapamil	2.7	453.175	193.5	C27H38N2O4	C07188			1.24727e-05	1.39212e-05	1.32468e-05	6.32727e-05	6.22002e-05	6.01357e-05	1.32151	1.11605e-06	2.22721
	4,4'-Diapolycopen-4-al	1.84	413.291	306.6	C30H38O				0.000306091	0.000316064	0.000316072	0.000106062	9.60541e-05	0.000100483	1.32118	1.12216e-06	-1.63253
	3-[(3aS,8R,8aR)-8-hydroxy-6,8-dimethyl-3-methylidene-2-oxo-3a,4,5,8a-tetrahydrocyclohepta[b]furan-7-yl]propanoic acid	2.69	279.124	183.4	C15H20O5		Terpenoids	Sesquiterpenoids	3.04113e-05	3.12824e-05	3.13564e-05	7.40458e-05	7.49913e-05	7.70011e-05	1.32222	1.1229e-06	1.28049
	Leu-Leu	3.73	243.171	145.2	C12H24N2O3	C11332	Amino acids and Peptides	Small peptides	7.20682e-05	7.438e-05	7.12731e-05	2.48712e-05	2.4303e-05	2.55141e-05	1.32214	1.13629e-06	-1.54353
	2-Propenoic_acid,_3-(4-hydroxy-3-methoxyphenyl)-,_(1aS,1bS,2S,5aR,6S,6aS)-2-(beta-D-glucopyranosyloxy)-1a,1b,2,5a,6,6a-hexahydro-1a-(hydroxymethyl)oxireno[4,5]cyclopenta[1,2-c]pyran-6-yl_ester,_(2E)-	2.29	556.202	168.8	C25H30O13		Terpenoids	Monoterpenoids	7.42637e-07	9.62746e-07	1.66108e-06	1.73029e-05	1.66701e-05	1.70254e-05	1.30384	1.1429e-06	3.92115
	Soraphen O	1.77	309.206	207.5	C18H28O4				1.40014e-05	1.4558e-05	1.36603e-05	3.02265e-05	3.08771e-05	3.09488e-05	1.32126	1.15499e-06	1.12454
	1-[4-hydroxy-3-(3-methylbut-2-enyl)phenyl]ethanone	2.73	205.122	170.9	C13H16O2	C10702	Shikimates and Phenylpropanoids		1.14305e-05	7.8986e-06	1.03791e-05	0.000101356	0.000104207	0.000107167	1.31725	1.15499e-06	3.39598
	(Z)-3-[4-methoxy-2-[(2S,3R,4S,5S,6R)-3,4,5-trihydroxy-6-(hydroxymethyl)oxan-2-yl]oxyphenyl]prop-2-enoic acid	2.7	374.144	168.1	C16H20O9		Shikimates and Phenylpropanoids	Phenylpropanoids (C6-C3)	0.000753597	0.000820107	0.000753995	0.00419303	0.0041013	0.00433783	1.32198	1.17501e-06	2.44013
	Fargesin	2.62	371.147	178.2	C21H22O6		Shikimates and Phenylpropanoids	Lignans	1.72112e-05	1.74772e-05	1.7408e-05	6.75567e-06	6.32738e-06	6.00271e-06	1.32004	1.18518e-06	-1.44869
	(2S,3R,5R,10R,13R,14S,17S)-2,3,14-trihydroxy-10,13-dimethyl-17-[(2R,3R)-2,3,6-trihydroxy-6-methylheptan-2-yl]-2,3,4,5,9,11,12,15,16,17-decahydro-1H-cyclopenta[a]phenanthren-6-one	2.34	463.305	267.3	C27H44O7		Terpenoids	Steroids	1.60216e-05	1.67834e-05	1.66006e-05	2.50699e-07	1.04929e-06	3.78575e-07	1.28655	1.21462e-06	-4.87937
	feruloyltyramine	2.73	314.139	201.8	C18H19NO4	C02717	Shikimates and Phenylpropanoids	Phenylpropanoids (C6-C3)	2.4091e-05	2.3291e-05	2.1643e-05	0.0002164	0.000212828	0.00022663	1.32231	1.26928e-06	3.24819
	[(4S,6R,6aS,9R,10S)-6,10-diacetoxy-6a,9-dihydroxy-3-(methoxymethyl)-6,9-dimethyl-2-oxo-5,7,8,10-tetrahydro-4H-benzo[h]benzofuran-4-yl] 2-methylprop-2-enoate	3.96	495.187	209.8	C24H32O11		Terpenoids	Sesquiterpenoids	8.30164e-06	8.26232e-06	9.16696e-06	6.59645e-05	6.64642e-05	6.9894e-05	1.32207	1.29512e-06	2.97508
	Biotin	3.47	245.092	175.8	C10H16N2O3S	C00120	Alkaloids	Histidine alkaloids	3.97859e-05	4.04556e-05	3.91525e-05	0.000101173	9.79656e-05	9.71913e-05	1.32213	1.30866e-06	1.31147
	(2R,3S,4S,5R,6R)-2-(hydroxymethyl)-6-[[(2R,3S,4S,5R,6S)-3,4,5-trihydroxy-6-[4-[(E)-3-hydroxyprop-1-enyl]-2,6-dimethoxyphenoxy]oxan-2-yl]methoxy]oxane-3,4,5-triol	2.33	552.234	196	C23H34O14		Terpenoids		2.69298e-05	2.57157e-05	2.56962e-05	6.92677e-06	7.17378e-06	6.98011e-06	1.32237	1.33461e-06	-1.89386
	Pyrrolidine	3.85	72.0808	29.9	C4H9N		Alkaloids	Lysine alkaloids	0.000188368	0.000167688	0.000173691	0.000502458	0.000491159	0.000499243	1.32004	1.35331e-06	1.49471
	6,8-dihydroxy-3-(10-hydroxyundecyl)-3,4-dihydroisochromen-1-one	2.74	349.202	293.8	C20H30O5		Shikimates and Phenylpropanoids	Coumarins	3.31558e-07	3.58347e-07	2.36844e-07	4.21446e-06	3.95754e-06	4.08948e-06	1.31656	1.38136e-06	3.72581
	FA 18:2+3O	2.71	327.218	243.2	C18H32O5		Fatty acids	Octadecanoids	4.18095e-05	4.10642e-05	4.38147e-05	8.88064e-05	9.10651e-05	8.98101e-05	1.32103	1.40573e-06	1.08997
	Myristoylglycine	1.87	284.223	299.1	C16H31NO3				1.05374e-05	1.14406e-05	1.0879e-05	3.78422e-05	3.71853e-05	3.60916e-05	1.32151	1.40627e-06	1.75783
	Cryptopleurine	2.52	378.212	193.7	C24H27NO3		Alkaloids	Lysine alkaloids	1.82655e-05	1.82246e-05	1.8401e-05	4.25333e-06	5.26199e-06	4.88508e-06	1.31709	1.44129e-06	-1.93047
	Anthothecol	2.2	481.229	184	C28H32O7		Terpenoids	Triterpenoids	2.36448e-05	2.35494e-05	2.2877e-05	3.71019e-06	4.66159e-06	3.48691e-06	1.31641	1.49217e-06	-2.56288
	Octylamine	1.67	130.159	191.5	C8H19N				9.73017e-05	9.76599e-05	9.4724e-05	4.34194e-05	4.4839e-05	4.2213e-05	1.32133	1.54353e-06	-1.15075
	Alternariol	3.74	259.06	176.3	C14H10O5	C16838	Shikimates and Phenylpropanoids	Coumarins	7.42087e-06	7.48778e-06	6.25426e-06	4.56252e-05	4.66136e-05	4.39692e-05	1.32017	1.57817e-06	2.6862
	trans-p-Menth-2-ene-1,4-diol	2.38	171.138	291.1	C10H18O2		Terpenoids	Monoterpenoids	7.02803e-06	9.48644e-06	8.82712e-06	5.92802e-05	6.19897e-05	6.22833e-05	1.31727	1.63278e-06	2.85662
	N-Acetyltryptophan	3.81	245.093	175.7	C13H14N2O3	C03137	Amino acids and Peptides	Small peptides	0.00144851	0.0015803	0.00154268	0.00457967	0.0046782	0.00479276	1.32118	1.70228e-06	1.6199
	(2S,3R,4S,5S,6R)-2-[4-[(3R,3aS,6S,6aR)-3a-hydroxy-3-(4-hydroxy-3-methoxyphenyl)-3,4,6,6a-tetrahydro-1H-furo[3,4-c]furan-6-yl]-2-methoxyphenoxy]-6-(hydroxymethyl)oxane-3,4,5-triol	2.26	581.188	187.6	C26H32O12		Shikimates and Phenylpropanoids	Lignans	1.1455e-06	5.0337e-06	9.54786e-07	9.62155e-05	9.4025e-05	9.99866e-05	1.2792	1.7352e-06	5.34633
	Naptalam	2.06	292.101	175.8	C18H13NO3		Shikimates and Phenylpropanoids		4.27018e-05	4.4694e-05	4.35932e-05	0.000111949	0.000108597	0.000107071	1.32177	1.87718e-06	1.32257
	(3beta,8beta)-3-Hydroxy-7(11)-eremophilen-12,8-olide	2.61	251.164	178.8	C15H22O3		Terpenoids	Sesquiterpenoids	7.34677e-06	8.53047e-06	7.2941e-06	5.85173e-05	5.54531e-05	5.51263e-05	1.3209	1.8869e-06	2.86744
	(6E)-3,7,11-trimethyl-3-[(2S,3R,4S,5S,6R)-3,4,5-trihydroxy-6-(hydroxymethyl)oxan-2-yl]oxydodeca-6,10-dienoic acid	3.72	397.223	226.6	C21H36O8		Terpenoids	Monoterpenoids	5.81501e-06	6.7861e-06	6.26584e-06	2.33814e-05	2.35413e-05	2.25923e-05	1.31953	1.99729e-06	1.88146
	5,5-dimethyl-4-[(E)-3-methyl-7-[(2R,3R,4S,5S,6R)-3,4,5-trihydroxy-6-(hydroxymethyl)oxan-2-yl]oxyoct-3-enyl]oxolan-2-one	3.86	397.223	226.6	C21H36O8		Terpenoids	Diterpenoids	5.81501e-06	6.7861e-06	6.26584e-06	2.33814e-05	2.35413e-05	2.25923e-05	1.31953	1.99729e-06	1.88146
	1-[2-hydroxy-6-methyl-4-[(2S,3R,4S,5S,6R)-3,4,5-trihydroxy-6-(hydroxymethyl)tetrahydropyran-2-yl]oxy-phenyl]ethanone	3.98	327.108	157	C15H20O8		Polyketides	Phloroglucinols	1.61522e-05	1.54773e-05	1.70678e-05	3.87946e-05	3.84088e-05	3.94136e-05	1.32003	2.02083e-06	1.25986
	1-[4-hydroxy-2-methyl-6-[(2S,3R,4S,5S,6R)-3,4,5-trihydroxy-6-(hydroxymethyl)tetrahydropyran-2-yl]oxy-phenyl]ethanone	3.94	327.108	157	C15H20O8		Polyketides	Phloroglucinols	1.61522e-05	1.54773e-05	1.70678e-05	3.87946e-05	3.84088e-05	3.94136e-05	1.32003	2.02083e-06	1.25986
	Provincialin	2.36	519.226	199.2	C27H34O10		Terpenoids	Sesquiterpenoids	1.72893e-06	1.62299e-06	1.4e-06	1.64251e-05	1.58989e-05	1.70972e-05	1.32094	2.04394e-06	3.37855
	Lyciumoside VII	1.77	937.465	210.4	C44H74O21				0.000117357	0.000113541	0.000111377	3.80159e-05	4.01594e-05	3.83727e-05	1.32171	2.27834e-06	-1.55423
	7-[(2,6-dihydroxy-2,5,5,8a-tetramethyl-3,4,4a,6,7,8-hexahydro-1H-naphthalen-1-yl)methoxy]chromen-2-one [IIN-based	2.44	418.259	242.6	C24H32O5		Shikimates and Phenylpropanoids	Coumarins	1.11012e-05	1.10592e-05	1.06555e-05	2.45722e-06	2.39596e-06	1.93674e-06	1.31695	2.34677e-06	-2.27293
	3,5-dihydroxy-2-(4-hydroxyphenyl)-7-[3,4,5-trihydroxy-6-(hydroxymethyl)oxan-2-yl]oxy-2,3-dihydrochromen-4-one	2.71	451.16	187.9	C21H22O11		Shikimates and Phenylpropanoids	Flavonoids	3.87852e-05	3.83587e-05	3.71574e-05	7.74117e-06	5.85989e-06	7.60127e-06	1.31551	2.34771e-06	-2.43055
	(1S,3R,4R,5R)-1,3,4-trihydroxy-5-[(E)-3-(3-hydroxy-4-methoxy-phenyl)prop-2-enoyl]oxy-cyclohexanecarboxylic acid	3.95	369.118	166.3	C17H20O9		Shikimates and Phenylpropanoids	Phenylpropanoids (C6-C3)	1.43496e-05	1.53298e-05	1.55475e-05	3.7571e-05	3.66736e-05	3.81409e-05	1.32053	2.40767e-06	1.3132
	1,3,5-trihydroxy-4-[(E)-3-(3-hydroxy-4-methoxy-phenyl)prop-2-enoyl]oxy-cyclohexanecarboxylic acid	3.94	369.118	166.3	C17H20O9		Shikimates and Phenylpropanoids	Phenylpropanoids (C6-C3)	1.43496e-05	1.53298e-05	1.55475e-05	3.7571e-05	3.66736e-05	3.81409e-05	1.32053	2.40767e-06	1.3132
	4-O-feruloyl-D-quinic acid	3.98	369.118	166.3	C17H20O9		Shikimates and Phenylpropanoids	Phenylpropanoids (C6-C3)	1.43496e-05	1.53298e-05	1.55475e-05	3.7571e-05	3.66736e-05	3.81409e-05	1.32053	2.40767e-06	1.3132
	2-trans,4-cis-Decadienoylcarnitine	1.77	312.216	218.5	C17H29NO4				6.103e-07	4.13523e-07	3.98574e-07	4.50069e-06	4.77596e-06	4.68451e-06	1.31386	2.45835e-06	3.29502
	6,4'-Dimethoxyisoflavone-7-glucoside	2.4	505.14	49.4	C23H24O10		Shikimates and Phenylpropanoids	Isoflavonoids	2.39578e-06	2.52243e-06	3.24863e-06	3.33656e-05	3.22034e-05	3.47351e-05	1.31904	2.46539e-06	3.61846
	4-Aminobutyric acid (GABA)	3.88	104.071	26.4	C4H9NO2	C00334	Amino acids and Peptides	Small peptides	0.000123437	0.000131248	0.000117379	0.000524261	0.000502297	0.00049388	1.32109	2.67882e-06	2.03086
	(2S,3R,4R,5R,6S)-2-[(2R,3R,4S,5R,6R)-2-[2-(3,4-dihydroxyphenyl)ethoxy]-3,5-dihydroxy-6-(hydroxymethyl)oxan-4-yl]oxy-6-methyloxane-3,4,5-triol	2.68	461.166	156.5	C20H30O12		Shikimates and Phenylpropanoids	Phenylethanoids (C6-C2)	4.01922e-05	3.81988e-05	3.79041e-05	0.000108137	0.00010275	0.000104798	1.32149	2.72013e-06	1.44069
	3-[3-hydroxy-2-[(2S,3R,4S,5S,6R)-3,4,5-trihydroxy-6-(hydroxymethyl)tetrahydropyran-2-yl]oxy-phenyl]propanoic acid	3.98	343.103	173.1	C15H20O9		Shikimates and Phenylpropanoids		8.83435e-06	8.84051e-06	9.78098e-06	2.35392e-05	2.37604e-05	2.42965e-05	1.31945	2.84717e-06	1.38277
	7,8-dimethoxychromen-2-one	3.73	207.065	151.7	C11H10O4		Shikimates and Phenylpropanoids	Coumarins	3.82855e-05	4.01516e-05	3.8072e-05	1.18223e-05	1.20489e-05	1.26981e-05	1.32147	3.02228e-06	-1.67174
	7-hydroxy-3-(hydroxymethyl)-5-methyl-isochromen-1-one	3.72	207.065	151.7	C11H10O4		Shikimates and Phenylpropanoids	Coumarins	3.82855e-05	4.01516e-05	3.8072e-05	1.18223e-05	1.20489e-05	1.26981e-05	1.32147	3.02228e-06	-1.67174
	(1S,2S,3aR,4S,5S,6E,9R,11R,12E,13aS)-4,9,11-Triacetoxy-3a-hydroxy-2,5,8,8,12-pentamethyl-2,3,3a,4,5,8,9,10,11,13a-decahydro-1H-cyclopenta[12]annulen-1-yl benzoate	2.62	607.291	316.3	C33H44O9		Terpenoids	Diterpenoids	0.00368098	0.00384682	0.00396517	0.000694605	0.00068825	0.00063376	1.32191	3.07985e-06	-2.51074
	N-Benzyladriamycin-14-valerate	1.72	718.282	178.9	C39H43NO12				1.39632e-05	1.43762e-05	1.30375e-05	3.23809e-05	3.1937e-05	3.29982e-05	1.31965	3.11956e-06	1.23385
	Lonicerin	3.89	595.165	192.8	C27H30O15	C12630	Shikimates and Phenylpropanoids	Flavonoids	3.62327e-05	3.62581e-05	3.81124e-05	1.12774e-05	1.0462e-05	1.01674e-05	1.321	3.12192e-06	-1.79345
	Nicotiflorin	3.97	595.165	192.8	C27H30O15	C21833	Shikimates and Phenylpropanoids	Flavonoids	3.62327e-05	3.62581e-05	3.81124e-05	1.12774e-05	1.0462e-05	1.01674e-05	1.321	3.12192e-06	-1.79345
	2-(3,4-dihydroxyphenyl)-5-hydroxy-7-[(2S,3R,4S,5S,6R)-3,4,5-trihydroxy-6-[[(2R,3R,4R,5R,6S)-3,4,5-trihydroxy-6-methyl-tetrahydropyran-2-yl]oxymethyl]tetrahydropyran-2-yl]oxy-chromen-4-one	3.9	595.165	192.8	C27H30O15		Shikimates and Phenylpropanoids	Flavonoids	3.62327e-05	3.62581e-05	3.81124e-05	1.12774e-05	1.0462e-05	1.01674e-05	1.321	3.12192e-06	-1.79345
	2-(3,4-dihydroxyphenyl)-7-hydroxy-5-[(2S,3R,4S,5S,6R)-3,4,5-trihydroxy-6-[[(2R,3R,4R,5R,6S)-3,4,5-trihydroxy-6-methyl-tetrahydropyran-2-yl]oxymethyl]tetrahydropyran-2-yl]oxy-chromen-4-one	3.81	595.165	192.8	C27H30O15		Shikimates and Phenylpropanoids	Flavonoids	3.62327e-05	3.62581e-05	3.81124e-05	1.12774e-05	1.0462e-05	1.01674e-05	1.321	3.12192e-06	-1.79345
	3-[(2S,3R,4S,5R,6R)-3,5-dihydroxy-6-(hydroxymethyl)-4-[(2S,3R,4R,5R,6S)-3,4,5-trihydroxy-6-methyl-tetrahydropyran-2-yl]oxy-tetrahydropyran-2-yl]oxy-5,7-dihydroxy-2-(4-hydroxyphenyl)chromen-4-one	3.97	595.165	192.8	C27H30O15		Shikimates and Phenylpropanoids	Flavonoids	3.62327e-05	3.62581e-05	3.81124e-05	1.12774e-05	1.0462e-05	1.01674e-05	1.321	3.12192e-06	-1.79345
	3-[4,5-dihydroxy-6-(hydroxymethyl)-3-[(2S,3R,4R,5R,6S)-3,4,5-trihydroxy-6-methyl-tetrahydropyran-2-yl]oxy-tetrahydropyran-2-yl]oxy-5,7-dihydroxy-2-(4-hydroxyphenyl)chromen-4-one	3.95	595.165	192.8	C27H30O15		Shikimates and Phenylpropanoids	Flavonoids	3.62327e-05	3.62581e-05	3.81124e-05	1.12774e-05	1.0462e-05	1.01674e-05	1.321	3.12192e-06	-1.79345
	5-hydroxy-2-(4-hydroxyphenyl)-3-[(2S,3R,4S,5S,6R)-3,4,5-trihydroxy-6-(hydroxymethyl)tetrahydropyran-2-yl]oxy-7-[(2S,3R,4R,5R,6S)-3,4,5-trihydroxy-6-methyl-tetrahydropyran-2-yl]oxy-chromen-4-one	3.87	595.165	192.8	C27H30O15		Shikimates and Phenylpropanoids	Flavonoids	3.62327e-05	3.62581e-05	3.81124e-05	1.12774e-05	1.0462e-05	1.01674e-05	1.321	3.12192e-06	-1.79345
	7-[(2S,3R,4S,5S,6R)-4,5-dihydroxy-6-(hydroxymethyl)-3-[(2S,3R,4R,5R,6S)-3,4,5-trihydroxy-6-methyl-tetrahydropyran-2-yl]oxy-tetrahydropyran-2-yl]oxy-3,5-dihydroxy-2-(4-hydroxyphenyl)chromen-4-one	3.95	595.165	192.8	C27H30O15		Shikimates and Phenylpropanoids	Flavonoids	3.62327e-05	3.62581e-05	3.81124e-05	1.12774e-05	1.0462e-05	1.01674e-05	1.321	3.12192e-06	-1.79345
	8-[4,5-dihydroxy-6-(hydroxymethyl)-3-[3,4,5-trihydroxy-6-(hydroxymethyl)tetrahydropyran-2-yl]oxy-tetrahydropyran-2-yl]-5,7-dihydroxy-2-(4-hydroxyphenyl)chromen-4-one	3.87	595.165	192.8	C27H30O15		Shikimates and Phenylpropanoids	Flavonoids	3.62327e-05	3.62581e-05	3.81124e-05	1.12774e-05	1.0462e-05	1.01674e-05	1.321	3.12192e-06	-1.79345
	Kaempferol 3-neohesperidoside	3.93	595.165	192.8	C27H30O15		Shikimates and Phenylpropanoids	Flavonoids	3.62327e-05	3.62581e-05	3.81124e-05	1.12774e-05	1.0462e-05	1.01674e-05	1.321	3.12192e-06	-1.79345
	3-[(2S,3R,4R,5S,6S)-3,5-dihydroxy-6-methyl-4-[(2S,3R,4S,5S,6R)-3,4,5-trihydroxy-6-(hydroxymethyl)tetrahydropyran-2-yl]oxy-tetrahydropyran-2-yl]oxy-5,7-dihydroxy-2-(4-hydroxyphenyl)chromen-4-one	3.85	593.151	193.1	C27H30O15		Shikimates and Phenylpropanoids	Flavonoids	7.79529e-05	7.91018e-05	7.8662e-05	2.45842e-05	2.07428e-05	2.54832e-05	1.31574	3.23789e-06	-1.73502
	Solasodiene (not validated)	2.09	396.331	281.2	C27H41NO		Alkaloids	Pseudoalkaloids	4.77332e-06	4.67094e-06	4.65987e-06	1.89066e-06	2.02407e-06	2.11052e-06	1.31882	3.30285e-06	-1.22702
	Gentiopicrin	2.74	379.1	168.1	C16H20O9		Terpenoids	Monoterpenoids	2.25305e-05	2.41179e-05	2.26099e-05	0.000114287	0.000112093	0.000120391	1.32201	3.36992e-06	2.32393
	Dodecylamine	1.83	186.221	240.9	C12H27N				1.78239e-05	1.84993e-05	1.8174e-05	5.34375e-06	4.2731e-06	4.66657e-06	1.31687	3.40963e-06	-1.93184
	5-methyl-4-[(2S,3R,4S,5S,6R)-3,4,5-trihydroxy-6-(hydroxymethyl)tetrahydropyran-2-yl]oxy-chromen-2-one	3.9	321.097	168.1	C16H18O8		Shikimates and Phenylpropanoids	Coumarins	3.83196e-06	4.03786e-06	3.62019e-06	2.06886e-05	1.99413e-05	2.15042e-05	1.32161	3.50035e-06	2.435
	[(2R,3S,4R,5R,6R)-6-[2-(3,4-dihydroxyphenyl)ethoxy]-4,5-dihydroxy-2-[[(2R,3R,4R,5R,6S)-3,4,5-trihydroxy-6-methyloxan-2-yl]oxymethyl]oxan-3-yl] (E)-3-(3,4-dihydroxyphenyl)prop-2-enoate	2.29	659.173	175.1	C29H36O15		Shikimates and Phenylpropanoids	Phenylpropanoids (C6-C3)	1.81587e-05	2.04322e-05	1.92072e-05	0.000121225	0.000129118	0.000130641	1.32172	3.54745e-06	2.72064
	[(2R,3R,4R,8S,10R,11R)-2,3,11-trihydroxy-4,6,6,10-tetramethyl-8-tricyclo[5.3.1.04,11]undecanyl] acetate	3.9	311.186	199.3	C17H28O5		Terpenoids	Sesquiterpenoids	7.77682e-06	1.19584e-05	1.2006e-05	7.24148e-05	7.10607e-05	7.45576e-05	1.30836	3.61651e-06	2.78012
	Kanamycin A	2.28	485.238	235.7	C18H36N4O11	C01822	Carbohydrates	Aminosugars and aminoglycosides	9.05772e-07	8.53984e-07	1.17613e-06	5.78346e-06	6.12065e-06	5.98291e-06	1.31508	3.70007e-06	2.60704
	N-Docosahexaenoyl Tryptophan	1.76	513.306	284.6	C33H42N2O3				0.000129734	0.000132427	0.000128531	6.60886e-05	6.77309e-05	7.06212e-05	1.32002	3.81629e-06	-0.934349
	Tangeritin	2.75	395.11	218.3	C20H20O7	C10190	Shikimates and Phenylpropanoids	Flavonoids	9.6182e-06	9.63206e-06	1.01164e-05	3.96622e-06	3.86724e-06	3.8204e-06	1.32182	4.03825e-06	-1.33337
	Oxymatrine	3.74	265.191	180	C15H24N2O2	C10749	Alkaloids	Lysine alkaloids	1.10947e-06	1.61827e-06	2.37057e-06	2.76818e-05	2.57499e-05	2.75818e-05	1.30681	4.06485e-06	3.99007
	Emodin-8-Beta-D-Glucoside	2.39	450.14	169.5	C21H20O10		Polyketides	Polycyclic aromatic polyketides	2.02226e-05	2.13429e-05	2.03341e-05	7.08502e-06	6.46009e-06	6.74499e-06	1.32097	4.10649e-06	-1.60915
	3-Hydroxytetradec-4-enedioylcarnitine	1.77	416.264	186.7	C21H37NO7				2.95486e-06	2.46609e-06	1.8871e-06	1.73832e-05	1.65557e-05	1.65462e-05	1.31124	4.12397e-06	2.7883
	Tetracosa-6,9,12,15,18,21-hexaenoylcarnitine	1.77	500.378	257.9	C31H49NO4				7.48317e-06	7.651e-06	7.08284e-06	1.30696e-06	1.19902e-06	1.37764e-06	1.32109	4.13775e-06	-2.51619
	[(2R,3S,4S,5R,6S)-6-[(2S,3R,4S,5R,6R)-6-[[(1S,3R,4S,4aR,8aR)-4-[(3S)-3-[(2S,3R,4R,5R,6R)-3,4-dihydroxy-6-methyl-5-[(2S,3R,4R,5R,6S)-3,4,5-trihydroxy-6-methyloxan-2-yl]oxyoxan-2-yl]oxy-3-methylpent-4-enyl]-3,4,8,8a-tetramethyl-1,2,3,4a,5,6-hexahydronaphthalen-1-yl]oxy]-4,5-dihydroxy-2-methyloxan-3-yl]oxy-3,4,5-trihydroxyoxan-2-yl]methyl acetate	2.52	966.525	232.7	C46H76O20		Terpenoids	Diterpenoids	1.18917e-05	1.24378e-05	1.2196e-05	5.62775e-06	5.82827e-06	5.97508e-06	1.32065	4.47749e-06	-1.06724
	alpha-Ketoglutaric acid (alpha-KG)	3.92	145.014	26.9	C5H6O5	C00026	Fatty acids	Fatty Acids and Conjugates	8.52913e-05	8.31477e-05	8.80572e-05	3.41838e-05	3.56238e-05	3.53857e-05	1.32144	4.53574e-06	-1.28589
	anthraquinone	2.61	209.059	176.6	C14H8O2	C16207	Polyketides	Polycyclic aromatic polyketides	1.19566e-05	1.30668e-05	1.19572e-05	9.05908e-05	9.05457e-05	8.38869e-05	1.32186	4.64165e-06	2.84128
	(-)-eburnamonine	2.23	317.159	266	C19H22N2O		Alkaloids	Tryptophan alkaloids	5.13356e-05	4.88988e-05	5.02926e-05	2.61381e-05	2.55671e-05	2.57444e-05	1.32151	4.7004e-06	-0.958693
	6-[(2E)-3,7-dimethylocta-2,6-dienyl]-7-hydroxy-chromen-2-one	3.67	297.153	308.2	C19H22O3	C09281	Shikimates and Phenylpropanoids	Coumarins	0.000165907	0.000163897	0.000144336	0.000479149	0.000462076	0.000459685	1.31816	4.71937e-06	1.56298
	8-[(2E)-3,7-dimethylocta-2,6-dienyl]-7-hydroxy-chromen-2-one	3.57	297.153	308.2	C19H22O3	C21495	Shikimates and Phenylpropanoids	Coumarins	0.000165907	0.000163897	0.000144336	0.000479149	0.000462076	0.000459685	1.31816	4.71937e-06	1.56298
	4-hydroxy-5-[(2S,3R,4S,5S,6R)-3,4,5-trihydroxy-6-(hydroxymethyl)oxan-2-yl]oxy-1H-benzo[f][2]benzofuran-3-one	2.64	377.085	26.1	C18H18O9		Polyketides	Naphthalenes	0.000112269	0.000117755	0.000110035	2.93699e-05	2.82076e-05	3.16547e-05	1.32068	4.82055e-06	-1.93015
	Shanzhiside methyl ester	2.49	405.14	51.5	C17H26O11		Terpenoids	Monoterpenoids	6.07767e-06	6.25512e-06	5.68124e-06	1.1853e-05	1.16985e-05	1.179e-05	1.31818	5.07933e-06	0.972243
	Eburnamine	2.57	297.193	246.2	C19H24N2O		Alkaloids	Tryptophan alkaloids	4.9384e-07	2.31194e-06	4.73509e-07	3.04536e-05	2.9992e-05	2.84171e-05	1.27012	5.0844e-06	4.76012
	Maltose	3.84	365.105	26	C12H22O11	C00208	Carbohydrates	Saccharides	7.81506e-05	7.31127e-05	7.34685e-05	1.12152e-05	1.45347e-05	1.23163e-05	1.31765	5.1211e-06	-2.56162
	Trehalose	3.86	365.105	26	C12H22O11	C01083	Carbohydrates	Saccharides	7.81506e-05	7.31127e-05	7.34685e-05	1.12152e-05	1.45347e-05	1.23163e-05	1.31765	5.1211e-06	-2.56162
	Melibiose	3.84	365.105	26	C12H22O11	C05402	Carbohydrates	Saccharides	7.81506e-05	7.31127e-05	7.34685e-05	1.12152e-05	1.45347e-05	1.23163e-05	1.31765	5.1211e-06	-2.56162
	(E,9S,12S,13S)-9,12,13-trihydroxyoctadec-10-enoic acid	3.92	329.233	237.7	C18H34O5	C14833	Fatty acids	Octadecanoids	0.000128402	0.000137415	0.000132838	0.000346891	0.000358545	0.000337797	1.32096	5.1317e-06	1.38785
	(E)-9,12,13-trihydroxyoctadec-10-enoic acid	3.89	329.233	237.7	C18H34O5		Fatty acids	Octadecanoids	0.000128402	0.000137415	0.000132838	0.000346891	0.000358545	0.000337797	1.32096	5.1317e-06	1.38785
	(Z)-5,8,11-trihydroxyoctadec-9-enoic acid	3.91	329.233	237.7	C18H34O5		Fatty acids	Octadecanoids	0.000128402	0.000137415	0.000132838	0.000346891	0.000358545	0.000337797	1.32096	5.1317e-06	1.38785
	(Z)-9,10,11-trihydroxyoctadec-12-enoic acid	3.8	329.233	237.7	C18H34O5		Fatty acids	Octadecanoids	0.000128402	0.000137415	0.000132838	0.000346891	0.000358545	0.000337797	1.32096	5.1317e-06	1.38785
	(Z)-9,12,13-trihydroxyoctadec-15-enoic acid	3.92	329.233	237.7	C18H34O5		Fatty acids	Fatty Acids and Conjugates	0.000128402	0.000137415	0.000132838	0.000346891	0.000358545	0.000337797	1.32096	5.1317e-06	1.38785
	Glaucarubin	2.28	495.224	205.4	C25H36O10	C08760	Terpenoids	Triterpenoids	6.45374e-06	4.88603e-06	5.59894e-06	5.52818e-05	5.86186e-05	6.05434e-05	1.31967	5.17482e-06	3.36437
	(E)-3-(2-carboxyacetyl)oxy-10-hydroxy-4,9-dimethyldodec-6-enedioic acid	2.71	357.154	218.5	C17H26O9		Fatty acids	Fatty Acids and Conjugates	4.50479e-05	4.45858e-05	4.28485e-05	2.10997e-05	2.03684e-05	2.11852e-05	1.32113	5.39656e-06	-1.08034
	Brefeldin A	3.82	279.16	247.1	C16H24O4		Polyketides	Macrolides	2.66755e-06	2.41459e-06	2.73035e-06	9.77447e-06	9.2224e-06	9.83197e-06	1.32016	5.4848e-06	1.88366
	D-Mannoheptulose	3.85	191.056	26.1	C7H14O7		Carbohydrates	Saccharides	0.000553143	0.000588827	0.000557265	0.000147078	0.000141331	0.00016246	1.3198	5.53243e-06	-1.9141
	Butyl_3-hydroxy-2-methylidenebutanoate	2.61	173.117	258.4	C9H16O3		Fatty acids	Fatty esters	8.23647e-06	7.64128e-06	7.97234e-06	1.60021e-05	1.64931e-05	1.58826e-05	1.31989	5.55791e-06	1.02035
	Dihydrocapsiate	1.79	307.191	286.7	C18H28O4				0.000181401	0.000119234	8.61193e-05	0.00130208	0.00136933	0.00139019	1.30218	5.85161e-06	3.39256
	Ent-kauran-17,19-dioic acid	2.21	352.251	256.7	C20H30O4		Terpenoids	Diterpenoids	4.36674e-05	4.64472e-05	4.32629e-05	9.47459e-06	1.02282e-05	1.08699e-05	1.32035	5.85956e-06	-2.1252
	Alpinine	2.13	416.21	181.7	C23H29NO6		Alkaloids	Tyrosine alkaloids	8.40028e-06	8.5163e-06	7.00815e-06	5.03407e-05	4.74638e-05	5.1635e-05	1.31943	5.98581e-06	2.64299
	FA 18:5+2O	2.63	305.176	243.1	C18H26O4		Fatty acids	Octadecanoids	1.0753e-05	1.05634e-05	1.18189e-05	4.34315e-05	4.6798e-05	4.4404e-05	1.32072	6.05009e-06	2.02259
	alpha-Naphthoflavone	2.56	273.087	175.6	C19H12O2		Shikimates and Phenylpropanoids	Flavonoids	2.52995e-05	2.4962e-05	2.30572e-05	6.14131e-05	6.03282e-05	5.83633e-05	1.31949	6.11894e-06	1.29658
	(-)-Curcumol	2.65	237.185	194.7	C15H24O2		Terpenoids	Sesquiterpenoids	4.10894e-06	3.94442e-06	3.66936e-06	2.23881e-05	2.14415e-05	2.05032e-05	1.32136	6.15367e-06	2.45625
	Andrographolide	3.71	351.214	229.6	C20H30O5	C20214	Terpenoids	Diterpenoids	1.42396e-05	1.31254e-05	1.4183e-05	2.73989e-05	2.81654e-05	2.74146e-05	1.31876	6.24483e-06	0.997967
	(3E,4R)-3-[2-[(1R,4aS,5R,6R,8aS)-6-hydroxy-5-(hydroxymethyl)-5,8a-dimethyl-2-methylene-decalin-1-yl]ethylidene]-4-hydroxy-tetrahydrofuran-2-one	3.7	351.214	229.6	C20H30O5		Terpenoids	Diterpenoids	1.42396e-05	1.31254e-05	1.4183e-05	2.73989e-05	2.81654e-05	2.74146e-05	1.31876	6.24483e-06	0.997967
	Trilobatin	2.66	459.117	53.7	C21H24O10		Shikimates and Phenylpropanoids	Flavonoids	2.48854e-05	2.41222e-05	1.67206e-05	0.000120901	0.000115792	0.000121395	1.30836	6.58836e-06	2.44573
	(3aS,5R,7S,7aR)-2,7-diacetyloxy-3-formyl-3a-hydroxy-1,1,3,5-tetramethyl-2,4,5,6,7,7a-hexahydroindene-4-carboxylic acid	3.74	383.171	178.7	C19H28O8		Terpenoids	Sesquiterpenoids	3.04865e-06	5.51468e-06	3.14583e-06	3.01206e-05	2.93979e-05	2.95018e-05	1.30036	6.63842e-06	2.9265
	Acetoin	2.72	89.0596	317.5	C4H8O2	C00466	Fatty acids	Fatty acyls	1.51255e-05	1.47942e-05	1.47285e-05	4.33358e-06	4.96426e-06	3.86618e-06	1.31378	6.64513e-06	-1.762
	(R)-Campholenic_aldehyde	2.73	153.127	178.7	C10H16O		Terpenoids	Monoterpenoids	9.58964e-05	9.65071e-05	9.17913e-05	4.39562e-05	4.14898e-05	4.11706e-05	1.32036	6.88981e-06	-1.16641
	(1aS,3aS,6aS,6bR)-2-formyl-5,5,6b-trimethyl-3a,4,6,6a-tetrahydro-1H-cyclopropa[e]indene-1a-carboxylic acid	3.72	247.134	226	C15H20O3		Terpenoids	Sesquiterpenoids	1.09568e-06	2.25233e-06	1.28066e-06	2.01082e-05	1.85799e-05	1.98172e-05	1.30397	6.94276e-06	3.6599
	(1S,2Z,10R)-11,11-dimethyl-7-methylidene-6-oxobicyclo[8.1.0]undec-2-ene-3-carboxylic acid	3.76	247.134	226	C15H20O3		Terpenoids	Sesquiterpenoids	1.09568e-06	2.25233e-06	1.28066e-06	2.01082e-05	1.85799e-05	1.98172e-05	1.30397	6.94276e-06	3.6599
	(3aR,5aR,9bR)-3a-hydroxy-5a,9-dimethyl-3-methylene-4,5,6,7,8,9b-hexahydrobenzo[g]benzofuran-2-one	3.79	247.134	226	C15H20O3		Terpenoids	Sesquiterpenoids	1.09568e-06	2.25233e-06	1.28066e-06	2.01082e-05	1.85799e-05	1.98172e-05	1.30397	6.94276e-06	3.6599
	maclurin	2.68	263.061	24.6	C13H10O6	C09951	Polyketides	Phloroglucinols	0.000343803	0.000344841	0.000323903	0.000603957	0.000613695	0.00059431	1.3191	7.13839e-06	0.839563
	(10Z,14E,16E)-10,14,16-Octadecatrien-12-ynoic_acid	2.28	275.2	276.5	C18H26O2		Fatty acids	Fatty acyls	0.000160368	0.000165692	0.000147106	0.000377565	0.000362844	0.000367532	1.31786	7.24742e-06	1.22746
	(-)-Maackiain-3-O-glucosyl-6''-O-malonate	2.25	531.114	176.2	C25H24O13		Shikimates and Phenylpropanoids	Isoflavonoids	3.38337e-05	3.57973e-05	3.46605e-05	8.57649e-06	7.26584e-06	9.57592e-06	1.31426	7.41646e-06	-2.03668
	9-hydroperoxytraumatin	1.9	243.124	203.1	C12H20O5				2.35626e-05	2.34083e-05	2.51115e-05	6.81843e-05	7.10334e-05	7.32479e-05	1.32094	7.41684e-06	1.55951
	Ethyl [3,4,5-trihydroxy-6-[2-[(4-methoxyphenyl)methyl]phenoxy]oxan-2-yl]methyl carbonate	1.73	447.17	170.2	C23H28O9				2.25503e-06	1.8165e-06	1.98681e-06	1.6603e-05	1.53005e-05	1.52388e-05	1.32005	7.76341e-06	2.96003
	Piperanine	2.27	305.186	183.1	C17H21NO3		Alkaloids	Lysine alkaloids	9.45012e-07	2.77557e-06	1.00913e-06	3.44722e-05	3.35769e-05	3.67975e-05	1.29277	7.87629e-06	4.47038
	Phloretin	3.82	275.091	198.6	C15H14O5	C00774	Shikimates and Phenylpropanoids	Flavonoids	1.82494e-06	2.22189e-06	2.03525e-06	1.98297e-05	2.05102e-05	2.19628e-05	1.32094	8.06945e-06	3.35666
	2-isopropenyl-5-methoxy-2,3-dihydropyrano[2,3-g][1,4]benzodioxin-7-one	3.69	275.091	198.6	C15H14O5		Shikimates and Phenylpropanoids	Coumarins	1.82494e-06	2.22189e-06	2.03525e-06	1.98297e-05	2.05102e-05	2.19628e-05	1.32094	8.06945e-06	3.35666
	5,7-dimethoxy-6-[(E)-3-oxobut-1-enyl]chromen-2-one	3.78	275.091	198.6	C15H14O5		Shikimates and Phenylpropanoids	Coumarins	1.82494e-06	2.22189e-06	2.03525e-06	1.98297e-05	2.05102e-05	2.19628e-05	1.32094	8.06945e-06	3.35666
	[(2R,3S,4S,5R,6S)-3,4,5-trihydroxy-6-(4-hydroxyphenoxy)oxan-2-yl]methyl (E)-3-(3,4-dihydroxyphenyl)prop-2-enoate	2.75	433.114	200.8	C21H22O10		Shikimates and Phenylpropanoids	Phenylpropanoids (C6-C3)	2.86683e-05	2.85816e-05	2.97893e-05	6.37848e-05	6.61024e-05	6.79862e-05	1.32103	8.46328e-06	1.18484
	4-O-p-Coumaroylquinic acid	3.95	339.107	163.5	C16H18O8	C10441	Shikimates and Phenylpropanoids	Phenylpropanoids (C6-C3)	5.68249e-05	5.80852e-05	6.08623e-05	0.000172691	0.000164887	0.000177751	1.32091	8.62696e-06	1.55179
	Hydroxyisocaproic acid	3.81	131.071	142.5	C6H12O3	C03264	Fatty acids	Fatty Acids and Conjugates	6.53071e-05	6.57512e-05	6.3959e-05	1.58276e-05	2.08812e-05	1.67933e-05	1.31173	8.69466e-06	-1.86593
	2-Ethyl-2-hydroxybutyric acid	3.66	131.071	142.5	C6H12O3		Fatty acids	Fatty Acids and Conjugates	6.53071e-05	6.57512e-05	6.3959e-05	1.58276e-05	2.08812e-05	1.67933e-05	1.31173	8.69466e-06	-1.86593
	5-Hydroxyhexanoic acid	3.69	131.071	142.5	C6H12O3		Fatty acids	Fatty Acids and Conjugates	6.53071e-05	6.57512e-05	6.3959e-05	1.58276e-05	2.08812e-05	1.67933e-05	1.31173	8.69466e-06	-1.86593
	12(S)-HHTrE	3.72	279.196	300	C17H28O3	C20388	Fatty acids	Fatty Acids and Conjugates	3.81356e-06	5.12955e-06	4.98585e-06	8.4596e-05	7.902e-05	7.5755e-05	1.31959	8.72092e-06	4.10309
	Ilexsaponin A1	2.74	687.37	169.6	C36H56O11		Terpenoids	Triterpenoids	1.89718e-06	1.58536e-06	1.7817e-06	5.2325e-06	5.37477e-06	5.53712e-06	1.31684	8.83783e-06	1.61674
	Rhodiosin	3.82	611.16	185.7	C27H30O16		Shikimates and Phenylpropanoids	Flavonoids	2.59943e-06	3.28153e-06	2.66737e-06	1.98404e-05	1.81379e-05	1.95671e-05	1.31838	8.87308e-06	2.75099
	PGF1alpha	2.09	379.242	179.8	C20H36O5	C06475	Fatty acids	Eicosanoids	2.84835e-06	2.93756e-06	3.04712e-06	7.37955e-06	7.21208e-06	6.91259e-06	1.32034	9.01628e-06	1.28364
	6-Gingerol	2.71	295.19	246.2	C17H26O4				5.28353e-06	5.35138e-06	5.07044e-06	9.27205e-06	9.47232e-06	9.69866e-06	1.31984	9.14529e-06	0.856819
	(9R,10R)-10-hydroxy-8,8-dimethyl-9-[(2S,3R,4S,5S,6R)-3,4,5-trihydroxy-6-(hydroxymethyl)oxan-2-yl]oxy-9,10-dihydropyrano[2,3-f]chromen-2-one	2.61	407.131	211.9	C20H24O10		Shikimates and Phenylpropanoids	Coumarins	1.80157e-05	1.83411e-05	1.65845e-05	2.28242e-06	1.88459e-06	1.88732e-06	1.3203	9.49434e-06	-3.12836
	Benzenepentanoic acid, beta-(hexopyranosyloxy)-	2.74	379.136	219.2	C17H24O8		Shikimates and Phenylpropanoids		2.57773e-05	2.60672e-05	2.47634e-05	1.18569e-05	1.2578e-05	1.16846e-05	1.31944	9.57552e-06	-1.08471
	(1S,4aS,7S,7aS)-7-hydroxy-7-methyl-1-[(2S,3R,4S,5S,6R)-3,4,5-trihydroxy-6-[(4-hydroxybenzoyl)oxymethyl]oxan-2-yl]oxy-4a,5,6,7a-tetrahydro-1H-cyclopenta[c]pyran-4-carboxylic acid	2.74	495.151	174.3	C23H28O12		Terpenoids	Monoterpenoids	4.4918e-06	5.83255e-06	5.49592e-06	5.25183e-05	5.3047e-05	4.80403e-05	1.31915	9.63411e-06	3.27938
	C18:4n-3,5,7,9	2.45	277.216	275.9	C18H28O2		Fatty acids	Fatty Acids and Conjugates	4.58943e-05	4.60806e-05	3.94765e-05	0.000121468	0.000121171	0.000116285	1.31576	1.02206e-05	1.44915
	2-[[7-hydroxy-1-(4-hydroxy-3,5-dimethoxyphenyl)-3-(hydroxymethyl)-6,8-dimethoxy-1,2,3,4-tetrahydronaphthalen-2-yl]methoxy]oxane-3,4,5-triol	2.24	570.255	178.1	C27H36O12		Shikimates and Phenylpropanoids	Lignans	1.67217e-05	1.63015e-05	1.52526e-05	3.62741e-06	3.71936e-06	3.25899e-06	1.32025	1.06127e-05	-2.18645
	gamma-Glutamylphenylalanine	3.72	295.129	42	C14H18N2O5		Amino acids and Peptides	Small peptides	1.94892e-05	1.95801e-05	2.02974e-05	7.67838e-06	7.47018e-06	6.4353e-06	1.31509	1.07318e-05	-1.4597
	Helicin	3.81	283.082	159.7	C13H16O7		Shikimates and Phenylpropanoids	Phenolic acids (C6-C1)	2.37904e-05	2.56234e-05	2.26407e-05	8.87295e-05	8.40788e-05	9.15744e-05	1.31997	1.07533e-05	1.87547
	7-GlcA_tricin	2.23	579.173	175.8	C27H32O14		Shikimates and Phenylpropanoids	Flavonoids	3.53206e-05	4.17549e-05	4.22529e-05	0.000311094	0.000338502	0.000345926	1.32039	1.12203e-05	3.06052
	4-hydroxy-3-[(2S,3R,4S,5S,6R)-3,4,5-trihydroxy-6-(3-methylbutanoyloxymethyl)oxan-2-yl]oxybenzoic acid	3.87	399.13	199.1	C18H24O10		Shikimates and Phenylpropanoids	Phenolic acids (C6-C1)	4.85753e-05	5.10508e-05	5.21292e-05	0.000137852	0.000131627	0.000142154	1.32043	1.15177e-05	1.43961
	2-(4-Methoxyphenethyl)chromone	2.22	281.113	45	C18H16O3		Polyketides	Chromanes	7.91605e-05	7.84356e-05	8.42274e-05	3.0415e-05	2.96199e-05	3.13809e-05	1.3208	1.20455e-05	-1.40344
	Liriodendrin	2.27	743.273	254.8	C34H46O18		Shikimates and Phenylpropanoids	Lignans	8.96941e-06	9.1751e-06	8.74013e-06	3.06977e-06	2.39932e-06	2.88002e-06	1.31245	1.26017e-05	-1.68709
	Tuberostemonine	2.66	398.232	293.1	C22H33NO4		Alkaloids	Ornithine alkaloids	2.05933e-05	2.21897e-05	1.99602e-05	5.72577e-05	5.4531e-05	5.34754e-05	1.31891	1.27346e-05	1.39724
	13(S)-HpODE	2.68	295.226	285.1	C18H32O4	C04717	Fatty acids	Octadecanoids	6.47402e-05	6.4623e-05	6.1531e-05	0.00017496	0.000190108	0.000180797	1.32101	1.28164e-05	1.51577
	5,7-dihydroxy-4-(4-methoxyphenyl)chroman-2-one	3.74	285.077	238.5	C16H14O5		Shikimates and Phenylpropanoids	Flavonoids	3.5674e-05	3.63704e-05	3.76525e-05	1.83418e-05	1.92948e-05	1.80075e-05	1.31914	1.32296e-05	-0.979219
	Feruloyl Hexoside (isomer of 849)	2.43	355.103	167.7	C16H20O9		Shikimates and Phenylpropanoids	Phenylpropanoids (C6-C3)	1.62663e-05	1.95832e-05	1.801e-05	6.40669e-05	6.97364e-05	6.73468e-05	1.31767	1.33848e-05	1.901
	Pterosin A	2.74	249.148	174.1	C15H20O3		Terpenoids	Sesquiterpenoids	6.6646e-06	6.71825e-06	6.1755e-06	1.60679e-05	1.5228e-05	1.51003e-05	1.31901	1.37838e-05	1.24622
	Methyl [(1S,3S,7R,8R,9R,12S,13S)-13-(3-furyl)-6,6,8,12-tetramethyl-17-methylene-5,15-dioxo-2,14-dioxatetracyclo[7.7.1.0.1,12..0.3,8.]heptadec-7-yl](hydroxy)acetate	2.22	485.216	237	C27H34O8		Terpenoids	Triterpenoids	3.23081e-05	3.54416e-05	3.47541e-05	5.99804e-06	7.5077e-06	7.3325e-06	1.31678	1.38452e-05	-2.29837
	7-hydroxy-2-(4-hydroxy-3,5-dimethoxyphenyl)-5-[(2S,3R,4S,5S,6R)-3,4,5-trihydroxy-6-(hydroxymethyl)oxan-2-yl]oxychromen-4-one	2.64	491.122	243.8	C23H24O12		Shikimates and Phenylpropanoids	Flavonoids	1.58566e-05	1.67842e-05	1.6234e-05	7.89883e-06	8.33303e-06	8.44784e-06	1.31899	1.41704e-05	-0.985766
	3H-1,3-benzothiazol-2-one	3.97	150.002	208.4	C7H5NOS		Alkaloids	Anthranilic acid alkaloids	7.77152e-05	8.16115e-05	8.25471e-05	0.000200219	0.000189528	0.000204178	1.32016	1.42496e-05	1.29603
	Andrographidin_A	2.44	463.161	50	C23H26O10		Shikimates and Phenylpropanoids	Flavonoids	2.97715e-06	3.40427e-06	4.27288e-06	1.55426e-05	1.47118e-05	1.53959e-05	1.30897	1.42605e-05	2.09919
	[(2S,3R,4R,5R,6S)-2-[[(1aS,1bS,2S,5aR,6S,6aS)-1a-(hydroxymethyl)-2-[(2S,3R,4S,5S,6R)-3,4,5-trihydroxy-6-(hydroxymethyl)oxan-2-yl]oxy-2,5a,6,6a-tetrahydro-1bH-oxireno[5,6]cyclopenta[1,3-c]pyran-6-yl]oxy]-4,5-dihydroxy-6-methyloxan-3-yl] (E)-3-(4-hydroxyphenyl)prop-2-enoate	2.36	655.221	147.7	C30H38O16		Terpenoids	Monoterpenoids	9.10789e-08	1.48189e-07	2.52177e-07	3.41143e-06	3.06948e-06	3.41509e-06	1.29902	1.44998e-05	4.33174
	H-Tyr-val-gly-OH	1.7	336.156	48.7	C16H23N3O5				3.98522e-05	4.22903e-05	4.38221e-05	1.13356e-05	1.06666e-05	1.19502e-05	1.32019	1.45695e-05	-1.89143
	3-(1-hydroxy-3-methyl-butyl)-6-[2-hydroxy-4-methyl-6-[[(2R,3R,4S,5R)-3,4,5-trihydroxytetrahydropyran-2-yl]oxymethyl]phenoxy]-2-methoxy-benzoic acid	3.67	503.19	207	C26H34O11		Polyketides	Diphenyl ethers (DPEs)	0.000326262	0.000344427	0.000325483	0.000159454	0.000153951	0.000164125	1.31968	1.46506e-05	-1.0608
	(5E)-4-[(E)-3-(4-hydroxyphenyl)prop-2-enoyl]oxy-2-methyl-5-[2-[(2R,3R,4S,5S,6R)-3,4,5-trihydroxy-6-(hydroxymethyl)oxan-2-yl]oxyethylidene]cyclopentene-1-carboxylic acid	2.44	510.197	190.7	C24H28O11		Terpenoids		5.03055e-07	5.69054e-07	8.64127e-07	1.75107e-05	1.54425e-05	1.60648e-05	1.31587	1.4707e-05	4.66198
	myricetin-3-O-hexoside	2.21	481.096	49.4	C21H20O13		Shikimates and Phenylpropanoids	Flavonoids	1.02125e-06	5.83785e-07	1.02177e-06	1.03863e-05	1.01922e-05	1.13553e-05	1.30855	1.48057e-05	3.6037
	Dimethylprotoporphyrin IX dimethyl ester	1.74	591.3	258.2	C36H38N4O4				5.10734e-06	4.85021e-06	5.13767e-06	2.45841e-06	2.58503e-06	2.44847e-06	1.31946	1.51095e-05	-1.01069
	1-O-b-D-glucopyranosyl sinapate	2.34	385.114	151.2	C17H22O10	C01175	Shikimates and Phenylpropanoids	Phenylpropanoids (C6-C3)	0.000217311	0.000224988	0.000230899	0.000119123	0.000123463	0.000120107	1.32006	1.52997e-05	-0.892282
	Sinapic acid	2.72	223.061	151.8	C11H12O5		Shikimates and Phenylpropanoids	Phenylpropanoids (C6-C3)	2.31452e-05	2.35704e-05	2.40901e-05	8.84061e-06	1.04441e-05	9.10139e-06	1.31421	1.53451e-05	-1.31868
	Stearidonic acid	3.76	275.201	275.4	C18H28O2	C16300	Fatty acids	Fatty Acids and Conjugates	7.24903e-05	8.02339e-05	7.75474e-05	0.000226099	0.000210743	0.000210811	1.31924	1.54612e-05	1.49189
	(2-Phenylacetyl) 2,5-diaminopentanoate	1.98	251.139	162	C13H18N2O3				0.000100599	0.000106829	0.000104403	5.3209e-05	4.95138e-05	5.02947e-05	1.31911	1.56553e-05	-1.02706
	Resveratrol 3,4'-diglucoside	1.81	551.177	190.8	C26H32O13				1.93177e-06	2.93356e-06	2.5401e-06	2.25892e-05	2.50593e-05	2.51014e-05	1.31483	1.58213e-05	3.29629
	Ergocristine	2.64	610.3	316.3	C35H39N5O5		Alkaloids	Tryptophan alkaloids	4.98427e-05	5.19931e-05	5.58559e-05	8.38641e-06	9.22634e-06	8.31917e-06	1.32119	1.61272e-05	-2.6043
	vasicinone	2.73	203.081	217.7	C11H10N2O2		Alkaloids	Anthranilic acid alkaloids	1.81831e-05	1.88096e-05	1.73836e-05	7.11202e-06	7.16228e-06	7.59827e-06	1.31985	1.62308e-05	-1.31386
	2,6-Dihydroxybenzoic acid	3.83	153.019	169.7	C7H6O4	C21298	Shikimates and Phenylpropanoids	Phenolic acids (C6-C1)	8.97834e-06	1.00502e-05	8.75001e-06	5.66955e-05	6.32273e-05	6.24524e-05	1.32079	1.63319e-05	2.71487
	Phloroglucinaldehyde	3.86	153.019	169.7	C7H6O4		Polyketides	Phloroglucinols	8.97834e-06	1.00502e-05	8.75001e-06	5.66955e-05	6.32273e-05	6.24524e-05	1.32079	1.63319e-05	2.71487
	10,11-dihydro-20-trihydroxy-leukotriene B4	1.92	385.223	226.6	C20H34O7				3.96887e-05	4.05864e-05	4.22456e-05	1.63764e-05	1.47985e-05	1.70838e-05	1.31655	1.63527e-05	-1.34417
	13(S)-HpOTrE	3.91	291.196	276.1	C18H30O4	C04785	Fatty acids	Fatty Acids and Conjugates	0.000492757	0.000526962	0.000478706	0.00120244	0.00113301	0.00113558	1.3184	1.65411e-05	1.21192
	8-[3-oxo-2-[(E)-pent-2-enyl]cyclopenten-1-yl]octanoic acid	3.86	291.196	276.1	C18H28O3		Fatty acids	Octadecanoids	0.000492757	0.000526962	0.000478706	0.00120244	0.00113301	0.00113558	1.3184	1.65411e-05	1.21192
	Caffeine	3.73	195.088	151.9	C8H10N4O2	C07481	Alkaloids	Pseudoalkaloids	3.82377e-05	3.93074e-05	3.47349e-05	3.36104e-06	3.66849e-06	2.72685e-06	1.31901	1.71138e-05	-3.52461
	Asperulosidic Acid	3.67	413.106	163.1	C18H24O12		Terpenoids	Monoterpenoids	1.20819e-05	1.21627e-05	1.09747e-05	2.53935e-05	2.42063e-05	2.53658e-05	1.31677	1.732e-05	1.08986
	(2alpha,5alpha,9alpha,10beta,14beta)-2,5,9,10-Tetraacetoxytaxa-4(20),11-dien-14-yl 2-methylbutanoate	2.68	643.286	165.2	C33H48O10		Terpenoids	Diterpenoids	1.71551e-07	7.96364e-07	3.08568e-07	1.73242e-05	1.96237e-05	1.76949e-05	1.28989	1.75343e-05	5.41979
	N-arachidonoyl-threonine	1.7	404.276	258.9	C24H39NO4				7.20914e-06	7.21803e-06	6.91311e-06	1.765e-05	1.66284e-05	1.80259e-05	1.32039	1.77698e-05	1.29335
	(2s,6as,12as)-6a-hydroxy-8,9-dimethoxy-2-(prop-1-en-2-yl)-1,2,12,12a-tetrahydrochromeno[3,4-b]furo[2,3-h]chromen-6(6ah)-one	2.18	409.132	296	C23H22O7		Shikimates and Phenylpropanoids	Isoflavonoids	6.7886e-07	4.48308e-07	2.77701e-07	1.06552e-05	1.21435e-05	1.17518e-05	1.3066	1.78715e-05	4.6202
	(9Z,12R)-12-Hydroxyoctadec-9-enoic acid	2.24	297.243	301	C18H34O3		Fatty acids	Fatty Acids and Conjugates	9.51177e-05	9.91453e-05	9.30908e-05	4.03961e-05	3.52632e-05	3.53924e-05	1.31644	1.80297e-05	-1.3716
	Oryzarol	1.75	401.302	258.9	C26H42O3				1.74145e-05	1.86864e-05	1.79976e-05	4.3508e-05	4.12468e-05	4.45751e-05	1.31963	1.80767e-05	1.2574
	Sterebin_D	2.5	295.226	260.8	C18H30O3		Terpenoids	Diterpenoids	5.84355e-05	5.09171e-05	4.63966e-05	0.000203432	0.000186671	0.000197239	1.31546	1.82119e-05	1.91498
	6a,12a-Didehydroamorphigenin	2.56	407.109	163.7	C23H20O7		Shikimates and Phenylpropanoids	Isoflavonoids	6.3527e-05	6.40969e-05	6.07312e-05	2.26043e-05	1.90175e-05	2.35091e-05	1.31262	1.8287e-05	-1.53204
	Cohumulone	2.71	347.186	242.4	C20H28O5		Polyketides	Phloroglucinols	6.89885e-05	7.37488e-05	7.22213e-05	3.37145e-05	3.21527e-05	3.47789e-05	1.31889	1.83029e-05	-1.09477
	3-isopropyl-4-methyl-2,3-dihydropyrrolo[3,4-b]quinoline-1,9-dione	3.72	257.128	223.1	C15H16N2O2		Alkaloids	Anthranilic acid alkaloids	4.14568e-06	4.61885e-06	4.0058e-06	1.08346e-05	1.14511e-05	1.07626e-05	1.31649	1.9164e-05	1.37178
	4-(4'-Methyl-[2,2'-bipyridin]-4-yl)butanoic acid	3.73	257.128	223.1	C15H16N2O2		Alkaloids	Nicotinic acid alkaloids	4.14568e-06	4.61885e-06	4.0058e-06	1.08346e-05	1.14511e-05	1.07626e-05	1.31649	1.9164e-05	1.37178
	Gnaphaliin	3.95	315.086	248.2	C17H14O6		Shikimates and Phenylpropanoids	Flavonoids	0.00104357	0.00109068	0.0010191	0.000527347	0.000498881	0.00049912	1.31945	1.92341e-05	-1.04775
	1,7,7-trimethyl-5-[(2R,3R,4S,5S,6R)-3,4,5-trihydroxy-6-(hydroxymethyl)oxan-2-yl]oxybicyclo[2.2.1]heptan-2-one	3.65	311.15	218	C16H26O7		Terpenoids	Monoterpenoids	0.000553623	0.000589891	0.000578755	0.000301569	0.000312855	0.000311019	1.31968	1.92982e-05	-0.896095
	Silybin B	2.39	481.112	166.4	C25H22O10	C07610	Shikimates and Phenylpropanoids	Flavonoids	3.01151e-05	3.16321e-05	3.19922e-05	1.19657e-05	9.72805e-06	1.0529e-05	1.31417	1.93325e-05	-1.54057
	2,4-di-(2-methyl)butanoyl-3-(3-methyl)pentanoyl-6'-O-acetyl-sucrose	1.6	649.299	244.4	C30H50O15				7.16342e-06	7.59302e-06	6.73474e-06	9.76545e-07	9.26052e-07	1.19025e-06	1.318	1.93469e-05	-2.79674
	(E)-3-(2,5-dihydroxyphenyl)prop-2-enoic acid	3.83	179.035	143.7	C9H8O4		Shikimates and Phenylpropanoids	Phenylpropanoids (C6-C3)	0.000543811	0.000582872	0.000620376	6.10648e-05	4.57167e-05	5.28387e-05	1.31928	1.95327e-05	-3.45221
	Diethyltoluamide	3.94	192.138	232	C12H17NO	C10935	Alkaloids		2.73755e-05	2.85074e-05	2.71042e-05	1.21828e-05	1.08657e-05	1.02943e-05	1.31477	1.95531e-05	-1.31552
	4,7,8-trimethoxy-3,5-dimethylchromen-2-one [IIN-based on	2.66	287.087	49.7	C14H16O5		Polyketides	Cyclic polyketides	1.46823e-05	1.42586e-05	1.54392e-05	2.85797e-05	2.89634e-05	3.02806e-05	1.3183	1.99315e-05	0.984698
	2-[(2R,4aS,8S,8aS)-8-[2-[(4aS,7R,8aR)-7-(1-carboxyvinyl)-1-hydroxy-4a-methyl-2-oxo-6,7,8,8a-tetrahydro-5H-naphthalen-1-yl]ethyl]-4a-methyl-7-oxo-1,2,3,4,8,8a-hexahydronaphthalen-2-yl]prop-2-enoic acid	3.62	509.251	218.9	C30H38O7		Terpenoids		6.24324e-06	6.41847e-06	5.87581e-06	1.2472e-05	1.32647e-05	1.31478e-05	1.31807	2.10088e-05	1.06875
	Daurisoline	2.68	633.287	269.4	C37H42N2O6		Alkaloids	Tyrosine alkaloids	5.8013e-05	5.55982e-05	5.38629e-05	2.73584e-05	2.61892e-05	2.5971e-05	1.31957	2.14e-05	-1.07457
	Flavonol base + 4O, 1MeO	2.45	333.059	29.2	C16H12O8	C12633	Shikimates and Phenylpropanoids	Flavonoids	3.55483e-05	3.66752e-05	3.48204e-05	1.54649e-05	1.27805e-05	1.40193e-05	1.3134	2.17216e-05	-1.34068
	Pimelic acid	3.69	159.066	157.8	C7H12O4	C02656	Fatty acids	Fatty Acids and Conjugates	6.30238e-05	7.91905e-05	6.2572e-05	0.000199849	0.000196173	0.000202381	1.30925	2.1931e-05	1.547
	3-Methyladipic acid	3.72	159.066	157.8	C7H12O4		Fatty acids	Fatty Acids and Conjugates	6.30238e-05	7.91905e-05	6.2572e-05	0.000199849	0.000196173	0.000202381	1.30925	2.1931e-05	1.547
	4-Hydroxybenzyl_isothiocyanate_rhamnoside	2.08	312.087	197.2	C14H17NO5S		Shikimates and Phenylpropanoids		1.37237e-06	1.42398e-06	1.49964e-06	4.16635e-06	4.38655e-06	4.59665e-06	1.31995	2.20355e-05	1.61395
	Digitoxigenin_monodigitoxoside	2.25	505.319	269.4	C29H44O7		Terpenoids	Steroids	0.000711226	0.000714964	0.000695971	0.000398453	0.000359499	0.000398116	1.31433	2.22298e-05	-0.876307
	neoandrographolide	2.45	498.313	284.5	C26H40O8		Terpenoids	Diterpenoids	7.20077e-05	7.39621e-05	6.89632e-05	3.18076e-05	3.47245e-05	3.36015e-05	1.31801	2.22322e-05	-1.10196
	Salidroside	2.72	318.155	172	C14H20O7		Shikimates and Phenylpropanoids	Phenylethanoids (C6-C2)	3.60271e-05	3.53523e-05	3.2342e-05	8.64243e-06	7.95144e-06	8.58119e-06	1.32058	2.23614e-05	-2.04265
	5,7-dihydroxy-2-(2-hydroxyphenyl)-6,8-dimethoxy-chromen-4-one	3.66	331.081	173.8	C17H14O7		Shikimates and Phenylpropanoids	Flavonoids	3.94783e-06	4.55816e-06	5.28151e-06	1.3883e-05	1.39423e-05	1.43935e-05	1.30808	2.23756e-05	1.61452
	5,7-dihydroxy-2-(4-hydroxyphenyl)-3,6-dimethoxy-chromen-4-one	3.67	331.081	173.8	C17H14O7		Shikimates and Phenylpropanoids	Flavonoids	3.94783e-06	4.55816e-06	5.28151e-06	1.3883e-05	1.39423e-05	1.43935e-05	1.30808	2.23756e-05	1.61452
	Azadirachtin	2.21	759.224	163.5	C35H44O16		Terpenoids	Triterpenoids	1.00184e-05	1.03271e-05	9.21888e-06	2.17073e-06	2.38328e-06	2.15872e-06	1.32031	2.30066e-05	-2.13889
	3alpha-Hydroxy-3,5-dihydromonacolin L acid	1.67	339.217	261.6	C19H32O5				1.49721e-06	1.66392e-06	2.04399e-06	1.74107e-05	1.99526e-05	1.8968e-05	1.31838	2.31105e-05	3.43593
	Villosone	2.72	423.107	49.8	C23H18O8		Shikimates and Phenylpropanoids	Xanthones	1.12771e-06	1.69938e-06	9.78213e-07	1.89733e-05	1.74199e-05	2.00156e-05	1.31265	2.38441e-05	3.88983
	Sarcoaldesterol_A	2.5	477.393	330.3	C30H52O4		Terpenoids	Steroids	4.6072e-06	4.69163e-06	4.30697e-06	1.68355e-06	1.4787e-06	1.63822e-06	1.31765	2.43798e-05	-1.50297
	Dodecyl gallate	3.74	337.202	258.3	C19H30O5		Shikimates and Phenylpropanoids	Phenolic acids (C6-C1)	2.26266e-06	2.15176e-06	2.53795e-06	1.58763e-05	1.60334e-05	1.78553e-05	1.32044	2.47631e-05	2.83955
	sphinga-4,8-trienine	1.8	296.258	280.4	C18H33NO2				6.86289e-06	6.77294e-06	5.92696e-06	1.91423e-05	1.9314e-05	2.07792e-05	1.31698	2.48927e-05	1.59835
	3-Methylellagic_acid_8-(3-acetylrhamnoside)	2.44	505.101	28.1	C23H20O13		Shikimates and Phenylpropanoids	Coumarins	7.25172e-06	6.55756e-06	8.66735e-06	2.47615e-05	2.66565e-05	2.55914e-05	1.31093	2.55202e-05	1.77661
	Cediranib	2.56	449.195	170.3	C25H27FN4O3	D08881	Alkaloids	Tryptophan alkaloids	1.21864e-05	1.52985e-05	1.01742e-05	8.94654e-05	8.30108e-05	7.95386e-05	1.31206	2.58971e-05	2.74244
	6-Isoquinolinol, 1-[(3-ethyl-1,3,4,6,7,11b-hexahydro-9,10-dimethoxy-2H-benzo[a]quinolizin-2-yl)methyl]-3,4-dihydro-7-methoxy-	2.14	465.271	171.4	C28H36N2O4		Alkaloids	Tyrosine alkaloids	2.54137e-05	2.74134e-05	2.48116e-05	8.62448e-06	7.95682e-06	8.10251e-06	1.32009	2.65026e-05	-1.65321
	gamma-Linolenic acid	3.99	277.217	309.2	C18H30O2	C06426	Fatty acids	Fatty Acids and Conjugates	0.00761468	0.00780322	0.00731817	0.00402067	0.00368623	0.00387195	1.31744	2.6528e-05	-0.97349
	alpha-Linolenic acid	3.98	277.217	309.2	C18H30O2	C06427	Fatty acids	Fatty Acids and Conjugates	0.00761468	0.00780322	0.00731817	0.00402067	0.00368623	0.00387195	1.31744	2.6528e-05	-0.97349
	LPC(15:0)	3.95	482.323	290.3	C23H48NO7P		Fatty acids	Glycerophospholipids	7.10327e-06	6.30352e-06	6.37857e-06	1.65205e-05	1.67233e-05	1.78324e-05	1.31734	2.67352e-05	1.36822
	Odorobioside G	2.25	697.381	277.9	C36H56O13		Terpenoids	Steroids	0.000151927	0.0001524	0.000139064	5.05536e-05	4.56219e-05	4.83206e-05	1.3193	2.67759e-05	-1.61755
	5-Pentadecylresorcinol	2.28	321.279	252.1	C21H36O2	C10809	Polyketides	Aromatic polyketides	4.14149e-06	4.44055e-06	4.04635e-06	9.72979e-06	1.02817e-05	1.05907e-05	1.31837	2.75769e-05	1.27697
	Aspartylphenylalanine	3.74	279.099	44.7	C13H16N2O5		Amino acids and Peptides	Small peptides	5.97561e-05	5.63079e-05	6.14157e-05	2.67872e-05	2.5753e-05	2.56953e-05	1.31972	2.81768e-05	-1.18176
	Heliannuol_A	2.45	251.164	160.9	C15H22O3		Terpenoids	Sesquiterpenoids	2.74975e-06	3.05375e-06	3.33032e-06	1.3598e-05	1.21251e-05	1.30954e-05	1.31754	2.8506e-05	2.08746
	FA 18:4+1O	2.68	293.211	276.4	C18H28O3		Fatty acids	Octadecanoids	0.000280791	0.000291497	0.000273108	0.000699511	0.000643147	0.00065446	1.31921	2.87166e-05	1.24022
	(4aS,6aS,6bR,10S,12aR)-10-hydroxy-2,2,6a,6b,9,9,12a-heptamethyl-1,3,4,5,6,6a,7,8,8a,10,11,12,13,14b-tetradecahydropicene-4a-carboxylic acid	3.98	455.353	313.2	C30H48O3		Terpenoids	Triterpenoids	9.27116e-07	3.1399e-06	2.37637e-06	2.07268e-05	1.92589e-05	1.91376e-05	1.26068	2.89172e-05	3.19784
	3-Epioleanolic acid	3.97	455.353	313.2	C30H48O3		Terpenoids	Triterpenoids	9.27116e-07	3.1399e-06	2.37637e-06	2.07268e-05	1.92589e-05	1.91376e-05	1.26068	2.89172e-05	3.19784
	3-Epiursolic Acid	3.97	455.353	313.2	C30H48O3		Terpenoids	Triterpenoids	9.27116e-07	3.1399e-06	2.37637e-06	2.07268e-05	1.92589e-05	1.91376e-05	1.26068	2.89172e-05	3.19784
	Ursolic acid	3.97	455.353	313.2	C30H48O3		Terpenoids	Triterpenoids	9.27116e-07	3.1399e-06	2.37637e-06	2.07268e-05	1.92589e-05	1.91376e-05	1.26068	2.89172e-05	3.19784
	β-Boswellic acid	3.79	455.353	313.2	C30H48O3		Terpenoids	Triterpenoids	9.27116e-07	3.1399e-06	2.37637e-06	2.07268e-05	1.92589e-05	1.91376e-05	1.26068	2.89172e-05	3.19784
	Deoxypumiloside	2.65	497.192	201.5	C26H28N2O8		Alkaloids	Tryptophan alkaloids	2.54956e-06	2.38637e-06	2.3019e-06	4.28802e-06	4.47376e-06	4.46175e-06	1.31541	2.94451e-05	0.86948
	2-(hydroxymethyl)-6-[5-[3-(hydroxymethyl)-5-(3-hydroxypropyl)-7-methoxy-2,3-dihydrobenzofuran-2-yl]-2-methoxy-phenoxy]tetrahydropyran-3,4,5-triol	3.97	521.203	177	C26H34O11		Shikimates and Phenylpropanoids	Lignans	0.000206252	0.000229285	0.000214224	6.55728e-05	5.85437e-05	6.72853e-05	1.31817	3.01917e-05	-1.7633
	2-[4-[4-[(4-hydroxy-3-methoxy-phenyl)methyl]-3-(hydroxymethyl)tetrahydrofuran-2-yl]-2-methoxy-phenoxy]-6-(hydroxymethyl)tetrahydropyran-3,4,5-triol	3.98	521.203	177	C26H34O11		Shikimates and Phenylpropanoids	Lignans	0.000206252	0.000229285	0.000214224	6.55728e-05	5.85437e-05	6.72853e-05	1.31817	3.01917e-05	-1.7633
	(R)-Roemerine	2.56	280.136	192.2	C18H17NO2		Alkaloids	Tyrosine alkaloids	2.32685e-06	2.68576e-06	2.51273e-06	2.21563e-07	2.96919e-07	2.9347e-07	1.3171	3.03244e-05	-3.21229
	Iraldeine	3.93	193.158	274.6	C13H20O	C12286	Terpenoids	Apocarotenoids	8.9932e-06	8.44094e-06	8.85516e-06	1.60561e-05	1.7141e-05	1.70218e-05	1.31821	3.0913e-05	0.933755
	Eremopetasinorol	2.68	209.153	212.6	C13H20O2		Terpenoids	Sesquiterpenoids	2.06359e-05	2.21619e-05	2.01137e-05	4.17957e-05	4.0005e-05	3.94877e-05	1.31588	3.095e-05	0.947044
	quercetin-3-O-deoxyhexosyl(1-2)deoxyhexoside	2.65	593.149	214.5	C27H30O15		Shikimates and Phenylpropanoids	Flavonoids	2.78347e-05	2.68146e-05	2.51513e-05	9.36073e-06	9.01654e-06	8.19064e-06	1.31772	3.19438e-05	-1.58671
	Malonyltryptophan	2.6	289.083	175.7	C14H14N2O5		Amino acids and Peptides	Small peptides	7.71938e-05	8.26356e-05	8.07656e-05	0.000220825	0.000240483	0.000244576	1.31987	3.23462e-05	1.55282
	Tebuconazole	3.96	308.152	261.2	C16H22ClN3O	C18489			8.72952e-06	8.78978e-06	7.91526e-06	3.90545e-05	3.76201e-05	4.26331e-05	1.32025	3.2636e-05	2.22983
	GLYCEROL-MYRISTATE	2.66	325.237	269.3	C17H34O4		Fatty acids	Glycerolipids	0.000557434	0.00057454	0.00054538	0.000310474	0.0002882	0.000318475	1.31494	3.37956e-05	-0.87096
	Vindolinine	2.71	359.169	277.2	C21H24N2O2		Alkaloids	Tryptophan alkaloids	1.56532e-05	1.66337e-05	1.497e-05	5.06772e-06	4.21901e-06	4.74317e-06	1.31638	3.39772e-05	-1.75202
	Myrrhanol_A	2.64	461.398	298.4	C30H52O3		Terpenoids	Triterpenoids	2.37866e-07	1.20497e-06	4.37629e-07	3.44789e-05	3.4219e-05	2.97032e-05	1.28965	3.41851e-05	5.70951
	4alpha-deoxyphorbol_12-tiglate-13-isobutyrate_(4a-dPE_A)_/_isolated_from_Euphorbia_amygdaloides_ssp_semiperfoliata	2.2	523.265	53.3	C29H40O7		Terpenoids	Diterpenoids	2.07395e-06	1.91508e-06	1.93265e-07	1.49012e-05	1.4182e-05	1.49621e-05	1.15408	3.42708e-05	3.39662
	Lappaconitine	2.22	623.27	191.3	C32H44N2O8		Alkaloids	Pseudoalkaloids	1.40647e-05	1.57239e-05	1.43156e-05	3.91155e-06	3.82454e-06	3.35589e-06	1.31835	3.53741e-05	-1.9914
	4-methoxy-kaempferol-3-O-hexoside	2.25	693.203	167.7	C32H38O17		Shikimates and Phenylpropanoids	Phenylpropanoids (C6-C3)	9.94016e-06	1.85912e-05	1.04211e-05	8.70945e-05	8.79552e-05	9.53581e-05	1.29574	3.62831e-05	2.79535
	(2R,3R,4S,5S,6R)-2-[(E,1R)-3-[(1S,4S,6R)-1,4-dihydroxy-2,2,6-trimethyl-cyclohexyl]-1-methyl-allyloxy]-6-(hydroxymethyl)tetrahydropyran-3,4,5-triol	3.67	371.207	191.5	C19H34O8		Terpenoids	Apocarotenoids	4.82489e-06	4.72283e-06	3.88948e-06	1.4379e-05	1.32331e-05	1.43053e-05	1.31214	3.67459e-05	1.64132
	Coumaroyl putrescin	2.64	235.144	57.5	C13H18N2O2		Alkaloids	Ornithine alkaloids	1.885e-05	2.19415e-05	1.50243e-05	6.71198e-05	6.35006e-05	6.7514e-05	1.30317	3.69766e-05	1.82774
	4-[5-(4-hydroxy-3-methoxyphenyl)-3,4-dimethyloxolan-2-yl]-2-methoxyphenol	2.03	383.131	53.4	C20H24O5		Shikimates and Phenylpropanoids	Lignans	2.27575e-05	2.08408e-05	1.20032e-05	8.49053e-05	8.66802e-05	8.74831e-05	1.28238	3.71941e-05	2.22014
	2-(3,4-dihydroxyphenyl)-5,8-dihydroxy-7-methoxy-3-[(2S,3R,4R,5R,6S)-3,4,5-trihydroxy-6-methyloxan-2-yl]oxychromen-4-one	2.74	477.141	28.7	C22H22O12		Shikimates and Phenylpropanoids	Flavonoids	2.02992e-06	3.75725e-06	3.65396e-06	1.46055e-05	1.47469e-05	1.52104e-05	1.28217	3.76578e-05	2.23881
	11-hydroxy-9-(hydroxymethyl)-2-methoxycarbonyl-2,6a,6b,9,12a-pentamethyl-10-(3,4,5-trihydroxyoxan-2-yl)oxy-1,3,4,5,6,6a,7,8,8a,10,11,12,13,14b-tetradecahydropicene-4a-carboxylic acid	2.08	703.353	283.8	C36H56O11		Terpenoids	Triterpenoids	1.93127e-05	1.93378e-05	1.76338e-05	7.45107e-06	7.1591e-06	7.51834e-06	1.31944	3.82559e-05	-1.34683
	2,4-di-(3-methyl)pentanoyl-sucrose	1.8	537.255	221.8	C24H42O13				1.45062e-05	1.38735e-05	1.44064e-05	2.97882e-05	2.92058e-05	3.18057e-05	1.3191	3.90488e-05	1.08555
	2',6'-dihydroxy-4'-methoxydihydrochalcone	2.11	271.095	78.3	C16H16O4	C09644	Shikimates and Phenylpropanoids	Flavonoids	6.23485e-05	6.09025e-05	7.01228e-05	5.87594e-06	7.06943e-06	3.9865e-06	1.31001	3.99433e-05	-3.51358
	Lethedoside_A	2.65	491.154	218.5	C24H26O11		Shikimates and Phenylpropanoids	Flavonoids	1.67329e-05	1.808e-05	1.69853e-05	8.36415e-06	8.00348e-06	8.66748e-06	1.3176	4.01876e-05	-1.04895
	(2S,3R,4S,5S,6R)-2-[4-[(E)-2-(3,5-dihydroxyphenyl)ethenyl]-2-methoxyphenoxy]-6-(hydroxymethyl)oxane-3,4,5-triol	2.29	459.102	31.6	C21H24O9		Shikimates and Phenylpropanoids	Stilbenoids	6.3586e-06	7.87489e-06	4.38552e-06	8.04676e-05	6.90225e-05	7.32248e-05	1.30995	4.09198e-05	3.58035
	(1R,2R,4aS,5S,8S,8aR)-5,8-Dihydroxy-4a-(hydroxymethyl)-2-(2-hydroxy-2-propanyl)-8-methyldecahydro-1-naphthalenyl beta-D-glucopyranoside	2.7	473.235	237.5	C21H38O10		Terpenoids	Sesquiterpenoids	5.4799e-06	6.22375e-06	5.57766e-06	1.14346e-06	9.7413e-07	9.00907e-07	1.31762	4.10221e-05	-2.51731
	(+)-Echinoisoflavanone	2.46	401.157	49.2	C22H24O7		Shikimates and Phenylpropanoids	Isoflavonoids	2.57048e-07	7.56501e-07	4.74677e-07	5.70458e-06	5.02015e-06	5.56156e-06	1.28198	4.12344e-05	3.45199
	9Z-Hexadecenal	2.34	239.237	294.4	C16H30O		Fatty acids	Fatty acyls	3.95808e-06	4.54216e-06	3.60861e-06	1.50559e-05	1.46817e-05	1.35229e-05	1.31396	4.17945e-05	1.83699
	3-[6-[[3,5-dihydroxy-6-methyl-4-[3,4,5-trihydroxy-6-(hydroxymethyl)tetrahydropyran-2-yl]oxy-tetrahydropyran-2-yl]oxymethyl]-3,4,5-trihydroxy-tetrahydropyran-2-yl]oxy-2-(3,4-dihydroxyphenyl)-5,7-dihydroxy-chromen-4-one	3.78	773.213	157	C33H40O21		Shikimates and Phenylpropanoids	Flavonoids	3.43652e-06	3.15983e-06	3.26619e-06	5.95707e-09	4.76397e-07	2.21923e-07	1.06139	4.23401e-05	-3.80775
	(1S,4aS,7aR)-7-methyl-1-[(2S,3R,4S,5S,6R)-3,4,5-trihydroxy-6-(hydroxymethyl)oxan-2-yl]oxy-4a-[(2S,3R,4R,5R,6S)-3,4,5-trihydroxy-6-methyloxan-2-yl]oxy-1,7a-dihydrocyclopenta[c]pyran-5-one	2.49	508.196	215.3	C21H30O13		Terpenoids	Monoterpenoids	5.87107e-06	6.59397e-06	7.77929e-06	1.82558e-05	1.91621e-05	1.85294e-05	1.3058	4.27413e-05	1.46655
	1-Palmitoyl-2-(5-keto-6-octenedioyl)-sn-glycero-3-phosphocholine	1.49	664.389	214.4	C32H58NO11P				1.88861e-05	1.84803e-05	1.66446e-05	4.65718e-06	4.5579e-06	4.14753e-06	1.31926	4.36754e-05	-2.01505
	Pteryxin	2.48	387.144	193.2	C21H22O7		Shikimates and Phenylpropanoids	Coumarins	1.74104e-05	1.688e-05	1.60808e-05	9.08187e-06	9.2227e-06	9.36781e-06	1.31831	4.38289e-05	-0.864155
	4-decanoylsucrose	1.7	495.244	222.9	C22H40O12				4.51369e-05	4.24024e-05	4.44564e-05	2.5317e-05	2.33057e-05	2.34385e-05	1.31547	4.45274e-05	-0.873199
	Bisindolylmaleimide VIII (acetate)	3.86	397.164	199.2	C24H22N4O2		Alkaloids	Tryptophan alkaloids	2.10396e-05	2.17175e-05	2.1915e-05	1.06545e-05	1.08993e-05	1.2176e-05	1.31144	4.46204e-05	-0.939121
	Pinostilbenoside	2.1	405.159	151.7	C21H24O8		Shikimates and Phenylpropanoids	Stilbenoids	2.3146e-05	2.37417e-05	2.20654e-05	1.29078e-05	1.25047e-05	1.2034e-05	1.31697	4.48934e-05	-0.88079
	2-(6-methyl)heptanoyl-sucrose	1.88	467.213	207.1	C20H36O12				9.97761e-05	0.000108038	0.000101063	5.12629e-05	4.75922e-05	5.07267e-05	1.31739	4.62185e-05	-1.0461
	UHQ (mixed MS2 C11:db:UHQ)	2.71	300.232	195.4	C20H29NO		Alkaloids	Tryptophan alkaloids	4.22405e-06	4.73029e-06	4.5684e-06	1.6921e-06	1.68452e-06	1.61015e-06	1.31949	4.73805e-05	-1.43921
	Methyl 2-{[6-O-(beta-D-xylopyranosyl)-beta-D-glucopyranosyl]oxy}benzoate	2.67	464.176	166.8	C19H26O12				0.000116677	0.00012788	0.000119488	5.72602e-05	5.48256e-05	5.73907e-05	1.31869	4.80717e-05	-1.10303
	4-Methylquinolin-2-ol	3.96	158.061	180.5	C10H9NO		Alkaloids	Tryptophan alkaloids	1.47039e-05	1.47739e-05	1.59608e-05	5.80174e-06	6.6398e-06	6.33352e-06	1.31522	4.82989e-05	-1.2751
	20-COOH-leukotriene E4	1.64	468.209	257.6	C23H35NO7S				3.94579e-05	4.2135e-05	3.9869e-05	2.30622e-05	2.18438e-05	2.33422e-05	1.31652	4.86339e-05	-0.83164
	Valine	3.88	118.086	26.8	C5H11NO2	C00183	Amino acids and Peptides	Small peptides	0.000241632	0.000222762	0.000219285	0.000402319	0.000426065	0.000422548	1.31449	4.88013e-05	0.871614
	Betaine	3.88	118.086	26.8	C5H11NO2	C00719	Amino acids and Peptides	Small peptides	0.000241632	0.000222762	0.000219285	0.000402319	0.000426065	0.000422548	1.31449	4.88013e-05	0.871614
	MeAIB	3.92	118.086	26.8	C5H11NO2		Amino acids and Peptides	Small peptides	0.000241632	0.000222762	0.000219285	0.000402319	0.000426065	0.000422548	1.31449	4.88013e-05	0.871614
	Cimigenol-3-O-alpha-L-arabinoside	2.05	643.388	268.5	C35H56O9		Terpenoids	Triterpenoids	2.70512e-05	2.63945e-05	2.4717e-05	8.99925e-06	7.14157e-06	9.1359e-06	1.30872	4.90062e-05	-1.62867
	Kaempferol 3-methyl ether	3.94	301.07	228.5	C16H12O6	C05902	Shikimates and Phenylpropanoids	Flavonoids	2.53934e-05	2.41696e-05	2.32165e-05	1.21952e-05	1.22421e-05	1.26047e-05	1.31831	5.00111e-05	-0.974371
	1,3-dihydroxy-6-(hydroxymethyl)-8-methoxy-anthracene-9,10-dione	3.83	301.07	228.5	C16H12O6		Polyketides	Polycyclic aromatic polyketides	2.53934e-05	2.41696e-05	2.32165e-05	1.21952e-05	1.22421e-05	1.26047e-05	1.31831	5.00111e-05	-0.974371
	5,6,7-trihydroxy-2-(4-methoxyphenyl)chromen-4-one	3.96	301.07	228.5	C16H12O6		Shikimates and Phenylpropanoids	Flavonoids	2.53934e-05	2.41696e-05	2.32165e-05	1.21952e-05	1.22421e-05	1.26047e-05	1.31831	5.00111e-05	-0.974371
	(E)-3-[4-[(2S,3R,4S,5S,6R)-3,4,5-trihydroxy-6-(hydroxymethyl)oxan-2-yl]oxyphenyl]prop-2-enoic acid	2.71	325.093	175.1	C15H18O8		Shikimates and Phenylpropanoids	Phenylpropanoids (C6-C3)	3.44047e-05	3.75272e-05	3.85032e-05	7.78392e-05	7.94932e-05	8.45496e-05	1.3154	5.01051e-05	1.1311
	[(2R,3S,4S,5R,6R)-6-[(2S,3S,4S,5R)-3,4-dihydroxy-2,5-bis(hydroxymethyl)tetrahydrofuran-2-yl]oxy-3,4,5-trihydroxy-tetrahydropyran-2-yl]methyl 4-hydroxybenzoate	3.89	461.13	151.8	C19H26O13		Shikimates and Phenylpropanoids	Phenolic acids (C6-C1)	1.5668e-06	2.51364e-06	1.78715e-06	1.25295e-05	1.4455e-05	1.34608e-05	1.30812	5.09492e-05	2.78513
	Lycorine-monoacetate	2.75	330.134	203.5	C18H19NO5		Alkaloids	Lysine alkaloids	1.06229e-06	1.14909e-06	6.39483e-07	8.46088e-06	7.72492e-06	9.01259e-06	1.30407	5.13265e-05	3.14386
	Ethoxyquin	3.85	218.154	243.7	C14H19NO	C07475	Alkaloids		1.61873e-05	1.67094e-05	1.57404e-05	6.88911e-06	6.37722e-06	5.28941e-06	1.3055	5.26763e-05	-1.39019
	Schizonepetoside_E	2.26	349.185	275.7	C16H28O8		Terpenoids	Monoterpenoids	6.44921e-05	6.59784e-05	5.87961e-05	1.84396e-05	1.53678e-05	1.92324e-05	1.31339	5.28357e-05	-1.83527
	Limonexic_acid	2.67	503.19	176.7	C26H30O10		Terpenoids	Triterpenoids	7.15532e-05	7.49754e-05	6.76976e-05	3.30131e-05	3.13042e-05	3.18154e-05	1.31848	5.35447e-05	-1.15604
	2-(2-acetyl-3-hydroxy-5-methoxy-phenyl)acetic acid	3.67	225.076	151.7	C11H12O5		Polyketides		2.72798e-05	2.65086e-05	2.4103e-05	8.47388e-06	8.40758e-06	7.92179e-06	1.31925	5.36124e-05	-1.65094
	lesquerolate	1.96	325.274	304.6	C20H38O3				1.32558e-05	1.14493e-05	1.30004e-05	2.64282e-05	2.491e-05	2.53981e-05	1.3106	5.52344e-05	1.02513
	12-Oxo-phytodienoic acid	2.74	291.196	296.8	C18H28O3	C01226	Fatty acids	Octadecanoids	5.70763e-05	4.10361e-05	3.31448e-05	0.00500369	0.00502714	0.00514967	1.32017	5.64749e-05	6.85368
	Undecanoylcarnitine	1.87	330.263	264.6	C18H35NO4		Fatty acids	Fatty esters	4.22025e-05	4.00959e-05	3.7572e-05	9.98739e-05	9.54973e-05	0.00010626	1.31665	5.82386e-05	1.33131
	Spinacetin_3-gentiobioside	2.37	671.187	147.7	C29H34O18		Shikimates and Phenylpropanoids	Flavonoids	1.63245e-07	3.68515e-07	3.03008e-07	4.48551e-06	4.15791e-06	3.7641e-06	1.30121	5.89986e-05	3.8937
	benzoyl-beta-glucopyranose	1.86	285.097	159.5	C13H16O7				1.2776e-05	1.2668e-05	1.14471e-05	4.62466e-05	4.04201e-05	4.28095e-05	1.31826	5.98877e-05	1.81134
	Glycidyl oleate	1.57	339.289	252.8	C21H38O3				5.40157e-06	5.72561e-06	5.24992e-06	1.10655e-05	1.04977e-05	1.14691e-05	1.31594	6.06867e-05	1.0122
	Oleanane -4H, + 2O	2.32	441.372	305.6	C30H48O2	C17422	Terpenoids	Triterpenoids	1.33275e-06	8.82608e-07	8.30189e-07	1.2099e-05	1.03425e-05	1.06028e-05	1.31201	6.20245e-05	3.43963
	1-(1H-indol-3-yl)ethanone	3.96	158.061	208.5	C10H9NO		Alkaloids	Tryptophan alkaloids	3.39411e-06	4.69596e-06	4.45287e-06	1.21282e-05	1.19675e-05	1.15223e-05	1.29862	6.22039e-05	1.50573
	LPC(20:0)	3.83	552.402	329.5	C28H58NO7P		Fatty acids	Glycerophospholipids	1.84162e-06	2.61316e-06	1.83635e-06	8.95252e-06	8.55347e-06	8.04973e-06	1.30376	6.27621e-05	2.02225
	(1S,5S,8R,9S)-9-hydroxy-2,5,9-trimethyltricyclo[6.3.0.01,5]undec-2-ene-3-carboxylic acid	3.98	249.149	229.3	C15H22O3		Terpenoids	Sesquiterpenoids	5.04955e-06	4.45003e-06	5.72546e-06	2.77375e-05	2.3815e-05	2.58568e-05	1.31575	6.39902e-05	2.34606
	2-(1-hydroxypropan-2-yl)-3,3,6-trimethyl-5,6-dihydro-2H-1-benzofuran-7-carbaldehyde	3.85	249.149	229.3	C15H22O3		Terpenoids	Sesquiterpenoids	5.04955e-06	4.45003e-06	5.72546e-06	2.77375e-05	2.3815e-05	2.58568e-05	1.31575	6.39902e-05	2.34606
	(3S,4R,4aS)-3-[(2S,3R,4S,5S,6R)-6-[[(2R,3R,4R)-3,4-dihydroxy-4-(hydroxymethyl)oxolan-2-yl]oxymethyl]-3,4,5-trihydroxyoxan-2-yl]oxy-4-ethenyl-4,4a,5,6-tetrahydro-3H-pyrano[3,4-c]pyran-8-one	2.65	489.163	50	C21H30O13		Terpenoids	Monoterpenoids	1.54249e-06	1.77498e-06	9.05147e-07	8.18469e-06	7.35673e-06	7.54158e-06	1.28669	6.40587e-05	2.45062
	Gossypol	2.59	536.229	180.1	C30H30O8	C07667	Terpenoids	Sesquiterpenoids	2.26564e-06	2.09053e-06	3.73464e-06	1.28118e-05	1.25654e-05	1.34879e-05	1.28984	6.41326e-05	2.26412
	Enoxacin (hydrate)	3.61	303.123	199	C15H17FN4O3	C06979	Alkaloids		6.31962e-06	4.07492e-06	4.60457e-06	2.17476e-05	2.10951e-05	1.96822e-05	1.30095	6.42811e-05	2.05955
	2-[[7-hydroxy-1-(4-hydroxy-3,5-dimethoxyphenyl)-3-(hydroxymethyl)-6,8-dimethoxy-1,2,3,4-tetrahydronaphthalen-2-yl]methoxy]-6-(hydroxymethyl)oxane-3,4,5-triol	2.26	627.229	169.6	C28H38O13		Shikimates and Phenylpropanoids	Lignans	3.67005e-05	3.96651e-05	4.09291e-05	1.35935e-05	1.13721e-05	1.41351e-05	1.31122	6.63815e-05	-1.58487
	(Z)-2-methyl-4-[(2R,3R,4S,5S,6R)-3,4,5-trihydroxy-6-(hydroxymethyl)oxan-2-yl]oxybut-2-enenitrile	2.11	277.143	226.1	C11H17NO6		Terpenoids	Monoterpenoids	0.000160338	0.000160659	0.000146035	6.95166e-05	6.70242e-05	7.19426e-05	1.31721	6.78825e-05	-1.16359
	Portentol	2.63	355.176	222.6	C17H26O5		Polyketides		9.64879e-06	9.32739e-06	9.33348e-06	1.95013e-05	1.82555e-05	2.02223e-05	1.31778	7.13846e-05	1.03424
	Eicosapentaenoic acid	3.95	301.217	307.2	C20H30O2	C06428	Fatty acids	Fatty Acids and Conjugates	2.16773e-05	2.21606e-05	2.47992e-05	5.45776e-05	4.96989e-05	5.35174e-05	1.3132	7.38861e-05	1.20098
	Kaurenoic acid	3.87	301.217	307.2	C20H30O2	C11874	Terpenoids	Diterpenoids	2.16773e-05	2.21606e-05	2.47992e-05	5.45776e-05	4.96989e-05	5.35174e-05	1.3132	7.38861e-05	1.20098
	(1S,4aR,10aR)-1,4a,7-trimethyl-7-vinyl-3,4,4b,5,6,9,10,10a-octahydro-2H-phenanthrene-1-carboxylic acid	3.81	301.217	307.2	C20H30O2		Terpenoids	Diterpenoids	2.16773e-05	2.21606e-05	2.47992e-05	5.45776e-05	4.96989e-05	5.35174e-05	1.3132	7.38861e-05	1.20098
	(5R,9S)-5,9-dimethyl-14-methylene-tetracyclo[11.2.1.01,10.04,9]hexadecane-5-carboxylic acid	3.87	301.217	307.2	C20H30O2		Terpenoids	Diterpenoids	2.16773e-05	2.21606e-05	2.47992e-05	5.45776e-05	4.96989e-05	5.35174e-05	1.3132	7.38861e-05	1.20098
	1,4a,7-trimethyl-7-vinyl-3,4,6,8,8a,9,10,10a-octahydro-2H-phenanthrene-1-carboxylic acid	3.88	301.217	307.2	C20H30O2		Terpenoids	Diterpenoids	2.16773e-05	2.21606e-05	2.47992e-05	5.45776e-05	4.96989e-05	5.35174e-05	1.3132	7.38861e-05	1.20098
	Continentalic acid	3.81	301.217	307.2	C20H30O2		Terpenoids	Diterpenoids	2.16773e-05	2.21606e-05	2.47992e-05	5.45776e-05	4.96989e-05	5.35174e-05	1.3132	7.38861e-05	1.20098
	Isopimaric acid	3.91	301.217	307.2	C20H30O2		Terpenoids	Diterpenoids	2.16773e-05	2.21606e-05	2.47992e-05	5.45776e-05	4.96989e-05	5.35174e-05	1.3132	7.38861e-05	1.20098
	Demethoxycurcumin	2.74	339.123	184	C20H18O5		Shikimates and Phenylpropanoids	Diarylheptanoids	1.81811e-05	1.86698e-05	1.71731e-05	9.97227e-06	9.92291e-06	1.04782e-05	1.31568	7.7233e-05	-0.830791
	Mezerein	2.3	655.258	177.8	C38H38O10		Terpenoids	Diterpenoids	6.04749e-06	6.45358e-06	6.47229e-06	3.50308e-06	3.54897e-06	3.78516e-06	1.31406	7.80061e-05	-0.807983
	Alliospiroside_C	2.43	725.409	232.6	C38H60O13		Terpenoids	Steroids	1.59841e-05	1.77431e-05	1.65988e-05	7.95914e-06	7.30724e-06	7.28127e-06	1.31601	7.89419e-05	-1.15833
	Fragilin	2.7	319.037	50	C16H11ClO5		Polyketides	Polycyclic aromatic polyketides	6.53974e-06	8.00344e-06	7.90872e-06	1.75287e-05	1.68404e-05	1.81623e-05	1.30581	7.90452e-05	1.22634
	GLUCURONOLACTONE	2.55	175.025	178.7	C6H8O6		Carbohydrates	Saccharides	1.45773e-05	1.36003e-05	1.49125e-05	5.12536e-06	6.24291e-06	5.11683e-06	1.30847	8.22158e-05	-1.38619
	4-Hydroxydodecanedioylcarnitine	1.57	390.248	211.3	C19H35NO7				9.66878e-06	1.09817e-05	9.85399e-06	1.34355e-06	1.02295e-06	2.15448e-06	1.29027	8.25226e-05	-2.75431
	LPC(16:0)	3.97	496.339	298.4	C24H50NO7P		Fatty acids	Glycerophospholipids	0.000664717	0.000647866	0.000594159	0.00122701	0.00121579	0.00114134	1.31201	8.2716e-05	0.91052
	Lycoperoside_D	2.3	740.457	294	C39H65NO12		Alkaloids	Pseudoalkaloids	0.00012886	0.000135926	0.00011832	4.3085e-05	4.03394e-05	3.74592e-05	1.31668	8.31934e-05	-1.66412
	methyl 2-[4-ethenyl-2,6-dihydroxy-3-(3-hydroxyprop-1-en-2-yl)-4-methylcyclohexyl]prop-2-enoate	2.48	297.17	178.7	C16H24O5		Terpenoids	Sesquiterpenoids	4.05941e-05	4.11814e-05	3.79125e-05	2.1483e-05	1.92749e-05	1.96114e-05	1.31323	8.43072e-05	-0.987394
	(1S,3R,4R,5R)-1,3,4-trihydroxy-5-[(E)-3-(4-hydroxy-3-methoxy-phenyl)prop-2-enoyl]oxy-cyclohexanecarboxylic acid	3.96	367.103	166.3	C17H20O9		Shikimates and Phenylpropanoids	Phenylpropanoids (C6-C3)	0.000102352	0.000104465	0.000134728	0.000311397	0.000311079	0.000332289	1.30293	8.43133e-05	1.48307
	Acetylleucine	3.91	172.098	141.2	C8H15NO3	C02710	Amino acids and Peptides	Small peptides	8.62385e-05	8.69101e-05	9.92021e-05	0.000267357	0.000305141	0.000297848	1.31586	8.52524e-05	1.67612
	3,5-dimethylorsellinate	1.9	197.081	178.2	C10H12O4		Shikimates and Phenylpropanoids	Phenolic acids (C6-C1)	1.14104e-05	1.15949e-05	1.08564e-05	0.000231661	0.000229442	0.000236898	1.32284	8.58752e-05	4.3655
	Speciozine	2.14	478.226	162.2	C28H31NO6		Alkaloids	Tyrosine alkaloids	5.01109e-06	2.60634e-06	2.28695e-06	1.75066e-05	1.70341e-05	1.74024e-05	1.27356	8.75521e-05	2.39079
	Gingerglycolipid_A	2.29	677.373	276.5	C33H56O14		Fatty acids	Glycerolipids	6.54594e-05	7.1612e-05	6.1704e-05	2.00765e-05	1.82008e-05	1.80786e-05	1.31812	8.83155e-05	-1.8185
	bis[[4-[(2S,3R,4S,5S,6R)-3,4,5-trihydroxy-6-(hydroxymethyl)oxan-2-yl]oxyphenyl]methyl] (2R)-2-hydroxy-2-(2-methylpropyl)butanedioate	2.25	771.271	169.7	C34H46O17				5.17802e-06	5.76462e-06	4.67987e-06	1.36066e-05	1.48456e-05	1.524e-05	1.31132	8.84243e-05	1.48375
	Picraquassioside_A	2.25	399.126	28.1	C18H22O10		Shikimates and Phenylpropanoids		5.47683e-06	4.58456e-06	4.12063e-06	1.17435e-05	1.13523e-05	1.13016e-05	1.30041	8.97018e-05	1.27824
	Euscaphic acid	3.97	487.343	266.9	C30H48O5	C17890	Terpenoids	Triterpenoids	2.9168e-06	1.93002e-06	2.97689e-06	2.69972e-05	2.79435e-05	3.22866e-05	1.31298	9.1204e-05	3.47886
	(1R,2R,4aS,6aS,6bR,10S,11R,12aR)-1,10,11-trihydroxy-1,2,6a,6b,9,9,12a-heptamethyl-2,3,4,5,6,6a,7,8,8a,10,11,12,13,14b-tetradecahydropicene-4a-carboxylic acid	3.95	487.343	266.9	C30H48O5		Terpenoids	Triterpenoids	2.9168e-06	1.93002e-06	2.97689e-06	2.69972e-05	2.79435e-05	3.22866e-05	1.31298	9.1204e-05	3.47886
	(1S,2R,4aS,6aS,6bR,9R,10R,11R,12aR)-10,11-dihydroxy-9-(hydroxymethyl)-1,2,6a,6b,9,12a-hexamethyl-2,3,4,5,6,6a,7,8,8a,10,11,12,13,14b-tetradecahydro-1H-picene-4a-carboxylic acid	3.96	487.343	266.9	C30H48O5		Terpenoids	Triterpenoids	2.9168e-06	1.93002e-06	2.97689e-06	2.69972e-05	2.79435e-05	3.22866e-05	1.31298	9.1204e-05	3.47886
	(1S,4aR,6aS,6bR,10R,11R,12aR,14bS)-1,10,11-trihydroxy-2,2,6a,6b,9,9,12a-heptamethyl-1,3,4,5,6,6a,7,8,8a,10,11,12,13,14b-tetradecahydropicene-4a-carboxylic acid	3.94	487.343	266.9	C30H48O5		Terpenoids	Triterpenoids	2.9168e-06	1.93002e-06	2.97689e-06	2.69972e-05	2.79435e-05	3.22866e-05	1.31298	9.1204e-05	3.47886
	(4aR,5R,6aR,6aS,6bR,8aR,9R,10S,12aR,14bS)-5,10-dihydroxy-9-(hydroxymethyl)-2,2,6a,6b,9,12a-hexamethyl-1,3,4,5,6,6a,7,8,8a,10,11,12,13,14b-tetradecahydropicene-4a-carboxylic acid	3.93	487.343	266.9	C30H48O5		Terpenoids	Triterpenoids	2.9168e-06	1.93002e-06	2.97689e-06	2.69972e-05	2.79435e-05	3.22866e-05	1.31298	9.1204e-05	3.47886
	(4aS,6aS,6bR,9R,10R,11R,12aR)-10,11-dihydroxy-9-(hydroxymethyl)-2,2,6a,6b,9,12a-hexamethyl-1,3,4,5,6,6a,7,8,8a,10,11,12,13,14b-tetradecahydropicene-4a-carboxylic acid	3.96	487.343	266.9	C30H48O5		Terpenoids	Triterpenoids	2.9168e-06	1.93002e-06	2.97689e-06	2.69972e-05	2.79435e-05	3.22866e-05	1.31298	9.1204e-05	3.47886
	1,10-dihydroxy-9-(hydroxymethyl)-1,2,6a,6b,9,12a-hexamethyl-2,3,4,5,6,6a,7,8,8a,10,11,12,13,14b-tetradecahydropicene-4a-carboxylic acid	3.99	487.343	266.9	C30H48O5		Terpenoids	Triterpenoids	2.9168e-06	1.93002e-06	2.97689e-06	2.69972e-05	2.79435e-05	3.22866e-05	1.31298	9.1204e-05	3.47886
	10,11-dihydroxy-9-(hydroxymethyl)-1,2,6a,6b,9,12a-hexamethyl-2,3,4,5,6,6a,7,8,8a,10,11,12,13,14b-tetradecahydro-1H-picene-4a-carboxylic acid	3.94	487.343	266.9	C30H48O5		Terpenoids	Triterpenoids	2.9168e-06	1.93002e-06	2.97689e-06	2.69972e-05	2.79435e-05	3.22866e-05	1.31298	9.1204e-05	3.47886
	Arjunolic acid	3.98	487.343	266.9	C30H48O5		Terpenoids	Triterpenoids	2.9168e-06	1.93002e-06	2.97689e-06	2.69972e-05	2.79435e-05	3.22866e-05	1.31298	9.1204e-05	3.47886
	Bayogenin	3.96	487.343	266.9	C30H48O5		Terpenoids	Triterpenoids	2.9168e-06	1.93002e-06	2.97689e-06	2.69972e-05	2.79435e-05	3.22866e-05	1.31298	9.1204e-05	3.47886
	Melongoside G	1.69	885.484	284.7	C45H74O17				2.36269e-05	2.6133e-05	2.39479e-05	1.19494e-05	1.11892e-05	1.16336e-05	1.3168	9.20567e-05	-1.08388
	N-arachidonoyl-tryptophan	1.83	489.307	291	C31H42N2O3				1.98459e-06	2.13307e-06	2.24326e-06	2.97609e-07	1.49698e-07	4.51223e-07	1.26176	9.25587e-05	-2.8236
	Obtusilactone_A	2.34	309.242	280.2	C19H32O3		Polyketides	Miscellaneous polyketides	1.62892e-05	1.8096e-05	1.56188e-05	4.8361e-06	4.59651e-06	5.03278e-06	1.31854	9.4089e-05	-1.78944
	20-O-Acetylingenol-3-angelate	2.6	495.226	160.9	C27H36O7		Terpenoids	Diterpenoids	2.86438e-06	2.24592e-06	1.56914e-06	1.34154e-05	1.15553e-05	1.25811e-05	1.29609	9.59667e-05	2.49109
	triandrin	2.73	335.11	36.7	C15H20O7		Shikimates and Phenylpropanoids	Phenylpropanoids (C6-C3)	7.23181e-05	6.66616e-05	6.57878e-05	2.91748e-05	3.29496e-05	3.21368e-05	1.31286	9.61412e-05	-1.11925
	1,20-Dihydroxy-26-oxo-22,26-epoxyergosta-5,24-dien-3-yl_6-O-hexopyranosylhexopyranoside	2.13	783.409	287.1	C40H62O15		Terpenoids	Steroids	0.000152743	0.000160542	0.000145801	7.94561e-05	8.47845e-05	8.25943e-05	1.31517	9.8116e-05	-0.895218
	Monacolin L acid	1.64	321.21	318.5	C19H30O4				6.97957e-06	1.5765e-06	6.18073e-06	3.26833e-05	3.17843e-05	3.39375e-05	1.20319	0.000100347	2.73931
	AzI	1.69	939.498	235.6	C48H74O18				3.89275e-06	4.97628e-06	3.84421e-06	1.93164e-05	1.82638e-05	1.65311e-05	1.31145	0.000101964	2.0896
	1,11-Undecanedicarboxylic acid	1.84	243.16	251	C13H24O4		Fatty acids	Fatty Acids and Conjugates	1.20925e-05	1.40482e-05	1.27771e-05	2.46896e-05	2.34248e-05	2.49618e-05	1.30775	0.000105957	0.908966
	Blumenol_C_glucoside	2.28	373.222	262.6	C19H32O7		Terpenoids	Apocarotenoids	1.34723e-05	1.35509e-05	1.23574e-05	6.44295e-06	5.88439e-06	6.62672e-06	1.31235	0.000106779	-1.05498
	Benzyl 6-O-beta-D-glucopyranosyl-beta-D-glucopyranoside	2.57	450.197	141.2	C19H28O11				8.78791e-06	8.51587e-06	1.18894e-05	2.70931e-05	2.67144e-05	2.62388e-05	1.29478	0.000107194	1.4552
	Zaragozic_acid_A	2.28	691.297	212.4	C35H46O14		Polyketides	Linear polyketides	1.09861e-05	1.21142e-05	1.10604e-05	5.57398e-06	5.5634e-06	5.14538e-06	1.3151	0.000107702	-1.06899
	N-Phenylacetamide	3.66	136.076	175.4	C8H9NO	C07565	Alkaloids	Anthranilic acid alkaloids	2.81691e-05	2.82812e-05	2.73901e-05	9.87395e-06	1.23563e-05	8.49441e-06	1.29335	0.000108971	-1.44825
	1-(7Z,10Z,13Z,16Z-docosatetraenoyl)-glycero-3-phosphate	1.54	487.289	269.3	C25H43O7P				9.54806e-05	9.22619e-05	8.73775e-05	5.05105e-05	4.60591e-05	5.08354e-05	1.31169	0.0001114	-0.900276
	Ethyl_p-anisate	2.7	181.086	158.9	C10H12O3		Shikimates and Phenylpropanoids	Phenolic acids (C6-C1)	6.10587e-05	6.15533e-05	4.75924e-05	0.000208103	0.00023417	0.000242624	1.31079	0.000111675	2.00862
	Orobanchol	2.11	347.197	183.4	C19H22O6		Terpenoids	Apocarotenoids	3.0478e-05	3.28691e-05	3.07981e-05	4.36338e-06	9.10576e-06	4.91539e-06	1.27642	0.000112623	-2.3564
	Methyl 3,4-dihydroxy-5-prenylbenzoate 3-glucoside	1.8	397.15	198.3	C19H26O9				1.52928e-05	1.07919e-05	1.01596e-05	3.94826e-05	3.92251e-05	3.72238e-05	1.29275	0.000114027	1.67745
	LPG(18:1(9Z))	3.86	509.288	333.2	C24H47O9P		Fatty acids	Glycerophospholipids	0.000101123	8.19006e-05	9.88714e-05	0.000188505	0.000184761	0.000185282	1.29865	0.000117408	0.986524
	Lancerin	2.6	429.076	26	C19H18O10		Shikimates and Phenylpropanoids	Xanthones	1.78044e-06	1.31807e-06	2.15775e-06	7.30686e-06	7.85067e-06	8.45226e-06	1.29833	0.000117872	2.16728
	Forsythoside B	2.61	757.253	189	C34H44O19		Shikimates and Phenylpropanoids	Phenylpropanoids (C6-C3)	1.19265e-06	1.23603e-06	2.38748e-07	1.33302e-05	1.1031e-05	1.17093e-05	1.23475	0.000123514	3.7573
	Pseudolaric acid B-O-beta-D-glucopyranoside	2.54	595.244	221.3	C29H38O13		Terpenoids	Diterpenoids	1.2322e-07	1.05026e-07	7.23798e-07	5.25666e-06	5.74438e-06	4.81625e-06	1.2341	0.000123659	4.05433
	Strychnopentamine	2.14	550.358	234.5	C35H43N5O		Alkaloids	Tryptophan alkaloids	1.23776e-05	1.42797e-05	1.21533e-05	2.75075e-06	1.81439e-06	2.2562e-06	1.3088	0.000125542	-2.50833
	Harpagoside	2.52	493.171	216.7	C24H30O11		Terpenoids	Monoterpenoids	3.76188e-06	5.42248e-06	2.83398e-06	4.06751e-05	3.3335e-05	3.66844e-05	1.30315	0.000127969	3.20327
	Lotusine	2.74	315.18	178.7	C19H24NO3				4.92437e-05	5.07362e-05	4.55685e-05	2.5151e-05	2.27144e-05	2.35878e-05	1.31326	0.000128376	-1.02643
	Brosimacutin_F	2.41	357.133	184	C20H20O6		Shikimates and Phenylpropanoids	Flavonoids	0.00017226	0.000175552	0.000159714	9.71637e-05	9.36175e-05	9.82668e-05	1.31428	0.000131766	-0.812174
	Tyrosine	3.9	182.081	28.6	C9H11NO3	C00082	Amino acids and Peptides	Small peptides	9.56673e-05	9.95305e-05	0.000103442	0.000228492	0.000261551	0.000254257	1.31617	0.000133095	1.31748
	3-Amino-3-(4-hydroxyphenyl)propanoic acid	3.8	182.081	28.6	C9H11NO3	C04368	Amino acids and Peptides	Small peptides	9.56673e-05	9.95305e-05	0.000103442	0.000228492	0.000261551	0.000254257	1.31617	0.000133095	1.31748
	o-Tyrosine	3.89	182.081	28.6	C9H11NO3		Amino acids and Peptides	Small peptides	9.56673e-05	9.95305e-05	0.000103442	0.000228492	0.000261551	0.000254257	1.31617	0.000133095	1.31748
	(2Z,4E)-5-[(1R,3R,5S,8S)-3,8-dihydroxy-1,5-dimethyl-6-oxabicyclo[3.2.1]octan-8-yl]-3-methyl-penta-2,4-dienoic acid	3.91	281.139	169.1	C15H22O5		Terpenoids	Apocarotenoids	6.014e-05	6.60014e-05	6.34672e-05	3.4305e-05	2.99372e-05	3.30459e-05	1.3094	0.000135072	-0.962689
	(4E)-8-hydroxy-4-(2-hydroxy-1-methyl-ethylidene)-10-oxatricyclo[7.2.1.01,5]dodecane-8-carboxylic acid	3.86	281.139	169.1	C15H22O5		Terpenoids	Sesquiterpenoids	6.014e-05	6.60014e-05	6.34672e-05	3.4305e-05	2.99372e-05	3.30459e-05	1.3094	0.000135072	-0.962689
	5-[6-(hydroxymethyl)-7-oxatricyclo[4.3.0.03,9]nonan-9-yl]-2-methyl-4-oxo-pentanoic acid	3.72	281.139	169.1	C15H22O5		Terpenoids		6.014e-05	6.60014e-05	6.34672e-05	3.4305e-05	2.99372e-05	3.30459e-05	1.3094	0.000135072	-0.962689
	8-hydroxy-4-(1-hydroxy-1-methyl-ethyl)-10-oxatricyclo[7.2.1.01,5]dodec-3-ene-8-carboxylic acid	3.85	281.139	169.1	C15H22O5		Terpenoids	Diterpenoids	6.014e-05	6.60014e-05	6.34672e-05	3.4305e-05	2.99372e-05	3.30459e-05	1.3094	0.000135072	-0.962689
	[(2R,3R,4S,5R,6R)-6-[2-(3,4-dihydroxyphenyl)ethoxy]-3,5-dihydroxy-4-[(2R,3R,4R,5R,6S)-3,4,5-trihydroxy-6-methyloxan-2-yl]oxyoxan-2-yl]methyl (E)-3-(3,4-dihydroxyphenyl)prop-2-enoate	2.27	642.239	166.1	C29H36O15		Shikimates and Phenylpropanoids	Phenylpropanoids (C6-C3)	6.37715e-06	7.23197e-06	7.08398e-06	2.66891e-06	2.66401e-06	2.19625e-06	1.30885	0.000138863	-1.45859
	Astaxanthin	2.71	597.393	285.8	C40H52O4	C08580	Terpenoids	Carotenoids (C40)	6.70328e-05	6.48749e-05	5.91675e-05	2.16087e-05	2.46354e-05	1.84482e-05	1.30465	0.000139459	-1.56247
	Danielone	2.68	213.076	147.7	C10H12O5	C10674	Shikimates and Phenylpropanoids		4.19529e-05	4.28879e-05	3.66184e-05	8.83467e-05	8.01761e-05	8.39736e-05	1.30728	0.000140567	1.05579
	Hulupinic acid	2.73	263.129	276.2	C15H20O4		Terpenoids	Meroterpenoids	6.13874e-05	7.33764e-05	6.44772e-05	1.36163e-05	9.26604e-06	8.44387e-06	1.30545	0.000141986	-2.66907
	Citronellyl beta-sophoroside	1.86	479.25	215.3	C22H40O11				6.64661e-06	6.53412e-06	6.83857e-06	7.79417e-05	7.67724e-05	7.99979e-05	1.32284	0.000153665	3.55143
	Quercetin 3-feruloyl-triglucoside	1.67	517.161	168.2	C22H30O14				4.40574e-06	4.73798e-06	3.81949e-06	2.23996e-05	1.8559e-05	2.14118e-05	1.31521	0.000154034	2.26644
	Spirostane -2H, + 1O, O-Pen-dHex	2.27	753.406	282.7	C38H60O12		Terpenoids	Steroids	1.27695e-05	1.35546e-05	1.47544e-05	4.10048e-06	4.9767e-06	5.00369e-06	1.3091	0.000156745	-1.54465
	canthin-6-one	2.54	243.053	49.2	C14H8N2O	C09098	Alkaloids	Tryptophan alkaloids	9.84737e-06	9.85806e-06	8.17655e-06	1.72608e-05	1.77083e-05	1.80735e-05	1.29832	0.000158156	0.927816
	Irisxanthone	2.7	435.093	205.3	C20H20O11		Shikimates and Phenylpropanoids	Xanthones	1.91535e-06	2.71951e-06	1.82476e-06	0.000197537	0.000199308	0.000206413	1.3209	0.000160126	6.54518
	cirsimaritin	2.14	353.039	27.3	C17H14O6	C17785	Shikimates and Phenylpropanoids	Flavonoids	0.00014795	0.000115741	0.0001182	0.000281983	0.000303377	0.000296993	1.29932	0.000162432	1.20819
	Pseudolaric Acid A	3.73	369.168	237.2	C22H28O6		Terpenoids	Diterpenoids	1.63923e-05	1.76057e-05	1.59196e-05	5.9527e-06	3.53099e-06	4.02492e-06	1.28701	0.000169925	-1.88567
	Ginsenoside-Rg1	2.7	845.491	261.6	C42H72O14	C08946	Terpenoids	Triterpenoids	1.65105e-06	1.37163e-06	1.72287e-06	4.96243e-06	4.90578e-06	5.66373e-06	1.3102	0.000174041	1.71059
	8-hydroxy-6-methoxy-7-[(2S,3R,4S,5S,6R)-3,4,5-trihydroxy-6-(hydroxymethyl)oxan-2-yl]oxychromen-2-one	2.32	388.124	174.8	C16H18O10		Shikimates and Phenylpropanoids	Coumarins	8.37593e-05	8.33864e-05	7.69959e-05	0.00016252	0.000153126	0.000145595	1.31144	0.000174822	0.917801
	Leucine	3.9	132.102	29.2	C6H13NO2	C00123	Amino acids and Peptides	Small peptides	0.00106269	0.0011728	0.00124975	0.00202237	0.00217232	0.00213322	1.3035	0.00017679	0.860471
	Isoleucine	3.89	132.102	29.2	C6H13NO2	C00407	Amino acids and Peptides	Small peptides	0.00106269	0.0011728	0.00124975	0.00202237	0.00217232	0.00213322	1.3035	0.00017679	0.860471
	Norleucine	3.91	132.102	29.2	C6H13NO2	C01933	Fatty acids	Fatty Acids and Conjugates	0.00106269	0.0011728	0.00124975	0.00202237	0.00217232	0.00213322	1.3035	0.00017679	0.860471
	Dihydropinosylvin	3.86	213.093	238.5	C14H14O2	C10254	Shikimates and Phenylpropanoids	Stilbenoids	7.49229e-06	7.91689e-06	7.40774e-06	2.22941e-06	1.03155e-06	8.24713e-07	1.25612	0.000178437	-2.48146
	(2R,3S,4S,5R,6R)-2-(hydroxymethyl)-6-(2-phenylethoxy)tetrahydropyran-3,4,5-triol	3.97	285.133	176.1	C14H20O6		Shikimates and Phenylpropanoids	Phenylethanoids (C6-C2)	1.23956e-05	1.25123e-05	1.11677e-05	3.8232e-06	4.96503e-06	3.70415e-06	1.30035	0.000181798	-1.52998
	Clinprost	1.81	365.268	303	C22H36O4				3.61292e-06	2.78661e-06	2.52038e-06	1.66393e-05	1.48811e-05	1.37251e-05	1.30871	0.000183458	2.34267
	Pomiferin	2.73	443.14	53.8	C25H24O6	C10519	Shikimates and Phenylpropanoids	Isoflavonoids	1.238e-05	1.06702e-05	7.55447e-06	3.28781e-05	3.02108e-05	3.18691e-05	1.28134	0.00018455	1.63354
	Feruloyl O-methyldopamine	2.74	344.149	200.6	C19H21NO5		Shikimates and Phenylpropanoids	Phenylpropanoids (C6-C3)	3.21438e-06	3.08628e-06	3.3042e-06	3.81224e-05	3.96474e-05	3.98408e-05	1.32276	0.000190738	3.61411
	Cytochalasin_H	2.14	494.295	246.5	C30H39NO5		Alkaloids	Pseudoalkaloids	7.10501e-06	6.34154e-06	6.65078e-06	7.34953e-07	8.62661e-07	1.884e-06	1.26024	0.000201721	-2.52918
	Hydroferulic acid	3.73	195.066	158.5	C10H12O4		Shikimates and Phenylpropanoids		2.35457e-05	2.45796e-05	3.03667e-05	0.00104245	0.00103415	0.00108686	1.32171	0.000203805	5.33282
	Helilupolone	2.35	463.281	328.1	C30H38O4		Terpenoids	Meroterpenoids	1.7516e-05	1.5775e-05	1.36539e-05	1.29212e-06	5.98072e-07	3.98315e-07	1.29124	0.000204833	-4.35849
	Acetyleugenol	2.73	207.101	163.5	C12H14O3	C14567	Shikimates and Phenylpropanoids	Phenylpropanoids (C6-C3)	3.42707e-05	3.4137e-05	3.15017e-05	1.50174e-05	1.75032e-05	1.78933e-05	1.30175	0.00020534	-0.986799
	5-[(2R,3S)-6-hydroxy-2-(4-hydroxyphenyl)-4-[(E)-2-(4-hydroxyphenyl)ethenyl]-2,3-dihydro-1-benzofuran-3-yl]benzene-1,3-diol	2.63	453.135	171	C28H22O6		Shikimates and Phenylpropanoids	Stilbenoids	1.24981e-05	1.23873e-05	1.12433e-05	2.06643e-05	2.27277e-05	2.25269e-05	1.30841	0.000208116	0.867549
	Spirostane + 2O, -2H, O-Hex-dHex-dHex	2.45	945.467	239.8	C45H72O18		Terpenoids	Steroids	5.71858e-06	5.57085e-06	7.01688e-06	1.19564e-05	1.21794e-05	1.2272e-05	1.29424	0.000210148	0.991906
	N-Methylanthranilic Acid	2.66	150.056	197.2	C8H9NO2	C03005	Alkaloids	Anthranilic acid alkaloids	5.15339e-06	4.09484e-06	4.21858e-06	1.27044e-05	1.20009e-05	1.39233e-05	1.30678	0.000212407	1.52026
	Italicene_ether	2.72	221.19	248.2	C15H24O		Terpenoids	Sesquiterpenoids	5.2612e-06	5.83832e-06	5.04367e-06	1.2162e-05	1.11924e-05	1.27927e-05	1.30926	0.000216967	1.16295
	Beta-Peltatin	2.15	413.031	47.2	C22H22O8		Shikimates and Phenylpropanoids	Lignans	1.12366e-06	6.81144e-07	1.45214e-06	6.51873e-06	5.60033e-06	6.69717e-06	1.28207	0.000217746	2.53039
	3E,9Z,12Z,15Z-octadecatetraenoic_acid	2.45	277.216	264.2	C18H28O2		Fatty acids	Fatty Acids and Conjugates	1.7488e-05	2.40229e-05	1.80603e-05	4.73827e-05	4.87874e-05	5.07006e-05	1.29048	0.000224745	1.30186
	[6]-Gingerdiol 3,5-diacetate	1.59	381.227	186.9	C21H32O6				2.75243e-06	3.12517e-06	3.2828e-06	5.66882e-06	5.8267e-06	5.3832e-06	1.3001	0.000227057	0.881723
	(1S,8R,9R)-8-hydroxy-4-isopropylidene-10-oxatricyclo[7.2.1.01,5]dodecane-8-carboxylic acid	2.55	265.148	307	C15H22O4		Terpenoids	Sesquiterpenoids	0.000871284	0.000858411	0.00077772	0.00182441	0.00160399	0.00172801	1.30951	0.000229824	1.04017
	Linolenic_Acid_ethyl_ester	2.42	307.263	223.2	C20H34O2		Fatty acids	Fatty esters	3.42187e-05	3.25711e-05	3.09488e-05	9.42897e-06	1.41081e-05	1.06021e-05	1.28862	0.000234069	-1.5175
	LYCOPODINE	2.71	248.2	270.2	C16H25NO		Alkaloids	Lysine alkaloids	5.7485e-07	1.1751e-06	7.5939e-07	3.44148e-06	3.76651e-06	3.35766e-06	1.27193	0.000244716	2.074
	2-(8-hydroxy-4a,8-dimethyl-1,2,3,4,5,6,7,8a-octahydronaphthalen-2-yl)prop-2-enoic acid	2.51	270.206	207.9	C15H24O3		Terpenoids	Sesquiterpenoids	3.87004e-06	4.45179e-06	3.47476e-06	8.1311e-06	7.64768e-06	8.14776e-06	1.29467	0.000248009	1.02024
	Flavonol base + 4O, O-Hex-Hex, O-dHex	2.71	771.198	157.2	C33H40O21		Shikimates and Phenylpropanoids	Flavonoids	5.34544e-06	5.82006e-06	6.31237e-06	2.33098e-06	2.38937e-06	2.12063e-06	1.31239	0.000259831	-1.35325
	2alpha-(Hydroxymethyl)-5alpha-androstane-3beta,17beta-diol	1.79	323.258	242.9	C20H34O3				6.26421e-06	7.18717e-06	6.06778e-06	2.28977e-06	2.1375e-06	1.93466e-06	1.31263	0.000260814	-1.61735
	Caffeic acid	3.82	181.049	143	C9H8O4	C01197	Shikimates and Phenylpropanoids	Phenylpropanoids (C6-C3)	4.16069e-05	4.24844e-05	3.35447e-05	3.82104e-06	2.62238e-06	4.86898e-06	1.3053	0.000263698	-3.37835
	Acetosyringone	2.73	197.081	154.4	C10H12O4		Shikimates and Phenylpropanoids		2.72169e-05	2.79923e-05	2.82788e-05	0.000737358	0.000701981	0.000705487	1.32285	0.000265427	4.68315
	Hesperetin	3.93	301.072	220.6	C16H14O6	C01709	Shikimates and Phenylpropanoids	Flavonoids	1.6399e-05	1.84698e-05	1.71791e-05	1.00281e-05	9.37148e-06	9.60116e-06	1.31111	0.000265699	-0.843748
	Homoeriodictyol	3.85	301.072	220.6	C16H14O6	C09756	Shikimates and Phenylpropanoids	Flavonoids	1.6399e-05	1.84698e-05	1.71791e-05	1.00281e-05	9.37148e-06	9.60116e-06	1.31111	0.000265699	-0.843748
	(2R,3R)-3,5-dihydroxy-2-(4-hydroxyphenyl)-7-methoxy-chroman-4-one	3.93	301.072	220.6	C16H14O6		Shikimates and Phenylpropanoids	Flavonoids	1.6399e-05	1.84698e-05	1.71791e-05	1.00281e-05	9.37148e-06	9.60116e-06	1.31111	0.000265699	-0.843748
	D(+)-Melezitose	2.26	505.181	48.4	C18H32O16	C08243	Carbohydrates	Saccharides	6.3932e-09	1.45429e-07	6.21174e-09	1.96038e-05	1.90243e-05	2.02542e-05	1.26721	0.000266673	8.54146
	1-(2,4,5-Trimethoxyphenyl)-1,2-propanedione	2.71	239.091	232.5	C12H14O5		Shikimates and Phenylpropanoids		9.00324e-06	9.55988e-06	8.29273e-06	4.21285e-06	4.44874e-06	4.49754e-06	1.31199	0.000266942	-1.02917
	(1S,5S,8S,9R)-2,5,9-trimethyltricyclo[6.3.0.01,5]undec-2-ene-3-carboxylic acid	3.98	233.154	291.9	C15H22O2		Terpenoids	Sesquiterpenoids	8.13463e-06	7.55317e-06	8.99234e-06	1.54003e-05	1.41883e-05	1.49995e-05	1.29991	0.000269409	0.853307
	(E)-5-(2,3-dimethyl-3-tricyclo[2.2.1.02,6]heptanyl)-2-methyl-pent-2-enoic acid	3.96	233.154	291.9	C15H22O2		Terpenoids	Sesquiterpenoids	8.13463e-06	7.55317e-06	8.99234e-06	1.54003e-05	1.41883e-05	1.49995e-05	1.29991	0.000269409	0.853307
	1,1,9a-trimethyl-3,4,8,9-tetrahydro-2H-benzo[7]annulene-7-carboxylic acid	3.97	233.154	291.9	C15H22O2		Terpenoids	Sesquiterpenoids	8.13463e-06	7.55317e-06	8.99234e-06	1.54003e-05	1.41883e-05	1.49995e-05	1.29991	0.000269409	0.853307
	2,10,10-trimethyltricyclo[6.3.0.01,5]undec-6-ene-6-carboxylic acid	3.97	233.154	291.9	C15H22O2		Terpenoids	Sesquiterpenoids	8.13463e-06	7.55317e-06	8.99234e-06	1.54003e-05	1.41883e-05	1.49995e-05	1.29991	0.000269409	0.853307
	beta-Chamigrenic acid	3.94	233.154	291.9	C15H22O2		Terpenoids	Sesquiterpenoids	8.13463e-06	7.55317e-06	8.99234e-06	1.54003e-05	1.41883e-05	1.49995e-05	1.29991	0.000269409	0.853307
	3,4-Dicaffeoylquinic acid	3.93	515.12	186	C25H24O12		Shikimates and Phenylpropanoids	Phenylpropanoids (C6-C3)	7.62925e-05	8.41529e-05	8.18377e-05	1.17512e-05	2.66198e-05	2.25614e-05	1.24808	0.000271153	-1.99141
	4,5-Dicaffeoylquinic acid	3.88	515.12	186	C25H24O12		Shikimates and Phenylpropanoids	Phenylpropanoids (C6-C3)	7.62925e-05	8.41529e-05	8.18377e-05	1.17512e-05	2.66198e-05	2.25614e-05	1.24808	0.000271153	-1.99141
	Cynarin	3.67	515.12	186	C25H24O12		Shikimates and Phenylpropanoids	Phenylpropanoids (C6-C3)	7.62925e-05	8.41529e-05	8.18377e-05	1.17512e-05	2.66198e-05	2.25614e-05	1.24808	0.000271153	-1.99141
	trans-2-Hexenal	2.6	99.0803	310.3	C6H10O	C08497	Fatty acids	Fatty acyls	1.31861e-05	4.23147e-05	1.42401e-05	0.000147409	0.00014354	0.000158133	1.23843	0.000271609	2.6869
	Olivin	1.81	315.087	235.8	C17H16O6				2.05085e-05	2.29379e-05	2.03943e-05	1.11886e-05	1.12535e-05	1.05685e-05	1.31191	0.000278137	-0.951548
	1-methyl-2-propyl-quinolin-4-one	3.74	202.123	166.8	C13H15NO		Alkaloids	Tryptophan alkaloids	7.59177e-06	7.6911e-06	7.43989e-06	0.000202992	0.000193114	0.000202534	1.32287	0.000279256	4.71948
	Malonyldaidzin	2.26	503.125	47.2	C24H22O12	C16191	Shikimates and Phenylpropanoids	Isoflavonoids	6.3932e-09	2.97988e-07	6.21174e-09	2.72467e-06	2.364e-06	2.15097e-06	1.15733	0.000282886	4.54282
	APIGENIN DIMETHYL ETHER	2.55	297.075	89.2	C17H14O5	C10019	Shikimates and Phenylpropanoids	Flavonoids	6.87662e-05	7.36023e-05	7.45227e-05	2.89631e-05	2.45266e-05	3.53096e-05	1.28653	0.000290155	-1.28835
	(1R,3S,5S)-8-methyl-8-azabicyclo[3.2.1]octan-3-yl 3-hydroxy-2-phenylpropanoate	2.66	307.201	188.8	C17H23NO3				1.70858e-06	6.08586e-06	5.4485e-06	2.20925e-05	2.07197e-05	2.10648e-05	1.19428	0.000291885	2.27007
	Xyloidone	3.62	223.074	186	C15H12O3		Polyketides	Naphthalenes	4.87378e-06	5.31149e-06	5.27805e-06	0.000111943	0.000105978	0.000111066	1.32263	0.000294609	4.4111
	Macrocin	2.33	902.509	287.1	C45H75NO17	C00744	Terpenoids	Apocarotenoids	3.67377e-05	3.74805e-05	3.13794e-05	1.21311e-05	1.29807e-05	1.17331e-05	1.31335	0.000303991	-1.51904
	13,14-Dihydro-15-ketotetranorprostaglandin F1.beta.	3.99	299.186	211.1	C16H28O5		Fatty acids	Eicosanoids	1.18273e-05	1.29024e-05	1.2228e-05	0.000123569	0.000116252	0.000121207	1.32243	0.000309051	3.28816
	(4R,4aS,6aS,6bR,8aR,12aR,12bS,14aS,14bS)-4,4a,6b,8a,11,11,12b,14a-octamethylicosahydro-3(2H)-picenone	2.58	427.389	313.5	C30H50O		Terpenoids	Triterpenoids	3.81962e-06	3.91328e-06	3.70567e-06	6.44872e-06	7.31254e-06	7.15255e-06	1.31067	0.000314462	0.87055
	Capsicoside B1	1.62	755.42	281.3	C39H64O14				2.79698e-05	3.36019e-05	3.03117e-05	1.19114e-05	1.12987e-05	1.08619e-05	1.31381	0.000315865	-1.43122
	3-hydroxy-3-methyl-5-oxo-5-[[(2R,3S,4S,5R,6R)-3,4,5-trihydroxy-6-[4-(4-hydroxyphenyl)butan-2-yloxy]oxan-2-yl]methoxy]pentanoic acid	3.84	471.187	171.7	C22H32O11				2.64027e-05	2.69152e-05	2.61604e-05	0.000115486	0.000118376	0.000121709	1.32266	0.000317105	2.1615
	1-[2,4-dihydroxy-6-[(2S,3R,4S,5S,6R)-3,4,5-trihydroxy-6-(hydroxymethyl)oxan-2-yl]oxyphenyl]-3-(4-methoxyphenyl)propan-1-one	2.55	449.145	214.7	C22H26O10		Shikimates and Phenylpropanoids	Flavonoids	0.00016597	0.000174205	0.000167747	6.85183e-05	3.41587e-05	4.75707e-05	1.26049	0.000318976	-1.75727
	N-Methylglutamic acid	3.79	142.051	28.2	C6H11NO4	C01046	Amino acids and Peptides	Small peptides	4.88447e-06	4.93979e-06	6.90561e-06	1.64287e-05	1.93155e-05	1.79556e-05	1.29511	0.000320197	1.68249
	1-alpha-Acevaltrate	2.57	481.207	205.1	C24H32O10		Terpenoids	Monoterpenoids	6.41249e-06	3.82233e-06	8.336e-06	8.59891e-05	6.76168e-05	6.99468e-05	1.29958	0.000322111	3.58951
	Polypodoside A	1.61	883.468	287.4	C45H72O17				1.28888e-05	1.18388e-05	1.14559e-05	3.83226e-06	3.26136e-06	1.59891e-06	1.24395	0.000323692	-2.05748
	angoletin	2.48	301.14	279.8	C18H20O4		Shikimates and Phenylpropanoids	Flavonoids	2.87449e-05	2.84922e-05	2.48421e-05	1.3087e-05	1.25586e-05	1.21024e-05	1.31111	0.000334059	-1.12062
	Milnacipran (hydrochloride)	3.67	247.18	211.5	C15H22N2O	D08222	Alkaloids	Pseudoalkaloids	2.65042e-05	3.06855e-05	2.8303e-05	0.000946274	0.000888142	0.000911516	1.32245	0.000340396	5.00535
	5-[(E)-but-1-enyl]-4-methoxy-6-methyl-pyran-2-one	3.71	195.101	191.8	C11H14O3		Polyketides	Cyclic polyketides	2.1162e-05	2.05318e-05	2.10268e-05	0.00010244	9.94746e-05	9.69455e-05	1.32257	0.000341799	2.25246
	Pilosanol_A	2.15	541.211	187.5	C29H32O10		Shikimates and Phenylpropanoids	Flavonoids	1.49792e-06	1.51178e-06	1.42117e-06	3.03515e-05	2.958e-05	2.85115e-05	1.32274	0.000350518	4.31909
	decyl acetate	2.46	223.169	239.5	C12H24O2		Fatty acids	Fatty esters	4.72818e-06	5.06242e-06	4.73534e-06	1.08036e-05	1.14761e-05	9.73758e-06	1.31104	0.00035495	1.14022
	Methyl_(R)-8-Hydroxy-9-decene-4,6-diynoate_glucoside	2.44	355.139	213.1	C17H22O8		Fatty acids	Fatty esters	2.07656e-05	2.32294e-05	1.98241e-05	1.00387e-05	9.40317e-06	9.52713e-06	1.31216	0.000357156	-1.13948
	LPE(16:0)	3.97	454.292	300.9	C21H44NO7P		Fatty acids	Glycerophospholipids	7.30535e-05	6.3835e-05	5.98161e-05	0.000135068	0.00013342	0.000121501	1.29806	0.000373231	0.987404
	beta-D-Glucopyranoside, 4-(3-hydroxypropyl)-2-methoxyphenyl	2.55	362.181	158.9	C16H24O8		Shikimates and Phenylpropanoids		6.33081e-06	4.4143e-06	3.50261e-06	2.27299e-05	1.88855e-05	1.98946e-05	1.28576	0.000376369	2.11009
	3-(glutathion-S-yl)-(3-methyl)butanol	1.74	392.15	43.7	C15H27N3O7S				5.60194e-06	6.12505e-06	6.27263e-06	1.34793e-05	1.46057e-05	1.61092e-05	1.31065	0.000378222	1.29589
	Nicotine	3.86	163.123	32.5	C10H14N2	C00745	Alkaloids	Nicotinic acid alkaloids	0.0246855	0.0259834	0.025434	0.00845096	0.00862623	0.00846019	1.32241	0.000382358	-1.57534
	Anabasine	3.98	163.123	32.5	C10H14N2	C06180	Alkaloids	Nicotinic acid alkaloids	0.0246855	0.0259834	0.025434	0.00845096	0.00862623	0.00846019	1.32241	0.000382358	-1.57534
	Oryzalexin_E	2.61	305.247	207.4	C20H32O2		Terpenoids	Diterpenoids	3.21967e-05	3.44352e-05	3.2644e-05	1.75524e-05	1.82919e-05	2.11221e-05	1.29339	0.000391524	-0.801335
	5,7-Dihydroxyflavanone	2.55	257.078	39.9	C15H12O4		Shikimates and Phenylpropanoids	Flavonoids	1.70999e-05	1.67281e-05	1.12964e-05	3.81372e-05	4.30393e-05	4.20278e-05	1.27634	0.000409008	1.44907
	Periplogenin 3-[O-beta-glucopyranosyl-(1-.4)-beta-sarmentopyranoside]	2.63	697.375	253.6	C36H56O13		Terpenoids	Steroids	6.25569e-06	7.449e-06	7.3677e-06	2.06558e-06	2.74824e-06	2.36484e-06	1.30079	0.000431674	-1.55357
	5,7-Dimethoxy-4'-hydroxyflavanone	2.63	299.09	145.2	C17H16O5		Shikimates and Phenylpropanoids	Flavonoids	2.52842e-05	2.75793e-05	2.36565e-05	1.25065e-05	1.16299e-05	1.32522e-05	1.30577	0.000448491	-1.03324
	2,4-di-isovaleroyl-3-lauroyl-glucose	1.95	529.338	312.5	C28H50O9				8.86413e-06	9.94733e-06	8.56099e-06	3.06329e-06	4.06924e-06	3.01946e-06	1.29345	0.00045239	-1.43096
	umbilicarate	1.48	481.117	172.1	C25H22O10				8.35446e-07	1.05605e-06	7.13513e-07	4.83447e-06	3.85525e-06	4.86507e-06	1.30505	0.000459097	2.37944
	[(2S,3S,4R,5R)-4-hydroxy-2,5-bis(hydroxymethyl)-2-[(2R,3R,4S,5S,6R)-3,4,5-trihydroxy-6-(hydroxymethyl)oxan-2-yl]oxyoxolan-3-yl] (E)-3-(4-hydroxy-3-methoxyphenyl)prop-2-enoate	2.35	517.156	170.3	C22H30O14		Shikimates and Phenylpropanoids	Phenylpropanoids (C6-C3)	5.59672e-06	1.85165e-06	3.24898e-06	2.22273e-05	1.82371e-05	2.0203e-05	1.2474	0.000466681	2.50367
	(1R,2R,4aS,6aS,6bR,10S,12aR)-1,10-dihydroxy-1,2,6a,6b,9,9,12a-heptamethyl-2,3,4,5,6,6a,7,8,8a,10,11,12,13,14b-tetradecahydropicene-4a-carboxylic acid	3.92	471.348	293.4	C30H48O4		Terpenoids	Triterpenoids	1.56703e-06	1.17084e-06	8.69803e-07	5.31096e-05	5.43142e-05	5.75426e-05	1.31788	0.000467029	5.51496
	(5R,10S,13R,14R,17R)-17-[(1R,4S)-4,5-dihydroxy-1,5-dimethyl-hexyl]-4,4,10,13,14-pentamethyl-2,5,6,11,12,15,16,17-octahydro-1H-cyclopenta[a]phenanthrene-3,7-dione	3.78	471.348	293.4	C30H48O4		Terpenoids	Triterpenoids	1.56703e-06	1.17084e-06	8.69803e-07	5.31096e-05	5.43142e-05	5.75426e-05	1.31788	0.000467029	5.51496
	(E)-2-(3,5-dihydroxy-4,4,10,13-tetramethyl-2,3,6,7,11,12,14,15,16,17-decahydro-1H-cyclopenta[a]phenanthren-17-yl)-6-hydroxy-5,6-dimethyl-hept-4-en-3-one	3.82	471.348	293.4	C30H48O4		Terpenoids	Triterpenoids	1.56703e-06	1.17084e-06	8.69803e-07	5.31096e-05	5.43142e-05	5.75426e-05	1.31788	0.000467029	5.51496
	(E)-6-(1,3-dihydroxy-4,4,8,10,14-pentamethyl-2,3,5,6,7,9,11,15,16,17-decahydro-1H-cyclopenta[a]phenanthren-17-yl)-2-methyl-hept-2-enoic acid	3.91	471.348	293.4	C30H48O4		Terpenoids	Triterpenoids	1.56703e-06	1.17084e-06	8.69803e-07	5.31096e-05	5.43142e-05	5.75426e-05	1.31788	0.000467029	5.51496
	Pomolic acid	3.92	471.348	293.4	C30H48O4		Terpenoids	Triterpenoids	1.56703e-06	1.17084e-06	8.69803e-07	5.31096e-05	5.43142e-05	5.75426e-05	1.31788	0.000467029	5.51496
	[(2R,3R,4R,5R,6R)-4-[(2S,3R,4R,5R,6S)-4,5-dihydroxy-6-methyl-3-[(2S,3R,4S,5S,6R)-3,4,5-trihydroxy-6-(hydroxymethyl)oxan-2-yl]oxyoxan-2-yl]oxy-6-[2-(3,4-dihydroxyphenyl)ethoxy]-5-hydroxy-2-(hydroxymethyl)oxan-3-yl] (E)-3-(3,4-dihydroxyphenyl)prop-2-enoate	2.27	804.282	182.2	C35H46O20		Shikimates and Phenylpropanoids	Phenylpropanoids (C6-C3)	4.25659e-06	5.03863e-06	4.63089e-06	8.65371e-06	7.77232e-06	8.49703e-06	1.2964	0.000486233	0.839689
	Ginsenoyne_E	2.19	259.171	144.8	C17H22O2		Fatty acids	Fatty acyls	5.04129e-05	5.11356e-05	4.74003e-05	1.2548e-06	9.82696e-07	8.93858e-07	1.3212	0.00049954	-5.57189
	Benzoic acid + 1O, O-Hex	2.73	299.077	47.4	C13H16O8		Shikimates and Phenylpropanoids	Phenolic acids (C6-C1)	8.46272e-06	8.64612e-06	1.00532e-05	0.00152371	0.00147533	0.00159319	1.32262	0.000503653	7.40146
	[(6R,7R)-7-hydroxy-7-methyl-8-oxo-3-[(E)-prop-1-enyl]-5,6-dihydro-1H-isochromen-6-yl] 3,6-dihydroxy-4-methoxy-2-methyl-benzoate	3.73	417.155	190	C22H24O8		Polyketides	Chromanes	6.89944e-06	7.29546e-06	6.39483e-06	3.66648e-06	3.90911e-06	3.28739e-06	1.29794	0.000516616	-0.922505
	methyl (3S)-3-acetoxy-3-[(1R,2R,5R,6R,10S,11S,14S)-11-(3-furyl)-5-(1-hydroxy-1-methyl-ethyl)-2,6,10-trimethyl-3,13-dioxo-12,15-dioxatetracyclo[8.5.0.01,14.02,7]pentadecan-6-yl]propanoate	3.61	527.235	218.8	C29H38O10		Terpenoids	Triterpenoids	0.000119489	0.000128251	0.000119979	8.15284e-06	6.97369e-06	7.51323e-06	1.32218	0.000519816	-4.02167
	Propylgallate	3.72	211.061	147.5	C10H12O5	C11155	Shikimates and Phenylpropanoids	Phenolic acids (C6-C1)	9.85452e-05	0.000101153	0.000100065	0.00029313	0.000279263	0.000294867	1.3221	0.000527305	1.53264
	5,7-dihydroxy-2-(4-hydroxyphenyl)-3-[(2S,3R,4S,5S,6R)-3,4,5-trihydroxy-6-[[(2S,3R,4S,5S)-3,4,5-trihydroxyoxan-2-yl]oxymethyl]oxan-2-yl]oxychromen-4-one	2.12	579.14	49.4	C26H28O15		Shikimates and Phenylpropanoids	Flavonoids	1.5743e-07	2.57727e-07	7.12861e-07	4.76979e-06	4.60343e-06	5.98192e-06	1.259	0.000528793	3.76686
	Oleuropein	2.25	575.152	165	C25H32O13		Terpenoids	Monoterpenoids	1.18107e-05	1.40759e-05	1.32462e-05	5.80611e-06	6.45037e-06	6.0546e-06	1.30684	0.000542476	-1.09566
	Phillyrin	2.01	579.2	184	C27H34O11		Shikimates and Phenylpropanoids	Lignans	1.8918e-05	1.89938e-05	1.74533e-05	9.37076e-06	8.22957e-06	1.07885e-05	1.28447	0.000549405	-0.963652
	(1S,4S,5R,9S,10R,13R,14R)-14-hydroxy-5,9-dimethyl-14-(3-methylbutanoyloxymethyl)tetracyclo[11.2.1.01,10.04,9]hexadecane-5-carboxylic acid	3.87	419.28	301.4	C25H40O5		Terpenoids	Diterpenoids	6.17354e-06	4.22306e-06	2.9881e-06	0.000349152	0.000320689	0.000331495	1.31691	0.000552047	6.2252
	Taraxacolide_1-O-b-D-glucopyranoside	2.44	429.209	257.4	C21H32O9		Terpenoids	Sesquiterpenoids	5.10382e-06	5.39468e-06	4.62594e-06	2.10338e-06	2.616e-06	2.27758e-06	1.29657	0.000554171	-1.11208
	LPC(13:0)	3.77	452.278	300.6	C21H44NO7P		Fatty acids	Glycerophospholipids	0.000102967	0.000113257	0.000109627	0.000247442	0.00021336	0.000213821	1.30683	0.000572251	1.04987
	Leu-Val	3.9	229.156	40.3	C11H22N2O3		Amino acids and Peptides	Small peptides	3.6159e-05	3.4707e-05	3.16668e-05	1.06167e-05	1.42254e-05	1.60296e-05	1.27475	0.000577361	-1.32691
	Val-Ile	3.86	229.156	40.3	C11H22N2O3		Amino acids and Peptides	Small peptides	3.6159e-05	3.4707e-05	3.16668e-05	1.06167e-05	1.42254e-05	1.60296e-05	1.27475	0.000577361	-1.32691
	Convallatoxin	2.19	551.287	195.9	C29H42O10		Terpenoids	Steroids	1.0825e-05	1.17251e-05	1.19699e-05	5.94587e-06	4.81358e-06	3.99802e-06	1.27619	0.000577548	-1.22599
	Aurantiamide acetate	3.57	425.183	199.5	C27H28N2O4		Amino acids and Peptides	Small peptides	1.02295e-05	1.12139e-05	1.09596e-05	0.00010736	0.000102491	0.000111153	1.32228	0.000583104	3.30839
	Methyl [(1S,3S,7R,8R,9R,12S,13S)-13-(3-furyl)-6,6,8,12-tetramethyl-17-methylene-5,15-dioxo-2,14-dioxatetracyclo[7.7.1.0.1,12..0.3,8.]heptadec-7-yl]acetate	2.67	493.218	48.6	C27H34O7		Terpenoids	Triterpenoids	9.97492e-07	5.33851e-07	2.12613e-07	4.88228e-06	3.87477e-06	4.83366e-06	1.22528	0.000587134	2.96219
	Corynoline	2.52	368.155	166.9	C21H21NO5		Alkaloids	Tyrosine alkaloids	5.43014e-05	6.30611e-05	5.42266e-05	2.77114e-05	2.55783e-05	2.81745e-05	1.30716	0.000588005	-1.07472
	10-methoxy-2,2-dimethyl-pyrano[3,2-g]chromen-8-one	3.87	259.096	223.5	C15H14O4	C09273	Shikimates and Phenylpropanoids	Coumarins	1.5915e-05	1.8002e-05	2.12106e-05	2.80709e-06	3.42618e-06	2.3766e-06	1.30948	0.000589648	-2.67871
	Hamaudol	3.82	259.096	223.5	C15H16O5	C17483	Polyketides	Chromanes	1.5915e-05	1.8002e-05	2.12106e-05	2.80709e-06	3.42618e-06	2.3766e-06	1.30948	0.000589648	-2.67871
	Xanthoxyletin	3.74	259.096	223.5	C15H14O4		Shikimates and Phenylpropanoids	Coumarins	1.5915e-05	1.8002e-05	2.12106e-05	2.80709e-06	3.42618e-06	2.3766e-06	1.30948	0.000589648	-2.67871
	2,15-dioxapentacyclo[22.2.2.13,7.110,14.016,21]triaconta-1(26),3(30),4,6,10(29),11,13,16(21),17,19,24,27-dodecaene-4,5,8,17-tetrol 1	2.14	457.168	152.5	C28H24O6		Shikimates and Phenylpropanoids	Flavonoids	3.21335e-06	2.52083e-06	1.96797e-06	6.14294e-06	6.62744e-06	6.36736e-06	1.26474	0.000592968	1.31309
	Lyalosidic acid	2.73	513.187	195.4	C26H28N2O9		Alkaloids	Tryptophan alkaloids	2.06256e-05	2.35164e-05	2.29953e-05	1.32278e-05	1.1858e-05	1.15132e-05	1.29958	0.00059318	-0.875309
	Baohuoside I	1.68	513.169	197.3	C27H30O10				0.000102748	0.000134974	0.000113141	0.000226347	0.000229621	0.000250203	1.2853	0.000606634	1.00911
	6-hydroxy-3,8a-dimethyl-5-methylene-4a,6,7,8,9,9a-hexahydro-4H-benzo[f]benzofuran-2-one	3.73	249.148	226.3	C15H20O3		Terpenoids	Sesquiterpenoids	5.00129e-06	7.94165e-06	5.99957e-06	2.04081e-05	1.72381e-05	1.83954e-05	1.27983	0.000615544	1.56487
	Ephedrine	2.65	166.122	240.2	C10H15NO	C01575	Alkaloids	Pseudoalkaloids	1.9141e-06	1.73526e-06	2.25255e-06	5.4712e-06	4.52411e-06	5.09275e-06	1.2971	0.000621384	1.35416
	Myricetin_3-(3'',4''-diacetylrhamnoside)	2.4	549.127	29.9	C25H24O14		Shikimates and Phenylpropanoids	Flavonoids	1.80635e-06	2.9527e-06	2.02561e-06	8.77609e-06	9.81389e-06	1.12091e-05	1.29215	0.000622157	2.13492
	Kaempferol 3-O-sophoroside	3.79	611.161	162.9	C27H30O16	C12634	Shikimates and Phenylpropanoids	Flavonoids	4.33269e-06	5.63329e-06	5.25624e-06	1.00358e-06	1.20095e-06	1.37367e-06	1.30505	0.000636694	-2.08888
	Kaempferol 3-O-beta-sophoroside	3.8	611.161	162.9	C27H30O16		Shikimates and Phenylpropanoids	Flavonoids	4.33269e-06	5.63329e-06	5.25624e-06	1.00358e-06	1.20095e-06	1.37367e-06	1.30505	0.000636694	-2.08888
	Kaempferol 3-O-gentiobioside	3.77	611.161	162.9	C27H30O16		Shikimates and Phenylpropanoids	Flavonoids	4.33269e-06	5.63329e-06	5.25624e-06	1.00358e-06	1.20095e-06	1.37367e-06	1.30505	0.000636694	-2.08888
	Cholesteryl-beta-glucoside	1.81	549.408	311	C33H56O6				2.84335e-05	2.42414e-05	2.2087e-05	7.04175e-05	6.20085e-05	5.84898e-05	1.29833	0.000636853	1.35256
	(2S)-6-[(2S)-5,7-dihydroxy-2-(4-hydroxyphenyl)-4-oxo-2,3-dihydrochromen-8-yl]-5,7-dihydroxy-2-(4-hydroxyphenyl)-2,3-dihydrochromen-4-one	2.63	543.128	48.5	C30H22O10		Shikimates and Phenylpropanoids	Flavonoids	6.3932e-09	6.56361e-09	6.21174e-09	8.80826e-06	8.18651e-06	8.15915e-06	1.32291	0.000639404	10.3578
	7-[3,5-Dihydroxy-2-[3-hydroxyoctyl]cyclopentyl]heptanoylcarnitine	1.62	502.373	265.3	C27H51NO7				3.28386e-05	3.02058e-05	3.03939e-05	1.04733e-06	7.09287e-07	7.33679e-07	1.31988	0.000655966	-5.22962
	1-Oleoyl-sn-glycerol 3-phosphate	3.9	435.252	334.4	C21H41O7P		Fatty acids	Glycerophospholipids	2.02547e-05	1.71734e-05	2.01206e-05	7.88001e-06	4.77859e-06	5.5237e-06	1.27776	0.000669223	-1.66225
	1-Heneicosanoyl-glycero-3-phosphoserine	1.9	566.346	293.9	C27H54NO9P				2.51163e-06	2.92107e-06	2.16172e-06	4.71425e-06	4.57488e-06	4.68489e-06	1.27283	0.000681091	0.879734
	Isostrychnopentamine A	2.4	550.358	219	C35H43N5O		Alkaloids	Tryptophan alkaloids	5.05849e-05	5.26364e-05	4.87279e-05	8.12915e-06	8.28026e-06	8.34378e-06	1.32251	0.00068392	-2.6179
	Ramontoside	2.17	703.227	172.8	C34H38O16		Shikimates and Phenylpropanoids	Lignans	2.79278e-06	4.10149e-06	2.86828e-06	1.03852e-05	1.30903e-05	1.1628e-05	1.29259	0.000686023	1.84628
	Sorbitan laurate	1.88	345.228	222.1	C18H34O6				6.96865e-06	7.23795e-06	3.552e-06	1.72085e-05	1.69454e-05	1.78127e-05	1.22306	0.000715443	1.54907
	(3R,4S)-6,8-dihydroxy-3,4,5-trimethyl-1-oxo-isochromane-7-carboxylic acid	3.83	267.086	200.6	C13H14O6		Shikimates and Phenylpropanoids	Coumarins	4.89453e-06	5.11217e-06	5.09163e-06	4.08618e-05	4.32307e-05	4.43917e-05	1.32255	0.000719052	3.08913
	MRS 1754	3.61	487.215	238.3	C26H26N6O4		Alkaloids	Pseudoalkaloids	1.299e-05	1.25329e-05	1.12499e-05	7.35964e-06	6.6046e-06	6.93202e-06	1.3	0.000722885	-0.815393
	Anthraflavic_acid	2.59	755.24	173.8	C34H44O19		Shikimates and Phenylpropanoids	Phenylpropanoids (C6-C3)	4.76307e-06	3.85928e-06	5.87516e-06	1.39498e-05	1.72628e-05	1.5104e-05	1.2888	0.000723975	1.67572
	5-hydroxy-6,7-dimethoxy-2-[4-[(2S,3R,4S,5S,6R)-3,4,5-trihydroxy-6-(hydroxymethyl)tetrahydropyran-2-yl]oxyphenyl]chromen-4-one	3.88	477.139	215.8	C23H24O11		Shikimates and Phenylpropanoids	Flavonoids	1.29336e-05	1.2567e-05	1.15654e-05	5.58829e-06	7.04088e-06	5.25493e-06	1.28064	0.00072909	-1.05142
	5-hydroxy-6-methoxy-2-(4-methoxyphenyl)-7-[(2S,3R,4S,5S,6R)-3,4,5-trihydroxy-6-(hydroxymethyl)tetrahydropyran-2-yl]oxy-chromen-4-one	3.97	477.139	215.8	C23H24O11		Shikimates and Phenylpropanoids	Flavonoids	1.29336e-05	1.2567e-05	1.15654e-05	5.58829e-06	7.04088e-06	5.25493e-06	1.28064	0.00072909	-1.05142
	Baliospermin	2.24	563.357	232.9	C32H50O8		Terpenoids	Diterpenoids	3.15667e-05	3.64452e-05	3.10898e-05	1.66339e-05	1.40442e-05	1.58429e-05	1.30032	0.000729147	-1.09103
	N-Docosahexaenoyl Methionine	1.69	460.293	318.2	C27H41NO3S				9.60003e-06	8.07565e-06	9.51275e-06	1.87091e-05	1.76869e-05	1.6068e-05	1.29263	0.000769722	0.948337
	Mono(2-ethylhexyl) phthalate	3.9	279.159	279.8	C16H22O4	C03343	Shikimates and Phenylpropanoids	Phenolic acids (C6-C1)	0.00127223	0.00111388	0.00101941	0.00046995	0.000441585	0.000420034	1.30752	0.000775985	-1.35475
	Dibutyl phthalate	3.95	279.159	279.8	C16H22O4	C14214	Shikimates and Phenylpropanoids	Phenolic acids (C6-C1)	0.00127223	0.00111388	0.00101941	0.00046995	0.000441585	0.000420034	1.30752	0.000775985	-1.35475
	Butyl isobutyl phthalate	3.95	279.159	279.8	C16H22O4		Shikimates and Phenylpropanoids	Phenolic acids (C6-C1)	0.00127223	0.00111388	0.00101941	0.00046995	0.000441585	0.000420034	1.30752	0.000775985	-1.35475
	3,5-Bis(1,1-dimethylethyl)-4-hydroxy-benzoic acid ethyl ester	1.84	263.165	284.7	C16H24O3				2.70782e-06	3.05134e-06	2.79125e-06	0.000218547	0.000206638	0.000227474	1.32266	0.000786759	6.25419
	1-(2,6-dihydroxyphenyl)-9-phenyl-nonan-1-one	3.59	325.184	323.1	C21H26O3		Polyketides	Aromatic polyketides	0.000737238	0.000523939	0.000520715	0.00149453	0.00135569	0.00133436	1.27496	0.000790421	1.23168
	Cearoin	2.24	267.062	53.9	C14H12O4		Polyketides	Phloroglucinols	7.20195e-06	7.63295e-06	4.1384e-06	1.84626e-05	1.68512e-05	1.69912e-05	1.23826	0.000793252	1.46298
	2-(4-hydroxyphenyl)ethyl (1S,4aR,7aR)-4a-hydroxy-7-methyl-5-oxo-1-[(2S,3R,4S,5S,6R)-3,4,5-trihydroxy-6-(hydroxymethyl)tetrahydropyran-2-yl]oxy-1,6,7,7a-tetrahydrocyclopenta[c]pyran-4-carboxylate	3.76	493.168	175.6	C24H30O12		Terpenoids	Monoterpenoids	1.52218e-05	1.53687e-05	2.18826e-05	3.87913e-05	3.99397e-05	3.73448e-05	1.26721	0.000797058	1.14542
	3-heptyl-2,4-dihydroxy-6-methylbenzoate	1.83	253.143	243	C14H20O4				1.64731e-05	1.86329e-05	1.63883e-05	9.12702e-06	9.40145e-06	1.03783e-05	1.29763	0.000806594	-0.833005
	3-Chlorobenzoic_acid	2.67	154.99	229.3	C7H5ClO2		Shikimates and Phenylpropanoids	Phenolic acids (C6-C1)	4.06508e-06	4.52873e-06	4.8312e-06	1.83387e-06	1.64134e-06	2.23945e-06	1.28594	0.000827126	-1.23218
	Difloxacin (hydrochloride)	2.64	400.146	30	C21H19F2N3O3	C11234	Alkaloids	Anthranilic acid alkaloids	2.58202e-05	3.03608e-05	2.68494e-05	1.24757e-05	1.26365e-05	1.49572e-05	1.29497	0.00084397	-1.05114
	5-Hydroxy-7,3',4'-trimethoxy-8-methylisoflavone_5-neohesperidoside	2.17	651.233	202.2	C31H38O15		Shikimates and Phenylpropanoids	Isoflavonoids	2.21947e-06	2.1417e-06	2.30558e-06	4.97392e-06	4.1782e-06	5.02778e-06	1.30429	0.000848977	1.08879
	4-[5-(4-hydroxy-3,5-dimethoxyphenyl)-3,4-dimethyloxolan-2-yl]-2,6-dimethoxyphenol [IIN-based on	2.74	427.173	164.2	C22H28O7		Shikimates and Phenylpropanoids	Lignans	5.57756e-06	6.21433e-06	5.02888e-06	2.59468e-06	2.37029e-06	2.46041e-06	1.30585	0.000850359	-1.17971
	(3R,4R)-4-[(4-hydroxy-3-methoxy-phenyl)methyl]-3-[[3-methoxy-4-[(2S,3R,4S,5S,6R)-3,4,5-trihydroxy-6-(hydroxymethyl)tetrahydropyran-2-yl]oxy-phenyl]methyl]tetrahydrofuran-2-one	3.92	519.188	181.3	C26H32O11		Shikimates and Phenylpropanoids	Lignans	9.21788e-05	9.79201e-05	9.1539e-05	2.59242e-05	2.59318e-05	2.63285e-05	1.32221	0.000854349	-1.84889
	2-[4-[3-(4-hydroxy-3-methoxy-phenyl)-1,3,3a,4,6,6a-hexahydrofuro[3,4-c]furan-6-yl]-2-methoxy-phenoxy]-6-(hydroxymethyl)tetrahydropyran-3,4,5-triol	3.95	519.188	181.3	C26H32O11		Shikimates and Phenylpropanoids	Lignans	9.21788e-05	9.79201e-05	9.1539e-05	2.59242e-05	2.59318e-05	2.63285e-05	1.32221	0.000854349	-1.84889
	Pinoresinol 4-O-β-D-glucopyranoside	3.96	519.188	181.3	C26H32O11		Shikimates and Phenylpropanoids	Lignans	9.21788e-05	9.79201e-05	9.1539e-05	2.59242e-05	2.59318e-05	2.63285e-05	1.32221	0.000854349	-1.84889
	N-arachidonoyl-gamma-aminobutanoate	1.68	388.28	308.5	C24H39NO3				5.63652e-06	6.35858e-06	6.51371e-06	2.99856e-06	3.42113e-06	3.55582e-06	1.29169	0.000865788	-0.89175
	3,4-Methylenepimelic acid	1.88	183.066	169.7	C9H12O4				5.23215e-06	4.58413e-06	4.05591e-06	9.23019e-06	1.08668e-05	9.68285e-06	1.28983	0.000875125	1.10214
	[(7R,8R,10R,13S,17R)-17-(3-furyl)-4,4,8,10,13-pentamethyl-3,16-dioxo-6,7,9,11,12,17-hexahydro-5H-cyclopenta[a]phenanthren-7-yl] acetate	3.55	449.239	236.5	C28H34O5		Terpenoids	Triterpenoids	1.35009e-05	1.54345e-05	1.70131e-05	6.01059e-06	5.45453e-06	4.32885e-06	1.29249	0.000881683	-1.54064
	Schidigerasaponin_F1	2.26	889.477	232.6	C44H72O18		Terpenoids	Steroids	1.05212e-05	1.30896e-05	1.14885e-05	3.78641e-06	4.94955e-06	3.7152e-06	1.29328	0.000884216	-1.49516
	3-Hydroxybenzoic acid	3.72	137.024	173.8	C7H6O3	C00587	Shikimates and Phenylpropanoids	Phenolic acids (C6-C1)	4.59626e-05	4.32737e-05	4.7188e-05	0.000651783	0.000702932	0.000715787	1.32251	0.000885418	3.92381
	Salicylic acid	3.91	137.024	173.8	C7H6O3	C00805	Shikimates and Phenylpropanoids	Phenolic acids (C6-C1)	4.59626e-05	4.32737e-05	4.7188e-05	0.000651783	0.000702932	0.000715787	1.32251	0.000885418	3.92381
	3-Butynoic acid	3.77	85.0294	26.6	C4H4O2	C06144			3.218e-05	3.52156e-05	3.15448e-05	0.000518802	0.000485124	0.00047098	1.32219	0.000894405	3.89792
	(10E,15Z)-9,12,13-trihydroxyoctadeca-10,15-dienoic acid	3.88	327.218	229.4	C18H32O5		Fatty acids	Octadecanoids	0.000431703	0.000434295	0.000436716	0.00125845	0.00118125	0.00125073	1.32191	0.00091665	1.50227
	(1aS,1bS,2S,5aR,6S,6aS)-6-({2,3-Di-O-acetyl-6-deoxy-4-O-[(2E)-3-(3-hydroxy-4-methoxyphenyl)-2-propenoyl]-alpha-L-mannopyranosyl}oxy)-1a-(hydroxymethyl)-1a,1b,2,5a,6,6a-hexahydrooxireno[4,5]cyclopenta[1,2-c]pyran-2-yl beta-D-glucopyranoside	2.28	786.27	201.9	C35H44O19		Terpenoids	Monoterpenoids	3.48487e-06	2.82248e-06	3.08693e-06	1.38748e-06	1.45247e-06	1.24661e-06	1.30122	0.000934267	-1.2009
	cetyltrimethylammonium [M]	1.77	284.331	276.5	C19H41N				6.14513e-05	5.96195e-05	5.8882e-05	0.000290785	0.000277538	0.000266275	1.32201	0.000935878	2.21346
	Hexadecasphingosine	1.97	272.258	259.6	C16H33NO2				8.41537e-05	9.10809e-05	8.54701e-05	1.75818e-05	1.75238e-05	1.75822e-05	1.3224	0.000936131	-2.30688
	Austalide A	1.76	515.233	265.2	C28H36O9				3.23334e-07	1.09052e-06	1.07168e-06	3.94902e-06	3.78951e-06	3.2724e-06	1.1819	0.00094112	2.14731
	5,7-Dihydroxychromone	2.58	179.028	47.3	C9H6O4	C09001	Polyketides	Chromanes	4.61755e-06	4.41964e-06	4.14773e-06	7.48081e-05	8.13527e-05	7.43237e-05	1.32243	0.000942295	4.12771
	9-Oxo-10(E),12(E)-octadecadienoic acid	3.86	293.212	305.9	C18H30O3	C14766	Fatty acids	Fatty Acids and Conjugates	1.88128e-05	1.15613e-05	1.125e-05	0.00147023	0.001321	0.00141134	1.31953	0.000945614	6.65771
	(2E,4Z)-9-oxooctadeca-2,4-dienoic acid	3.81	293.212	305.9	C18H30O3		Fatty acids	Fatty Acids and Conjugates	1.88128e-05	1.15613e-05	1.125e-05	0.00147023	0.001321	0.00141134	1.31953	0.000945614	6.65771
	Thalictricoside	2.58	479.188	225.7	C19H27NO12				6.79995e-05	6.77034e-05	6.22175e-05	1.20584e-05	1.13372e-05	1.22938e-05	1.32167	0.000960355	-2.47135
	ilicic acid	2.53	253.18	194.3	C15H24O3		Terpenoids	Sesquiterpenoids	7.55144e-06	8.11746e-06	7.18832e-06	0.000137802	0.000126429	0.000125848	1.32222	0.00096077	4.09305
	16,17-Dihydroxykauran-18-oic acid	2.63	337.237	246.2	C20H32O4		Terpenoids	Diterpenoids	5.01634e-06	5.54219e-06	4.48696e-06	8.58943e-06	9.93247e-06	9.28135e-06	1.28655	0.000993886	0.885922
	Tropic acid	3.73	147.045	219.9	C9H10O3		Shikimates and Phenylpropanoids		1.90642e-06	1.73412e-06	8.51283e-07	4.68781e-06	4.37526e-06	4.9679e-06	1.21578	0.000996097	1.64324
	8HETrE	1.7	321.243	288.5	C20H34O3		Fatty acids	Eicosanoids	1.2838e-06	2.31688e-06	1.24946e-06	4.90075e-06	5.79726e-06	5.43431e-06	1.25478	0.000996731	1.73386
	Retrorsine N-oxide	2.73	368.17	217.9	C18H25NO7				2.67947e-05	2.81593e-05	2.56281e-05	5.69985e-06	5.6197e-06	5.38363e-06	1.32192	0.000998613	-2.27034
	1-icosanoyl-sn-glycerol 3-phosphate	1.91	465.299	354.6	C23H47O7P				7.0608e-07	5.53065e-07	7.43949e-07	1.63554e-07	7.60183e-08	7.12966e-08	1.27049	0.00100567	-2.68785
	1,4-Divinylbenzene	1.8	131.085	271.9	C10H10				4.67326e-07	6.56361e-09	2.29087e-07	3.36025e-06	2.41336e-06	3.2079e-06	1.05662	0.00102168	3.67541
	2-hydroxy-5-[(2S,3R,4S,5S,6R)-3,4,5-trihydroxy-6-(hydroxymethyl)tetrahydropyran-2-yl]oxy-benzoic acid	3.89	315.072	28.9	C13H16O9		Shikimates and Phenylpropanoids	Phenolic acids (C6-C1)	2.39646e-05	2.4698e-05	2.60038e-05	0.000148059	0.000150939	0.000162768	1.32189	0.00102326	2.62863
	Phlorizin	3.96	435.129	198.5	C21H24O10	C01604	Shikimates and Phenylpropanoids	Flavonoids	6.5825e-06	6.56172e-06	6.66598e-06	8.21259e-05	8.10297e-05	8.89957e-05	1.32264	0.0010327	3.66997
	(2S,3R,4S,5S,6R)-2-[(2S,3R)-3,5-dihydroxy-2-(4-hydroxyphenyl)chroman-7-yl]oxy-6-(hydroxymethyl)tetrahydropyran-3,4,5-triol	3.74	435.129	198.5	C21H24O10		Shikimates and Phenylpropanoids	Flavonoids	6.5825e-06	6.56172e-06	6.66598e-06	8.21259e-05	8.10297e-05	8.89957e-05	1.32264	0.0010327	3.66997
	5-hydroxy-2-(4-hydroxyphenyl)-6,7,8-trimethoxy-chromen-4-one	3.96	343.082	244.3	C18H16O7	C14476	Shikimates and Phenylpropanoids	Flavonoids	1.48079e-05	1.38534e-05	1.68163e-05	7.72161e-06	7.74332e-06	7.09011e-06	1.30159	0.00105127	-1.01171
	1,7-dihydroxy-2,3,8-trimethoxy-6-methyl-anthracene-9,10-dione	3.9	343.082	244.3	C18H16O7	C17040	Polyketides	Polycyclic aromatic polyketides	1.48079e-05	1.38534e-05	1.68163e-05	7.72161e-06	7.74332e-06	7.09011e-06	1.30159	0.00105127	-1.01171
	2-(3,4-dimethoxyphenyl)-3,5-dihydroxy-7-methoxy-chromen-4-one	3.87	343.082	244.3	C18H16O7		Shikimates and Phenylpropanoids	Flavonoids	1.48079e-05	1.38534e-05	1.68163e-05	7.72161e-06	7.74332e-06	7.09011e-06	1.30159	0.00105127	-1.01171
	(6aR,12aR)-12a-hydroxy-2,3,9-trimethoxy-6,6a-dihydrochromeno[3,4-b]chromen-12-one	3.69	359.112	252.5	C19H18O7		Shikimates and Phenylpropanoids	Isoflavonoids	0.000398079	0.000411618	0.000384404	0.000176013	0.000177214	0.000179568	1.32123	0.00106883	-1.16427
	Capsicoside A1	1.8	593.37	296.6	C33H54O9				1.31748e-08	1.38661e-08	1.36218e-08	1.21535e-05	1.11522e-05	1.24635e-05	1.32288	0.00110197	9.7808
	5-Hydroxycapsanthin	1.56	587.406	246.2	C39H54O4				4.70959e-06	5.49332e-06	5.00206e-06	1.70484e-05	1.43925e-05	1.31335e-05	1.30481	0.00113871	1.55167
	Bakankoside	1.85	356.135	175.6	C16H23NO8				8.44997e-05	9.19786e-05	9.09724e-05	2.5347e-05	2.63921e-05	2.56356e-05	1.32154	0.00115377	-1.78934
	PC(40:9)	2.62	828.547	296.4	C48H78NO8P				1.4433e-05	1.394e-05	1.2556e-05	4.17816e-05	3.36758e-05	3.37646e-05	1.30413	0.00115492	1.41607
	(1R,8S,9S)-3,4-dihydroxy-5-isopropyl-8-methoxy-11,11-dimethyl-16-oxatetracyclo[7.5.2.01,10.02,7]hexadeca-2,4,6-trien-15-one	3.66	341.173	239.9	C21H28O5		Terpenoids	Diterpenoids	4.0045e-05	4.47291e-05	4.25807e-05	4.28385e-06	3.89571e-06	4.1959e-06	1.32214	0.00115716	-3.3633
	Colchicine	2.24	417.202	287.8	C22H25NO6		Alkaloids	Tyrosine alkaloids	1.23007e-05	1.41362e-05	1.18873e-05	6.82742e-06	5.33951e-06	5.60451e-06	1.28742	0.00117109	-1.1087
	Cibaric acid	1.82	325.2	234.2	C18H28O5				8.04533e-06	1.1846e-05	9.48726e-06	2.50024e-05	2.22355e-05	2.72315e-05	1.2771	0.0011748	1.34188
	(ent-2b,4S,9a)-2,4,9-Trihydroxy-10(14)-oplopen-3-one 2-(2-methylbutanoate) 9-(3-methyl-2E-pentenoate)	1.71	449.291	275.2	C26H40O6				4.67503e-06	5.53516e-06	5.75014e-06	1.16551e-06	1.87075e-06	5.62857e-07	1.20951	0.00118905	-2.14877
	3',4'-Dihydroxy-5,7-dimethoxyflavan	2.38	303.123	178.2	C17H18O5		Shikimates and Phenylpropanoids	Flavonoids	6.18041e-06	6.30235e-06	5.99732e-06	2.30805e-05	2.11219e-05	2.28411e-05	1.32135	0.00119369	1.85913
	Italidipyrone	2.28	543.226	180.6	C29H34O10		Polyketides	Cyclic polyketides	1.59835e-06	1.3198e-06	1.27261e-06	2.00106e-05	1.96666e-05	2.20092e-05	1.32082	0.00120815	3.87967
	(-)-EGCG-3''-O-Me	2.61	473.096	36.2	C23H20O11		Shikimates and Phenylpropanoids	Flavonoids	5.34028e-07	6.56361e-09	7.88116e-07	2.79298e-06	3.16706e-06	3.64629e-06	0.943305	0.00122011	2.85396
	13(S)-HODE	3.93	295.228	288.6	C18H32O3	C14762	Fatty acids	Octadecanoids	0.000141502	0.000427042	0.000149341	0.00101745	0.000994292	0.00107315	1.20548	0.0012317	2.1034
	(10E,12E)-9-hydroxyoctadeca-10,12-dienoic acid	3.95	295.228	288.6	C18H32O3		Fatty acids	Octadecanoids	0.000141502	0.000427042	0.000149341	0.00101745	0.000994292	0.00107315	1.20548	0.0012317	2.1034
	(1R,2R,6R,9R)-2,11,11-trimethyl-3-oxo-tricyclo[4.3.2.01,5]undecane-9-carboxylic acid	3.96	249.149	259.6	C15H22O3		Terpenoids	Sesquiterpenoids	3.41406e-06	3.98046e-06	3.35634e-06	8.18695e-06	1.05666e-05	9.347e-06	1.2997	0.0012716	1.38615
	(3S,3aR,8aS)-3,3a-dihydroxy-5-isopropylidene-3,8-dimethyl-1,2,4,8a-tetrahydroazulen-6-one	3.64	249.149	259.6	C15H22O3		Terpenoids	Sesquiterpenoids	3.41406e-06	3.98046e-06	3.35634e-06	8.18695e-06	1.05666e-05	9.347e-06	1.2997	0.0012716	1.38615
	2-[(2S,4aR,8aS)-2-hydroxy-4a-methyl-8-methylene-decalin-2-yl]prop-2-enoic acid	3.93	249.149	259.6	C15H22O3		Terpenoids	Sesquiterpenoids	3.41406e-06	3.98046e-06	3.35634e-06	8.18695e-06	1.05666e-05	9.347e-06	1.2997	0.0012716	1.38615
	(2R,3R,4S,5R)-2-(6-((E)-4-hydroxy-3-methylbut-2-enylamino)-9H-purin-9-yl)-5-(hydroxymethyl)tetrahydrofuran-3,4-diol	2.7	352.16	162.7	C15H21N5O5	C16431	Alkaloids	Pseudoalkaloids	0.000263598	0.000269367	0.000262789	0.000679855	0.000627151	0.000652356	1.3209	0.00129366	1.29999
	1-16:0-2-18:3-phosphatidylserine	1.87	758.504	304.3	C40H72NO10P				3.92132e-05	3.08503e-05	2.72524e-05	4.79414e-06	2.97207e-06	2.68354e-06	1.30117	0.00130258	-3.21921
	[(3aR,4R,5R,6E,9Z,11aR)-4-hydroxy-6,10-dimethyl-3-methylene-2,8-dioxo-4,5,11,11a-tetrahydro-3aH-cyclodeca[b]furan-5-yl] (Z)-2-methylbut-2-enoate	3.82	341.137	224.6	C20H24O6		Terpenoids	Sesquiterpenoids	8.04415e-05	8.98031e-05	8.86913e-05	1.28779e-05	1.338e-05	1.44615e-05	1.32112	0.00130853	-2.66881
	1-Palmitoyl-2-(5-keto-8-oxo-6-octenoyl)-sn-glycero-3-phosphocholine	1.69	648.395	240.2	C32H58NO10P				0.000291727	0.000316433	0.000282764	1.97275e-05	1.9651e-05	1.97639e-05	1.32258	0.00131568	-3.91304
	Gniditrin	2.26	647.29	205.2	C37H42O10		Terpenoids	Diterpenoids	7.53665e-06	8.22541e-06	7.04561e-06	4.51828e-06	3.60699e-06	3.53919e-06	1.27855	0.00133739	-0.967399
	Isocurcumenol	2.63	235.169	158.3	C15H22O2		Terpenoids	Sesquiterpenoids	2.76353e-06	3.60787e-06	1.72152e-06	1.39933e-05	1.21633e-05	1.03355e-05	1.26607	0.00134626	2.17285
	Terminaline	2.28	364.321	260.6	C23H41NO2		Terpenoids	Steroids	1.47071e-05	1.67286e-05	1.52108e-05	7.04841e-07	5.14509e-07	4.30304e-07	1.31801	0.00138991	-4.82153
	Tricaprilin	1.78	471.367	330.2	C27H50O6				3.94126e-06	4.79893e-06	3.67018e-06	1.38172e-06	1.10555e-06	7.35574e-07	1.27027	0.0013973	-1.94514
	Blumenol C O-[rhamnosyl-(1->6)-glucoside]	1.81	517.265	191.6	C25H42O11				5.69679e-06	6.18015e-06	6.47052e-06	0.00019555	0.000179056	0.00020303	1.32232	0.00142608	4.97651
	1-Caffeoylquinic acid	2.66	353.088	43.4	C16H18O9		Shikimates and Phenylpropanoids	Phenylpropanoids (C6-C3)	0.00180159	0.00171079	0.00194414	0.00014401	0.000129465	0.00012153	1.32159	0.00148244	-3.78804
	Epithienamycin_E	2.31	393.043	26.2	C13H16N2O8S2		Amino acids and Peptides	β-lactams	1.32623e-06	2.92695e-06	2.20068e-06	7.14218e-06	9.09315e-06	9.24527e-06	1.2496	0.00150582	1.98116
	Deacetylisoipecoside	2.44	524.219	235.1	C25H33NO11		Alkaloids	Tyrosine alkaloids	3.71381e-06	6.26783e-06	4.92121e-06	1.34876e-05	1.12964e-05	1.27766e-05	1.25232	0.00152645	1.33363
	Periandrin_V	2.36	779.418	251.6	C41H62O14		Terpenoids	Triterpenoids	3.90404e-06	2.7245e-06	3.5706e-06	7.0966e-07	3.94402e-07	6.6702e-07	1.28558	0.00152798	-2.52574
	(1S,5S,8R,9S)-9-hydroxy-9-(hydroxymethyl)-2,5-dimethyltricyclo[6.3.0.01,5]undec-2-ene-3-carboxylic acid	3.84	265.144	195.7	C15H22O4		Terpenoids	Sesquiterpenoids	3.91805e-06	5.23008e-06	4.26534e-06	8.99696e-06	9.47796e-06	1.08928e-05	1.27996	0.00153532	1.13055
	(3aR,5S,7S,8R,8aS,9aR)-7,8-dihydroxy-5,8a-dimethyl-1-methylene-4,5,5a,6,7,8,9,9a-octahydro-3aH-azuleno[6,5-b]furan-2-one	3.84	265.144	195.7	C15H22O4		Terpenoids	Sesquiterpenoids	3.91805e-06	5.23008e-06	4.26534e-06	8.99696e-06	9.47796e-06	1.08928e-05	1.27996	0.00153532	1.13055
	3a,8-dihydroxy-3,5a,9-trimethyl-4,5,6,7,8,9b-hexahydro-3H-benzo[g]benzofuran-2-one	3.88	265.144	195.7	C15H22O4		Terpenoids	Sesquiterpenoids	3.91805e-06	5.23008e-06	4.26534e-06	8.99696e-06	9.47796e-06	1.08928e-05	1.27996	0.00153532	1.13055
	2-Hydroxy-3-(3,4-dihydroxyphenyl)propanamide	2.29	198.076	147.9	C9H11NO4		Alkaloids	Tyrosine alkaloids	9.8752e-06	1.01438e-05	1.00518e-05	3.71208e-05	3.35799e-05	3.57034e-05	1.32136	0.00154542	1.82312
	6-carboxydemethylmenaquinol-6	1.64	613.424	277.6	C41H56O4				0.000463963	0.000479341	0.000422713	4.28504e-05	4.04398e-05	4.59379e-05	1.32163	0.00154701	-3.40198
	3,5,6,7,8,3',4'-Heptamethoxyflavone	2.65	433.147	176.2	C22H24O9		Shikimates and Phenylpropanoids	Flavonoids	8.74294e-06	9.55984e-06	7.73007e-06	4.4413e-06	4.74914e-06	4.44043e-06	1.29634	0.00155472	-0.933456
	3,5-dihydroxy-7-methoxy-2-(4-methoxyphenyl)chromen-4-one	3.93	315.086	267.6	C17H14O6		Shikimates and Phenylpropanoids	Flavonoids	0.000169845	0.000198537	0.000200493	0.000111935	9.03312e-05	9.82512e-05	1.28178	0.00159537	-0.920663
	Sesamoside	2.21	443.106	27.4	C17H24O12		Terpenoids	Monoterpenoids	2.49125e-06	1.45425e-06	9.65443e-07	5.32972e-06	6.19731e-06	5.39487e-06	1.21795	0.00163764	1.78482
	Hippadine	2.13	264.063	43.5	C16H9NO3		Alkaloids	Tyrosine alkaloids	4.76733e-06	4.63056e-06	3.4556e-06	8.56206e-06	8.1286e-06	7.583e-06	1.25371	0.00164083	0.917232
	Soyasapogenol B base + O-HexA-Hex-Pen, O-C6H7O3(DDMP)	2.51	1067.53	231.4	C54H84O21		Terpenoids	Triterpenoids	0.000199616	0.000219401	0.000223695	4.01574e-05	3.78576e-05	3.88608e-05	1.32168	0.0016597	-2.4592
	2,3,4-triisovaleroyl-sucrose	1.83	593.281	231.3	C27H46O14				0.000242603	0.000225574	0.000252808	5.12564e-05	4.96101e-05	5.06626e-05	1.32167	0.00168942	-2.25037
	Anisotine	2.27	350.153	156.3	C20H19N3O3		Alkaloids	Anthranilic acid alkaloids	9.0445e-07	1.19608e-06	9.63084e-07	3.14402e-06	2.46294e-06	2.58424e-06	1.289	0.00169046	1.41884
	Goniothalenol	2.24	231.05	168	C13H12O4		Shikimates and Phenylpropanoids	Styrylpyrones	1.83944e-05	1.7516e-05	1.21447e-05	3.53127e-05	3.10318e-05	3.43226e-05	1.24387	0.00170375	1.06683
	7-[4-[Oct-6-enyl]-2,3-diazabicyclo[2.2.1]hept-2-en-6-yl]hept-5-enoic acid	1.65	333.257	325.5	C20H32N2O2				1.59347e-06	1.59255e-06	1.74566e-06	1.00778e-06	1.01111e-06	7.66001e-07	1.25498	0.0017161	-0.824457
	9S,10S,11R-trihydroxy-12Z,15Z-octadecadienoic_acid	2.44	329.232	229.8	C18H32O5		Fatty acids	Octadecanoids	1.35129e-05	1.2344e-05	1.23023e-05	3.95039e-06	3.83023e-06	4.00855e-06	1.32074	0.00174365	-1.69457
	Arachidonic acid (AA)	3.95	303.233	315.2	C20H32O2	C00219	Fatty acids	Fatty Acids and Conjugates	1.4769e-05	1.62756e-05	1.64094e-05	2.55625e-05	2.82038e-05	3.11027e-05	1.2902	0.00177388	0.83871
	(10Z)-3a,10-dimethyl-1-prop-1-en-2-yl-2,3,4,5,6,7,8,9,12,12a-decahydro-1H-cyclopenta[11]annulene-6-carboxylic acid	3.97	303.233	315.2	C20H32O2		Terpenoids	Diterpenoids	1.4769e-05	1.62756e-05	1.64094e-05	2.55625e-05	2.82038e-05	3.11027e-05	1.2902	0.00177388	0.83871
	(E)-5-(1,2,4a,5-tetramethyl-2,3,4,7,8,8a-hexahydronaphthalen-1-yl)-3-methyl-pent-2-enoic acid	3.96	303.233	315.2	C20H32O2		Terpenoids	Diterpenoids	1.4769e-05	1.62756e-05	1.64094e-05	2.55625e-05	2.82038e-05	3.11027e-05	1.2902	0.00177388	0.83871
	3-(2-hydroxy-4-methoxyphenyl)-3,4-dihydro-2H-1-benzopyran-7-ol	2.63	273.112	210.6	C16H16O4		Shikimates and Phenylpropanoids	Isoflavonoids	9.71935e-06	9.90308e-06	1.31833e-05	2.78461e-06	1.24376e-06	1.91729e-06	1.27154	0.00178163	-2.46404
	Withanone	2.33	471.281	176	C28H38O6		Terpenoids	Steroids	1.78432e-05	1.74729e-05	1.58569e-05	3.03787e-06	3.03312e-06	2.90482e-06	1.32162	0.00179075	-2.51127
	Scopolin	3.91	353.088	143.2	C16H18O9	C01527	Shikimates and Phenylpropanoids	Coumarins	0.0136518	0.0147788	0.0156798	0.00146709	0.00130448	0.00139217	1.32176	0.00182851	-3.40517
	Magnolioside	3.89	353.088	143.2	C16H18O9		Shikimates and Phenylpropanoids	Coumarins	0.0136518	0.0147788	0.0156798	0.00146709	0.00130448	0.00139217	1.32176	0.00182851	-3.40517
	DGMG 18:3	2.67	675.359	276.8	C33H56O14		Fatty acids	Glycerolipids	0.000193041	0.000198226	0.000179579	6.53841e-05	6.43528e-05	6.38732e-05	1.32092	0.00183928	-1.55995
	phosphatidylglycerolphosphate (1,2-di-palmitoleoyl)	1.88	799.457	274.2	C38H72O13P2				1.23741e-05	1.57811e-05	1.34451e-05	6.31375e-06	4.05625e-06	4.63968e-06	1.27163	0.00186103	-1.4707
	1-(2,3-dihydroxypropyl)tetradec-13-ynyl acetate	3.92	327.252	280.3	C19H34O4		Fatty acids	Fatty acyls	2.87228e-05	3.03595e-05	2.73034e-05	8.82243e-06	8.78587e-06	8.75559e-06	1.32122	0.00193368	-1.71223
	2,4-dihydroxyheptadec-16-ynyl acetate	3.92	327.252	280.3	C19H34O4		Fatty acids	Fatty acyls	2.87228e-05	3.03595e-05	2.73034e-05	8.82243e-06	8.78587e-06	8.75559e-06	1.32122	0.00193368	-1.71223
	N-Feruloylputrescine	3.95	265.154	146.4	C14H20N2O3	C10497	Alkaloids	Ornithine alkaloids	3.90582e-05	4.2904e-05	4.75497e-05	0.000450928	0.000520985	0.00050427	1.32071	0.00196602	3.51072
	Non-2-enoylcarnitine	1.64	300.216	241.1	C16H29NO4				4.47511e-06	4.42244e-06	4.31087e-06	1.56837e-05	1.67389e-05	1.49284e-05	1.321	0.00197069	1.84194
	khelloside	2.66	409.11	151.4	C19H20O10		Polyketides	Chromanes	6.74326e-06	7.24491e-06	6.96633e-06	2.4363e-06	3.45523e-06	4.11112e-06	1.22435	0.00199223	-1.06688
	Aplysiatoxin	2.18	671.234	215.2	C32H47BrO10		Polyketides	Macrolides	0.000118626	0.00011627	0.000107267	4.42821e-05	4.55282e-05	4.36698e-05	1.31965	0.00200505	-1.35806
	Vanilloloside	1.91	315.109	86.5	C14H20O8				1.81643e-05	2.32593e-05	2.22489e-05	1.01576e-05	8.086e-06	7.24032e-06	1.27715	0.00203295	-1.32108
	Conivaptan (hydrochloride)	3.81	497.203	213.3	C32H26N4O2	D07748			2.28893e-05	2.19952e-05	2.07762e-05	0.000168582	0.000150699	0.000172786	1.32131	0.00210923	2.90575
	Phenylalanylphenylalanine	3.74	313.155	172.3	C18H20N2O3		Amino acids and Peptides	Small peptides	2.688e-05	2.75007e-05	2.53823e-05	1.33257e-05	1.35024e-05	1.34002e-05	1.31966	0.00214368	-0.987512
	Hovenidulcioside_A2	2.44	707.4	232.6	C38H58O12		Terpenoids	Triterpenoids	1.10373e-05	1.12099e-05	9.77249e-06	5.70688e-06	7.01004e-06	5.51412e-06	1.26508	0.00214393	-0.812562
	Prodelphinidin_B6	2.61	415.1	28	C21H18O9		Shikimates and Phenylpropanoids	Flavonoids	2.3033e-05	2.19438e-05	2.10202e-05	8.33834e-06	1.16353e-05	1.32297e-05	1.22839	0.00214873	-0.99107
	Protocatechuic aldehyde	2.69	137.024	47.2	C7H6O3	C16700	Shikimates and Phenylpropanoids	Phenolic acids (C6-C1)	1.37915e-05	1.46002e-05	1.42947e-05	8.03631e-05	7.79473e-05	8.86387e-05	1.32146	0.00215273	2.53237
	(E,E)-4,4''-Bi(N-4-hydroxycinnamoylserotonin)	2.12	643.262	197.7	C38H34N4O6		Shikimates and Phenylpropanoids	Phenylpropanoids (C6-C3)	5.65353e-07	6.1636e-07	5.08023e-07	4.91472e-06	4.93312e-06	4.28922e-06	1.31984	0.00216537	3.06461
	2-[(4-hydroxy-3-methoxy-phenyl)-[5-(4-hydroxy-3-methoxy-phenyl)-4-(hydroxymethyl)tetrahydrofuran-3-yl]methoxy]-6-(hydroxymethyl)tetrahydropyran-3,4,5-triol	3.89	537.198	160.5	C26H34O12		Shikimates and Phenylpropanoids	Lignans	1.52984e-05	1.60168e-05	1.69697e-05	6.82143e-06	1.0158e-05	7.43479e-06	1.2452	0.00217177	-0.983851
	2-[4-[4-[hydroxy-(4-hydroxy-3-methoxy-phenyl)methyl]-3-(hydroxymethyl)tetrahydrofuran-2-yl]-2-methoxy-phenoxy]-6-(hydroxymethyl)tetrahydropyran-3,4,5-triol	3.94	537.198	160.5	C26H34O12		Shikimates and Phenylpropanoids	Lignans	1.52984e-05	1.60168e-05	1.69697e-05	6.82143e-06	1.0158e-05	7.43479e-06	1.2452	0.00217177	-0.983851
	Suberic acid	3.72	173.082	186	C8H14O4	C08278	Fatty acids	Fatty Acids and Conjugates	7.80665e-05	7.82916e-05	7.76264e-05	0.000140596	0.000136648	0.000146996	1.31961	0.0021729	0.858468
	salviaflaside	2.47	523.144	173.4	C24H26O13		Shikimates and Phenylpropanoids	Phenylpropanoids (C6-C3)	2.2572e-05	1.65586e-05	1.53402e-05	8.61611e-05	6.12977e-05	8.56548e-05	1.29106	0.00218923	2.09748
	Anemarrhenasaponin I	1.67	757.434	287.3	C39H66O14				2.50183e-05	1.89898e-05	1.73637e-05	2.43823e-06	4.42569e-06	4.05156e-06	1.28368	0.00220642	-2.4912
	S(8-8)S hexoside	2.25	579.208	177.5	C28H36O13		Shikimates and Phenylpropanoids	Lignans	0.000309782	0.000346395	0.000334153	0.00011228	0.000111962	0.000108881	1.32047	0.00220736	-1.57185
	Cucurbitaxanthin_A	2.21	585.426	237.6	C40H56O3		Terpenoids	Carotenoids (C40)	1.22886e-07	1.07166e-07	1.06266e-07	1.09137e-05	1.09663e-05	9.47204e-06	1.32239	0.00223238	6.54259
	4-methoxy-6-prop-2-enyl-1,3-benzodioxole	2.48	193.086	149	C11H12O3	C10480	Shikimates and Phenylpropanoids	Phenylpropanoids (C6-C3)	1.05969e-05	1.08771e-05	9.27471e-06	6.54804e-06	5.38681e-06	5.16424e-06	1.26801	0.0022479	-0.846606
	[(2R,3R)-5,7-dihydroxy-2-(3,4,5-trihydroxyphenyl)-3,4-dihydro-2H-chromen-3-yl] 3,4,5-trihydroxybenzoate	2.25	503.084	50.6	C22H18O11	C09731	Shikimates and Phenylpropanoids	Flavonoids	1.87871e-06	2.40908e-06	2.5325e-06	6.76328e-06	5.17557e-06	6.80716e-06	1.28143	0.00226613	1.45868
	3'-Bromo-6'-hydroxy-2',4,4'-trimethoxychalcone	2.25	393.034	28.7	C18H17BrO5		Shikimates and Phenylpropanoids	Flavonoids	2.40279e-06	2.32032e-06	2.37606e-06	1.6839e-05	1.72659e-05	1.92479e-05	1.3219	0.00228784	2.90984
	Alnustone	2.51	263.141	42.7	C19H18O		Shikimates and Phenylpropanoids	Diarylheptanoids	8.62309e-05	8.3049e-05	7.38408e-05	5.94899e-06	7.05974e-06	7.03193e-06	1.32056	0.00229342	-3.60067
	1-(4-Hydroxy-3,5-dimethoxyphenyl)-7-(4-hydroxy-3-methoxyphenyl)-3,5-heptanediol	2.34	407.206	260.1	C22H30O7		Shikimates and Phenylpropanoids	Diarylheptanoids	1.63612e-06	1.94985e-06	1.50159e-06	7.68569e-07	6.47635e-07	7.87385e-07	1.2878	0.0023456	-1.20712
	PC(37:3)	2.62	798.607	334.8	C45H84NO8P		Fatty acids	Glycerophospholipids	3.63272e-05	2.56856e-05	3.03842e-05	5.99276e-05	5.28499e-05	5.59004e-05	1.24941	0.00234583	0.868353
	Repenol	2.16	389.053	162.8	C18H12O10		Shikimates and Phenylpropanoids	Isoflavonoids	8.42621e-06	7.81787e-06	7.99419e-06	1.69603e-05	1.38972e-05	1.40689e-05	1.29108	0.00240569	0.890278
	Pectolinarin	3.9	623.197	216.5	C29H34O15		Shikimates and Phenylpropanoids	Flavonoids	1.85846e-05	1.66901e-05	1.65096e-05	4.46622e-06	4.72286e-06	4.60124e-06	1.32029	0.00247015	-1.90886
	4'-Apo-beta,psi-caroten-4'-al	1.76	481.353	343.4	C35H46O				1.90725e-07	1.38661e-08	1.36218e-08	8.34972e-06	9.52613e-06	8.01156e-06	1.26204	0.00250883	6.89037
	9-methoxy-7-[4-[(2S,3R,4S,5S,6R)-3,4,5-trihydroxy-6-(hydroxymethyl)oxan-2-yl]oxyphenyl]-[1,3]dioxolo[4,5-g]chromen-8-one	2.63	497.108	161.5	C23H22O11		Shikimates and Phenylpropanoids	Isoflavonoids	4.67449e-06	5.63723e-06	6.8889e-06	1.20044e-06	1.59389e-06	1.00106e-06	1.28906	0.00254424	-2.18014
	1-palmitoyl-2-vernoloyl-phosphatidylcholine	1.82	774.555	332.5	C42H80NO9P				4.88177e-06	9.14892e-06	8.02645e-06	2.64065e-05	2.09194e-05	2.06022e-05	1.24394	0.00255692	1.62276
	Phenol	3.82	93.0345	173.7	C6H6O	C00146	Shikimates and Phenylpropanoids		9.16604e-07	7.32716e-07	7.92683e-07	1.63524e-05	1.69862e-05	1.92126e-05	1.32123	0.00260053	4.42759
	gamma-Thujaplicin	2.75	165.091	172.2	C10H12O2		Terpenoids	Monoterpenoids	4.5548e-06	8.32769e-06	5.92901e-06	2.56361e-05	2.60269e-05	2.61601e-05	1.28585	0.00266471	2.04858
	1-nonadecanoyl-glycero-3-phosphate	1.85	451.283	344.8	C22H45O7P				2.6094e-06	1.59675e-06	2.16139e-06	1.34846e-08	6.80013e-08	2.67776e-07	1.18228	0.00269883	-4.18835
	7-hydroxy-3-[4-hydroxy-3-(3-methylbut-2-enyl)phenyl]chromen-4-one [IIN-based on	2.7	667.232	154	C20H18O4		Shikimates and Phenylpropanoids	Isoflavonoids	3.10668e-06	3.59174e-06	3.87579e-06	2.13279e-06	1.86576e-06	1.87047e-06	1.27863	0.0028882	-0.849361
	Goyazensolide	2.38	361.128	205.2	C19H20O7		Terpenoids	Sesquiterpenoids	1.62901e-06	2.11853e-06	1.56523e-06	2.42721e-05	2.40655e-05	2.04711e-05	1.31802	0.00289798	3.69505
	Chrysanthemic Acid	2.72	167.107	286	C10H16O2		Terpenoids	Monoterpenoids	2.53337e-05	3.16626e-05	2.90185e-05	1.49476e-05	1.47759e-05	1.72649e-05	1.27674	0.00289906	-0.87228
	Sarcostin	2.25	383.243	247.8	C21H34O6		Terpenoids	Steroids	6.6635e-06	6.98932e-06	7.47171e-06	2.52487e-06	4.27049e-06	2.76991e-06	1.22628	0.00291212	-1.14304
	(3beta,11alpha,13beta)-3,11,13-Oleananetriol	2.26	461.399	352.8	C30H52O3		Terpenoids	Triterpenoids	1.68147e-06	2.0133e-06	1.83323e-06	1.1222e-06	7.68239e-07	8.80669e-07	1.2497	0.00292054	-0.996297
	trans-2-Dodecenoylcarnitine	1.72	342.263	257.8	C19H35NO4				5.15365e-06	5.20902e-06	7.2681e-06	1.12438e-05	1.05136e-05	1.2124e-05	1.24405	0.00293913	0.942399
	3-[(2S,3R,4S,5R,6R)-6-[[(2R,3R,4R,5S,6S)-3,5-dihydroxy-6-methyl-4-[(2S,3R,4R,5R,6S)-3,4,5-trihydroxy-6-methyloxan-2-yl]oxyoxan-2-yl]oxymethyl]-3,4,5-trihydroxyoxan-2-yl]oxy-5,7-dihydroxy-2-(4-hydroxyphenyl)chromen-4-one	2.26	739.209	150.2	C33H40O19		Shikimates and Phenylpropanoids	Flavonoids	5.4384e-06	6.63104e-06	6.2683e-06	1.34846e-08	1.32834e-08	1.41084e-07	1.26848	0.00302029	-6.77149
	Asperuloside	2.6	437.096	30.6	C18H22O11		Terpenoids	Monoterpenoids	3.02101e-06	3.0085e-06	2.05221e-06	6.20127e-06	5.94972e-06	5.04484e-06	1.23961	0.00308422	1.08932
	O-Geranylvanillin	2.48	289.179	239.5	C18H24O3		Terpenoids	Meroterpenoids	9.45111e-06	9.66357e-06	1.63476e-05	2.76613e-05	2.62274e-05	2.60417e-05	1.21693	0.00308707	1.17246
	Bisisodiospyrin	2.23	747.144	142.4	C44H26O12		Polyketides	Naphthalenes	1.95134e-05	2.05196e-05	1.69591e-05	7.07524e-08	1.33651e-07	5.91576e-09	1.265	0.00309029	-8.08204
	Pterolactam	2.26	116.071	26.7	C5H9NO2		Alkaloids	Ornithine alkaloids	0.000191555	0.000205578	0.000196922	0.00110238	0.00128996	0.00126007	1.32081	0.00311915	2.62018
	3-hydroxy-4-(1,5,6-trihydroxy-1,5-dimethyl-hexyl)benzoic acid	3.77	297.134	197.8	C15H22O6		Terpenoids	Sesquiterpenoids	8.2521e-06	9.32186e-06	9.73867e-06	1.53419e-05	1.91505e-05	1.62449e-05	1.27775	0.00316694	0.89348
	Eucalyptone	2.3	487.272	260.1	C28H38O7		Polyketides	Phloroglucinols	2.36729e-06	2.57327e-06	2.19002e-06	1.4487e-06	1.01272e-06	1.36645e-06	1.23682	0.00316917	-0.897476
	11'-Carboxy-gamma-chromanol	1.75	403.285	308.6	C25H40O4				3.85396e-07	8.64509e-07	6.90466e-07	2.43838e-05	2.04653e-05	2.07546e-05	1.31019	0.00319445	5.07937
	2-Hydroxylauroylcarnitine	1.69	360.274	243.1	C19H37NO5				3.12633e-05	3.08554e-05	3.05627e-05	5.82961e-05	5.64934e-05	5.31043e-05	1.31689	0.00320345	0.857196
	(1R,5R,8S)-2,3-dihydroxy-2,10,10-trimethyltricyclo[6.3.0.01,5]undec-6-ene-6-carboxylic acid	3.86	265.144	229.7	C15H22O4		Terpenoids	Sesquiterpenoids	3.9493e-06	5.22079e-06	4.34184e-06	1.28145e-05	9.39096e-06	1.20953e-05	1.27654	0.00333227	1.34401
	(1S,5R,8S,9S)-7,9-dihydroxy-2,5,9-trimethyltricyclo[6.3.0.01,5]undec-2-ene-3-carboxylic acid	3.85	265.144	229.7	C15H22O4		Terpenoids	Sesquiterpenoids	3.9493e-06	5.22079e-06	4.34184e-06	1.28145e-05	9.39096e-06	1.20953e-05	1.27654	0.00333227	1.34401
	2-[(3S,3aR,5R,7aS)-3a-acetyl-3-hydroxy-7a-methyl-2,3,4,5,6,7-hexahydro-1H-inden-5-yl]prop-2-enoic acid	3.89	265.144	229.7	C15H22O4		Terpenoids	Sesquiterpenoids	3.9493e-06	5.22079e-06	4.34184e-06	1.28145e-05	9.39096e-06	1.20953e-05	1.27654	0.00333227	1.34401
	PC(34:5)	2.73	752.522	344.1	C42H74NO8P				5.03445e-05	4.09028e-05	4.375e-05	7.43757e-05	8.42246e-05	9.4003e-05	1.27087	0.00343268	0.903943
	Isorhamnetin	2.65	339.048	47.3	C16H12O7	C10084	Shikimates and Phenylpropanoids	Flavonoids	5.84852e-06	6.52027e-06	5.41474e-06	1.30369e-05	1.10517e-05	1.02223e-05	1.2754	0.00353187	0.94812
	NAE(18:3(6Z,9Z,12Z))	3.88	322.274	293.1	C20H35NO2		Fatty acids	Fatty amides	5.86093e-06	6.69619e-06	5.13997e-06	2.84537e-06	2.89489e-06	3.27992e-06	1.27893	0.00354207	-0.972284
	NAE(18:3(9Z,12Z,15Z))	3.94	322.274	293.1	C20H35NO2		Fatty acids	Fatty amides	5.86093e-06	6.69619e-06	5.13997e-06	2.84537e-06	2.89489e-06	3.27992e-06	1.27893	0.00354207	-0.972284
	LPC(19:0)	2.72	538.388	319.3	C27H56NO7P		Fatty acids	Glycerophospholipids	2.17336e-06	2.84122e-06	2.89845e-06	4.38309e-06	5.31462e-06	5.27147e-06	1.24897	0.00354873	0.919692
	Tenacissoside I	2.64	815.425	167.5	C44H62O14		Terpenoids	Steroids	4.07583e-06	5.01194e-06	4.50494e-06	5.95707e-09	5.8746e-09	5.91576e-09	1.32279	0.0035556	-9.58101
	Schizandrol A	2.15	433.229	37.9	C24H32O7		Shikimates and Phenylpropanoids	Lignans	1.47727e-05	1.45907e-05	1.45799e-05	8.63987e-06	8.37667e-06	7.24432e-06	1.30177	0.00362406	-0.857011
	Atractylenolide I	2.64	253.118	37.2	C15H18O2		Terpenoids	Sesquiterpenoids	2.67586e-05	2.03147e-05	2.42511e-05	1.09096e-05	1.12623e-05	1.30358e-05	1.27423	0.00374898	-1.01851
	picroside II	2.25	511.151	201	C23H28O13		Terpenoids	Monoterpenoids	5.93709e-05	8.83071e-05	6.65075e-05	0.000127409	0.000121252	0.00012859	1.22273	0.00378367	0.816665
	Coumaroyl quinic acid (isomer of 758, 759)	2.72	337.093	167.5	C16H18O8		Shikimates and Phenylpropanoids	Phenylpropanoids (C6-C3)	0.000556356	0.00144081	0.000573152	0.00266631	0.00255214	0.00282207	1.18087	0.00381063	1.64534
	2,5,8,9-tetracetoxy-15-hydroxy-3-benzoyloxyacetoxy-7-isobutyroyloxy-14-oxojatropha-6(17),11E-diene	2.53	823.322	180.4	C41H52O16		Terpenoids	Diterpenoids	1.69944e-06	1.99031e-06	1.40005e-06	5.73297e-07	7.15494e-07	4.646e-07	1.26711	0.00387348	-1.53746
	Zerumbone_oxide	2.73	235.169	257.9	C15H22O2		Terpenoids	Sesquiterpenoids	1.18785e-05	1.24586e-05	1.77354e-05	2.49303e-05	2.52455e-05	2.66785e-05	1.22212	0.00393382	0.869251
	MG(18:1)	2.67	357.3	306.3	C21H40O4		Fatty acids	Glycerolipids	7.62338e-06	5.9127e-06	6.11299e-06	3.41596e-06	2.36868e-06	2.42154e-06	1.25881	0.00394325	-1.25968
	2-(hydroxymethyl)-6-[(E)-1-methyl-3-(1,2,4-trihydroxy-2,6,6-trimethyl-cyclohexyl)allyloxy]tetrahydropyran-3,4,5-triol	3.83	405.212	159.8	C19H34O9		Terpenoids	Apocarotenoids	1.04719e-05	1.04545e-05	1.06688e-05	2.05876e-05	2.13152e-05	2.30332e-05	1.31734	0.00396033	1.03932
	Alvimopan (dihydrate)	3.46	405.212	159.8	C25H32N2O4				1.04719e-05	1.04545e-05	1.06688e-05	2.05876e-05	2.13152e-05	2.30332e-05	1.31734	0.00396033	1.03932
	3-Hydroxy-10'-apo-b,y-carotenal	1.96	391.262	317.2	C27H36O2				9.00648e-06	8.84751e-06	8.00692e-06	3.79282e-06	3.73596e-06	3.77839e-06	1.31768	0.00397123	-1.19354
	Calomelanol_B	2.11	405.129	155.6	C24H20O6		Shikimates and Phenylpropanoids	Flavonoids	3.17288e-05	3.39592e-05	3.45571e-05	2.03712e-05	1.12735e-05	1.79701e-05	1.18583	0.00409952	-1.01469
	Epiberberine	2.65	337.128	213.3	C20H18NO4				6.65812e-05	7.23969e-05	6.38222e-05	2.97161e-05	3.07117e-05	3.01402e-05	1.31704	0.00412926	-1.16299
	(2R,3R)-2-(3,4-dihydroxyphenyl)-3,5-dihydroxy-7-methoxy-2,3-dihydrochromen-4-one	2.29	319.079	30.2	C16H14O7		Shikimates and Phenylpropanoids	Flavonoids	8.56031e-05	8.75067e-05	6.79864e-05	3.96527e-05	4.59952e-05	3.82544e-05	1.26796	0.00420573	-0.960406
	Helicide	2.68	307.079	159.6	C13H16O7		Shikimates and Phenylpropanoids	Phenolic acids (C6-C1)	6.32344e-06	6.32643e-06	6.43975e-06	1.97908e-05	1.70572e-05	1.83176e-05	1.3184	0.00421436	1.53098
	alpha-Cyperone	2.74	219.174	199.9	C15H22O		Terpenoids	Sesquiterpenoids	7.84799e-06	7.89475e-06	7.54302e-06	0.000100973	8.23593e-05	8.81171e-05	1.32121	0.00438208	3.54316
	ruscogenin	2.7	453.299	283.1	C27H42O4		Terpenoids	Steroids	7.08288e-06	6.32679e-06	7.49917e-06	1.28692e-05	1.09354e-05	1.41049e-05	1.26628	0.00451136	0.858445
	phellopterin	2.7	515.119	359.7	C25H24O12	C10468	Shikimates and Phenylpropanoids	Phenylpropanoids (C6-C3)	7.89469e-07	6.54681e-07	7.63431e-07	1.34846e-08	1.32834e-08	3.13299e-07	1.0763	0.0045198	-2.69857
	N1,N5,N10-Tricaffeoyl_spermidine	2.03	632.269	193.8	C34H37N3O9		Alkaloids	Ornithine alkaloids	8.98218e-06	1.03808e-05	9.29997e-06	3.43244e-06	3.56827e-06	3.49285e-06	1.31774	0.00456441	-1.44968
	[3-[ethoxy(hydroxy)phosphoryl]oxy-2-hydroxypropyl] (9Z,12Z,15Z)-octadeca-9,12,15-trienoate	3.93	459.251	317.3	C23H41O7P		Fatty acids	Glycerophospholipids	8.53265e-05	6.88944e-05	8.48571e-05	7.16436e-06	5.65832e-06	4.81497e-06	1.31611	0.0047557	-3.76075
	acanthoside B	2.72	603.205	178.6	C28H36O13		Shikimates and Phenylpropanoids	Lignans	1.33003e-06	1.23304e-06	1.11942e-06	5.46745e-07	7.784e-07	7.48108e-07	1.21917	0.0048098	-0.828785
	Ancistrotectorine	2.19	422.238	252.2	C26H31NO4		Alkaloids	Tyrosine alkaloids	4.77637e-06	4.93841e-06	7.11559e-06	1.35407e-06	9.8666e-07	1.46051e-06	1.28775	0.00481206	-2.14653
	5-O-methyllicoricidin	2.12	437.239	235.2	C27H34O5		Shikimates and Phenylpropanoids	Isoflavonoids	0.000109294	0.000175936	0.000168468	4.03767e-05	1.79861e-05	2.00735e-05	1.25797	0.00492731	-2.53214
	7-Methylquercetin-3-Galactoside-6''-Rhamnoside-3'''-Rhamnoside	2.62	769.218	162.4	C34H42O20		Shikimates and Phenylpropanoids	Flavonoids	3.61995e-07	4.13846e-07	1.36218e-08	3.39112e-06	1.98814e-06	2.57009e-06	1.05985	0.00498095	3.33189
	Deoxycholylglutamic acid	1.74	522.342	260	C29H47NO7				2.35247e-06	3.46506e-06	2.35062e-06	6.53969e-07	3.01784e-07	6.81706e-07	1.24645	0.00508877	-2.31855
	[6]-Shogaol	1.65	275.168	313.9	C17H24O3				6.09197e-05	4.7184e-05	4.33588e-05	0.000597392	0.000752665	0.000728574	1.31724	0.0051516	3.7786
	(1aS,3R,4R,5S,5aS,8aR,10R,10aS)-3-Hydroxy-3,10-dimethyl-6-methylene-2,7-dioxododecahydrooxireno[7,8]cyclodeca[1,2-b]furan-4,5-diyl bis(2-methylacrylate)	2.18	471.166	143.1	C23H28O9		Terpenoids	Sesquiterpenoids	6.3932e-09	6.56361e-09	1.12443e-07	3.10903e-06	3.70748e-06	4.0534e-06	1.2464	0.00527481	6.43767
	all-trans-5,6-Epoxyretinoic acid	3.72	315.196	259.6	C20H28O3	C16680	Terpenoids	Apocarotenoids	2.99663e-06	4.86606e-06	2.6774e-06	8.58368e-06	7.20156e-06	7.778e-06	1.20389	0.00538415	1.16065
	7-(1-hydroxy-1-methyl-ethyl)-1,4a-dimethyl-2,3,4,9,10,10a-hexahydrophenanthrene-1-carboxylic acid	3.96	315.196	259.6	C20H28O3		Terpenoids	Diterpenoids	2.99663e-06	4.86606e-06	2.6774e-06	8.58368e-06	7.20156e-06	7.778e-06	1.20389	0.00538415	1.16065
	9-hydroxy-7-isopropyl-1,4a-dimethyl-2,3,4,9,10,10a-hexahydrophenanthrene-1-carboxylic acid	3.82	315.196	259.6	C20H28O3		Terpenoids	Diterpenoids	2.99663e-06	4.86606e-06	2.6774e-06	8.58368e-06	7.20156e-06	7.778e-06	1.20389	0.00538415	1.16065
	LPC(17:0/0:0)	3.98	510.355	303	C25H52NO7P		Fatty acids	Glycerophospholipids	2.59825e-05	2.348e-05	1.8774e-05	3.66067e-05	3.89442e-05	4.45865e-05	1.23195	0.00550481	0.816068
	Kaur-16-en-18-ol	2.4	289.252	233.3	C20H32O		Terpenoids	Diterpenoids	2.69845e-05	2.93601e-05	2.54999e-05	1.27222e-05	1.30972e-05	1.29184e-05	1.31475	0.00570575	-1.07915
	2-C22:0-DCA-LPA	1.92	523.304	343.1	C25H49O9P				1.31748e-08	9.14966e-08	1.36218e-08	2.3375e-06	2.98628e-06	2.42097e-06	1.27389	0.00572692	6.03278
	Leonoside_B	2.36	785.284	263.7	C36H48O19		Shikimates and Phenylpropanoids	Phenylpropanoids (C6-C3)	4.19797e-06	3.77509e-06	4.42722e-06	1.7377e-06	1.72284e-06	1.79878e-06	1.31441	0.00579493	-1.23742
	Oxysophocarpine	2.59	263.173	154.9	C15H22N2O2				0.00019016	0.000141452	0.000151167	3.21063e-05	7.01342e-05	6.87516e-05	1.18205	0.00586339	-1.49743
	Soyasaponin gamma-G	1.78	923.487	232.7	C48H74O17				5.06253e-06	7.02459e-06	7.65239e-06	2.42018e-06	2.08908e-06	2.53082e-06	1.27698	0.00588478	-1.48742
	Grossamide or its isomer (Not validated)	2.57	623.24	219.1	C36H36N2O8		Shikimates and Phenylpropanoids	Lignans	1.36363e-05	1.48173e-05	1.34998e-05	0.000281665	0.000288006	0.000354119	1.32132	0.0061411	4.4607
	Isotetrandrine	2.74	645.29	224.3	C38H42N2O6		Alkaloids	Tyrosine alkaloids	0.000349835	0.00029453	0.000276547	3.11012e-05	3.02198e-05	3.41224e-05	1.31962	0.00624365	-3.27035
	Nigrosporapyrone D	2.64	169.049	287.8	C8H8O4		Polyketides	Cyclic polyketides	3.2438e-05	3.24591e-05	3.22139e-05	1.66018e-05	1.14885e-05	1.37281e-05	1.28421	0.00626939	-1.21549
	1-acyl-PAF	1.47	538.358	227.1	C26H52NO8P				2.79113e-05	3.39243e-05	3.1902e-05	9.93079e-06	9.70164e-06	1.02668e-05	1.31586	0.00645672	-1.64852
	Alminoprofen	3.73	220.133	217.8	C13H17NO2	D01513	Amino acids and Peptides	Small peptides	2.74706e-06	2.50768e-06	5.12625e-06	1.34507e-05	1.32071e-05	1.35172e-05	1.26003	0.00646958	1.95236
	PC(36:6)	2.73	778.537	345.6	C44H76NO8P				0.00121614	0.00104005	0.0011539	0.00198438	0.00205074	0.00262218	1.26805	0.00660103	0.965127
	steganacin	2.29	457.148	184.2	C24H24O9		Shikimates and Phenylpropanoids	Lignans	1.66428e-05	1.42837e-05	1.52182e-05	7.96374e-06	1.23935e-06	1.2917e-06	1.10884	0.00704348	-2.13649
	3-Deoxycaryoptinol	2.18	433.225	311.6	C24H34O7		Terpenoids	Diterpenoids	3.21457e-06	3.39797e-06	3.23818e-06	1.33666e-06	2.24635e-06	1.17826e-06	1.17525	0.00736921	-1.04889
	Daphylloside	2.75	469.132	141.8	C19H26O12		Terpenoids	Monoterpenoids	5.45633e-07	4.13521e-07	2.56548e-06	4.54057e-06	6.00516e-06	6.3162e-06	1.13052	0.00739025	2.25822
	Leukotriene E3	1.77	442.264	219.5	C23H39NO5S				0.00033592	0.000352842	0.000252772	0.000142213	0.000132453	0.000170764	1.25008	0.00742498	-1.07981
	Melilotoside_C	2.38	899.529	338	C47H78O16		Terpenoids	Triterpenoids	6.85977e-06	5.75883e-06	6.48555e-06	4.25606e-06	2.44661e-06	3.12334e-06	1.18904	0.0075071	-0.959209
	[3-[ethoxy(hydroxy)phosphoryl]oxy-2-hydroxy-propyl] (9Z,12Z)-octadeca-9,12-dienoate	3.96	461.267	327.9	C23H43O7P		Fatty acids	Glycerophospholipids	0.000167515	0.000131812	0.000129836	1.35943e-05	9.49288e-06	7.99591e-06	1.31148	0.00752779	-3.78732
	(S)-2,3-Dihydro-5-hydroxy-2-methyl-1,4-naphthoquinone	2.3	191.07	279.8	C11H10O3		Polyketides	Naphthalenes	3.13595e-05	2.98787e-05	2.59954e-05	1.19764e-05	1.13446e-05	1.15482e-05	1.31225	0.00764861	-1.32293
	(3b,16b,20R)-Pregn-5-ene-3,16,20-triol_3-glucoside	2.5	497.31	284.5	C27H44O8		Terpenoids	Steroids	0.000228017	0.000276021	0.000262184	9.78349e-05	0.000103454	0.000101989	1.31225	0.00777056	-1.33712
	Hexadecanedioic acid mono-carnitine ester	1.52	430.318	325.4	C23H43NO6				2.23919e-06	1.96774e-06	1.96238e-06	1.3672e-06	1.24683e-06	8.30192e-07	1.17045	0.00823286	-0.840929
	2-(7-amino-4-methyl-2-oxo-chromen-3-yl)acetic acid	3.82	234.076	155.7	C12H11NO4		Shikimates and Phenylpropanoids	Coumarins	6.0861e-06	5.13819e-06	8.71286e-06	1.43195e-05	1.19812e-05	1.23715e-05	1.19118	0.00841204	0.955833
	(E)-7-(4-methoxy-5-methyl-6-oxo-pyran-2-yl)-5-methyl-oct-6-enoic acid	3.89	277.143	244.2	C16H22O5		Polyketides	Cyclic polyketides	9.8091e-06	9.95585e-06	8.86673e-06	3.90966e-05	4.79472e-05	3.81794e-05	1.31512	0.00861094	2.12882
	Undulatoside_A	2.74	355.102	43	C16H18O9		Polyketides	Chromanes	2.83792e-05	2.99051e-05	3.6981e-05	3.90546e-06	3.49964e-06	3.92382e-06	1.31843	0.00870994	-3.07194
	(7'R*,8'S*)-Methyl 4,7'-epoxy-3,8'-bilign-7-ene-4',9'-dihydroxy-3',5-dimethoxy-9-oate	1.81	385.129	213.2	C21H22O7				1.95451e-07	9.41877e-07	8.82123e-07	1.91769e-06	1.73299e-06	2.08787e-06	1.01943	0.00890929	1.50672
	(E)-5-hydroxyundec-2-enoic acid	2.73	199.134	219.3	C11H20O3		Fatty acids	Fatty Acids and Conjugates	4.97058e-05	5.11851e-05	5.07665e-05	8.60916e-05	9.98253e-05	9.0044e-05	1.30856	0.00895366	0.863647
	2-Hydroxy-2-methylbutyric acid	3.92	117.056	41.3	C5H10O3		Fatty acids	Fatty Acids and Conjugates	0.000123349	0.000149002	0.000153583	4.86612e-05	4.55606e-05	4.79978e-05	1.31203	0.00921361	-1.58251
	2-Hydroxy-3-methylbutyric acid	3.8	117.056	41.3	C5H10O3		Fatty acids	Fatty Acids and Conjugates	0.000123349	0.000149002	0.000153583	4.86612e-05	4.55606e-05	4.79978e-05	1.31203	0.00921361	-1.58251
	1,2-dihydroxyheptadec-16-en-4-yl acetate	2.33	329.268	291.2	C19H36O4		Fatty acids	Fatty acyls	6.7055e-06	8.40583e-06	6.87036e-06	2.00163e-06	1.87228e-06	2.0807e-06	1.3137	0.00942887	-1.88423
	2-(3,4-dimethoxyphenoxy)-6-[(3,4,5-trihydroxyoxan-2-yl)oxymethyl]oxane-3,4,5-triol	2.28	493.156	38.4	C19H28O12				2.52817e-06	2.9871e-06	1.97644e-06	3.84851e-06	4.75662e-06	4.76365e-06	1.19616	0.00968153	0.835501
	Hypoxanthine	3.72	135.03	28.5	C5H4N4O	C00262	Alkaloids	Pseudoalkaloids	8.03881e-05	0.000144505	0.000154174	2.44521e-05	1.09187e-05	1.929e-05	1.25904	0.00999895	-2.79387
	Threonic acid	3.87	135.03	28.5	C4H8O5	C01620	Fatty acids	Fatty Acids and Conjugates	8.03881e-05	0.000144505	0.000154174	2.44521e-05	1.09187e-05	1.929e-05	1.25904	0.00999895	-2.79387
	Allopurinol	3.8	135.03	28.5	C5H4N4O		Alkaloids	Pseudoalkaloids	8.03881e-05	0.000144505	0.000154174	2.44521e-05	1.09187e-05	1.929e-05	1.25904	0.00999895	-2.79387
	Dihydromonacolin L acid	1.83	323.223	260.3	C19H32O4				3.23696e-06	3.62362e-06	5.70063e-06	1.01742e-05	9.21698e-06	1.33339e-05	1.21955	0.0100095	1.38142
	Cunaniol	2.73	215.107	213.3	C14H14O2	C08452	Fatty acids	Fatty acyls	3.37233e-05	3.90452e-05	3.2477e-05	1.69365e-05	1.58388e-05	1.65088e-05	1.30708	0.0100328	-1.09456
	Schizonepetoside_C	2.43	331.175	222.2	C16H26O7		Terpenoids	Monoterpenoids	1.98288e-05	1.94099e-05	1.51776e-05	4.04103e-06	3.67983e-06	3.62247e-06	1.31386	0.0100939	-2.2622
	Blinin	3.63	391.21	255.6	C22H32O6		Terpenoids	Diterpenoids	3.84899e-06	3.80268e-06	4.0643e-06	1.46401e-05	1.9153e-05	1.61292e-05	1.31485	0.0104786	2.09121
	Grossamide	2.51	625.254	219.2	C36H36N2O8		Shikimates and Phenylpropanoids	Lignans	1.99354e-05	1.47337e-05	1.40762e-05	0.000233992	0.000311851	0.000236179	1.31608	0.0104838	4.00387
	myo-Inositol	3.82	179.056	28.8	C6H12O6	C00137	Carbohydrates	Polyols	0.000145675	1.24414e-06	0.000165971	0.000387133	0.000328966	0.000340521	0.796307	0.010641	1.75573
	Chiro-Inositol	3.87	179.056	28.8	C6H12O6	C00137|C06153|C06151|C06152|C19891|D08079	Carbohydrates	Polyols	0.000145675	1.24414e-06	0.000165971	0.000387133	0.000328966	0.000340521	0.796307	0.010641	1.75573
	Theobromine	3.58	179.056	28.8	C7H8N4O2	C07480	Alkaloids	Pseudoalkaloids	0.000145675	1.24414e-06	0.000165971	0.000387133	0.000328966	0.000340521	0.796307	0.010641	1.75573
	7-Deacetylkhivorin	2.44	543.263	233.9	C30H40O9		Terpenoids	Triterpenoids	3.00552e-06	2.60789e-06	4.53815e-06	5.90861e-06	6.04316e-06	6.37822e-06	1.16323	0.0107599	0.852504
	Ala-Ile	2.62	203.139	35.1	C9H18N2O3				3.00388e-05	3.39997e-05	2.90747e-05	1.697e-05	1.67965e-05	1.66389e-05	1.30711	0.0107812	-0.88541
	Latanoprost	1.67	433.295	232.6	C26H40O5				1.14777e-05	8.52447e-06	6.85405e-06	2.58506e-06	2.48287e-06	3.34441e-06	1.26416	0.0111691	-1.67467
	menaquinone-6	1.82	581.435	318.4	C41H56O2				1.16639e-05	4.91576e-06	5.87466e-06	2.53076e-05	4.69207e-05	4.22143e-05	1.23353	0.0112572	2.34956
	4,11,13,15-Tetrahydroridentin_B	2.3	269.175	175.1	C15H24O4		Terpenoids	Sesquiterpenoids	3.5092e-06	3.547e-06	2.7926e-06	3.07043e-05	2.34379e-05	3.27115e-05	1.3138	0.0113646	3.14057
	8-[(2R,3S)-5,7-dihydroxy-2-(4-hydroxyphenyl)-4-oxo-2,3-dihydrochromen-3-yl]-5,7-dihydroxy-2-(4-hydroxyphenyl)chromen-4-one	2.25	541.113	143.1	C30H20O10		Shikimates and Phenylpropanoids	Flavonoids	2.09046e-06	2.06948e-06	1.30563e-06	7.42386e-07	4.34376e-08	5.91576e-09	1.02341	0.0114744	-2.78728
	Umbelliferone	2.74	163.039	142.4	C9H6O3	C09315	Shikimates and Phenylpropanoids	Coumarins	0.00047095	0.000484506	0.000636457	4.26326e-05	3.93555e-05	4.0113e-05	1.31912	0.0115024	-3.70461
	Cer(d18:0/12:0)	1.7	484.472	350.6	C30H61NO3				1.12394e-06	1.22043e-06	1.90019e-06	2.4514e-06	2.47814e-06	2.6933e-06	1.16321	0.0116991	0.844717
	Hypericin	2.45	527.07	140.4	C30H16O8	C07606	Polyketides	Polycyclic aromatic polyketides	6.5369e-06	4.68401e-06	4.89413e-06	1.64824e-07	1.25569e-07	5.91576e-09	1.2031	0.011701	-5.76516
	Tryptamine	3.98	161.107	36.3	C10H12N2	C00398	Alkaloids	Tryptophan alkaloids	0.000597569	0.000512005	0.000468926	0.00021384	0.000238068	0.000357916	1.18204	0.0118209	-0.962875
	Tolazoline (hydrochloride)	3.91	161.107	36.3	C10H12N2	C07147	Alkaloids		0.000597569	0.000512005	0.000468926	0.00021384	0.000238068	0.000357916	1.18204	0.0118209	-0.962875
	Pipericine	2.26	336.326	332.2	C22H41NO		Fatty acids	Fatty amides	0.000139625	0.000101967	0.000109557	7.16818e-05	6.00309e-05	5.42145e-05	1.2303	0.0119366	-0.917344
	Sucrose	3.93	341.109	27.5	C12H22O11	C00089	Carbohydrates	Saccharides	4.25852e-05	4.87488e-05	3.50673e-05	6.54763e-06	7.24335e-06	6.36952e-06	1.3146	0.011962	-2.64841
	Isomaltose	3.82	341.109	27.5	C12H22O11	C00252	Carbohydrates	Saccharides	4.25852e-05	4.87488e-05	3.50673e-05	6.54763e-06	7.24335e-06	6.36952e-06	1.3146	0.011962	-2.64841
	Palatinose (hydrate)	3.91	341.109	27.5	C12H22O11	C01742	Carbohydrates	Saccharides	4.25852e-05	4.87488e-05	3.50673e-05	6.54763e-06	7.24335e-06	6.36952e-06	1.3146	0.011962	-2.64841
	(2R,3S,4R,5R)-2,3,4,5-tetrahydroxy-6-[(2R,3R,4S,5S,6R)-3,4,5-trihydroxy-6-(hydroxymethyl)tetrahydropyran-2-yl]oxy-hexanal	3.87	341.109	27.5	C12H22O11		Carbohydrates	Saccharides	4.25852e-05	4.87488e-05	3.50673e-05	6.54763e-06	7.24335e-06	6.36952e-06	1.3146	0.011962	-2.64841
	(2R,3S,4S,5R,6R)-2-(hydroxymethyl)-6-[(2S,3R,4S,5S,6R)-3,4,5-trihydroxy-6-(hydroxymethyl)tetrahydropyran-2-yl]oxy-tetrahydropyran-3,4,5-triol	3.85	341.109	27.5	C12H22O11		Carbohydrates	Saccharides	4.25852e-05	4.87488e-05	3.50673e-05	6.54763e-06	7.24335e-06	6.36952e-06	1.3146	0.011962	-2.64841
	(3S,4R,5R)-1,3,4,5-tetrahydroxy-6-[(2S,3R,4S,5S,6R)-3,4,5-trihydroxy-6-(hydroxymethyl)tetrahydropyran-2-yl]oxy-hexan-2-one	3.9	341.109	27.5	C12H22O11		Carbohydrates	Saccharides	4.25852e-05	4.87488e-05	3.50673e-05	6.54763e-06	7.24335e-06	6.36952e-06	1.3146	0.011962	-2.64841
	Galactinol	3.92	341.109	27.5	C12H22O11		Carbohydrates	Polyols	4.25852e-05	4.87488e-05	3.50673e-05	6.54763e-06	7.24335e-06	6.36952e-06	1.3146	0.011962	-2.64841
	Turanose	3.92	341.109	27.5	C12H22O11		Carbohydrates	Saccharides	4.25852e-05	4.87488e-05	3.50673e-05	6.54763e-06	7.24335e-06	6.36952e-06	1.3146	0.011962	-2.64841
	Pumiloside	2.59	511.174	196.7	C26H28N2O9		Alkaloids	Tryptophan alkaloids	4.20679e-05	4.59088e-05	2.38881e-05	7.21276e-05	6.38691e-05	7.55089e-05	1.12156	0.0120767	0.91894
	Episyringaresinol 4'-O-beta-D-glncopyranoside	2.56	603.217	50.5	C28H36O13		Shikimates and Phenylpropanoids	Lignans	6.3932e-09	6.56361e-09	6.21174e-09	2.48775e-06	2.24092e-06	3.23108e-06	1.32212	0.0124047	8.69784
	Roquefortine C	2.72	407.217	37.4	C22H23N5O2		Alkaloids	Histidine alkaloids	2.97892e-06	3.55736e-06	3.89768e-06	1.9667e-06	1.13812e-06	2.11681e-06	1.14257	0.0128127	-0.998713
	3-aminocoumarate	1.63	178.051	188.9	C9H9NO3				2.53527e-06	1.61528e-06	2.93939e-06	7.35774e-06	5.94312e-06	1.00589e-05	1.23132	0.0129226	1.72018
	Rapanone	1.85	321.21	336.5	C19H30O4	C10399	Polyketides	Aromatic polyketides	2.17761e-05	8.57532e-06	1.0549e-05	2.96269e-05	3.88584e-05	4.08645e-05	1.15217	0.0131988	1.41876
	Betulin	2.65	443.388	317.6	C30H50O2	C08618	Terpenoids	Triterpenoids	2.1914e-06	4.11031e-06	2.88435e-06	0.000140115	0.000149941	0.000101179	1.31394	0.0132988	5.41244
	Phoenicoxanthin/_Adonirubin/_3-Hydroxycanthaxanthin	2.7	581.398	281.8	C40H52O3		Terpenoids	Carotenoids (C40)	8.50914e-05	7.57098e-05	8.32778e-05	0.000118652	0.000168439	0.000166902	1.2308	0.013519	0.895319
	Azelaic acid	3.88	187.097	201.7	C9H16O4	C08261	Fatty acids	Fatty Acids and Conjugates	0.000151584	0.000151872	0.000435937	0.000620205	0.000657817	0.000672087	1.11427	0.0136493	1.39914
	5-hydroxy-9-(4-hydroxy-3,5-dimethoxyphenyl)-5a,6,8a,9-tetrahydro-5H-[2]benzofuro[5,6-f][1,3]benzodioxol-8-one	2.25	401.121	41.3	C21H20O8		Shikimates and Phenylpropanoids	Lignans	7.4395e-06	6.97437e-06	5.2022e-06	3.92974e-06	3.53938e-06	3.25213e-06	1.22295	0.0139188	-0.871562
	9-HPODE	2.35	311.223	264.3	C18H32O4	C14827	Fatty acids	Octadecanoids	0.000240447	0.000166718	0.000165405	0.000699688	0.000456948	0.000463011	1.24437	0.0140208	1.50016
	7-[(2S,3R,4S,5S,6R)-4,5-dihydroxy-6-(hydroxymethyl)-3-[(2S,3R,4R,5R,6S)-3,4,5-trihydroxy-6-methyloxan-2-yl]oxyoxan-2-yl]oxy-5-hydroxy-2-(4-hydroxy-3-methoxyphenyl)chromen-4-one	2.56	653.171	151.3	C28H32O15		Shikimates and Phenylpropanoids	Flavonoids	9.70126e-06	1.44479e-05	1.2622e-05	5.53113e-06	5.40917e-06	1.28349e-06	1.04487	0.0140885	-1.58888
	Prostaglandin H2	1.71	351.217	263.5	C20H32O5				5.24194e-06	5.35594e-06	5.41554e-06	2.14855e-06	2.77206e-06	3.29686e-06	1.24178	0.0142715	-0.962515
	Blumealactone_A	2.57	365.199	175.8	C20H28O6		Terpenoids	Sesquiterpenoids	6.39315e-06	7.74892e-06	5.59481e-06	4.2108e-06	3.73588e-06	3.2079e-06	1.21458	0.0144637	-0.823258
	19-Nor-17alpha-pregn-5(10)-en-20-yne-3alpha,17beta-diol	1.65	301.216	223.5	C20H28O2				8.8145e-05	0.000117456	0.000113135	3.55333e-05	3.24028e-05	3.28178e-05	1.30562	0.0146172	-1.66152
	Eruberin_B	2.27	641.25	208.1	C30H40O15		Shikimates and Phenylpropanoids	Flavonoids	3.17677e-06	2.40531e-06	1.30099e-06	5.98136e-06	1.00954e-05	1.10746e-05	1.20061	0.0149971	1.9799
	Kaempferol 3-alpha-L-arabinopyranoside	2.02	419.103	88.1	C20H18O10		Shikimates and Phenylpropanoids	Flavonoids	1.25598e-06	9.21381e-07	5.32611e-07	5.95707e-09	5.8746e-09	1.09466e-07	1.18124	0.0151825	-4.48165
	Methyl-[10]-gingerol	1.73	365.268	282.5	C22H36O4				9.11222e-06	9.91167e-06	1.01551e-05	5.52915e-05	5.477e-05	7.45155e-05	1.31429	0.0151958	2.66122
	PICROTIN	2.74	309.098	175.9	C15H18O7		Terpenoids	Sesquiterpenoids	4.77503e-05	6.65298e-05	5.17296e-05	1.17444e-05	1.16645e-05	1.16699e-05	1.31219	0.016707	-2.2426
	bergenin	2.58	351.074	76.7	C14H16O9		Shikimates and Phenylpropanoids	Coumarins	8.57228e-05	5.59362e-05	7.53101e-05	6.05617e-06	8.722e-06	6.52621e-06	1.30897	0.0167514	-3.34827
	alpha-Tocopheryloxyacetic acid	1.67	489.397	356.1	C31H52O4				5.59434e-05	2.96688e-05	5.15357e-05	1.20619e-05	1.63279e-05	1.22035e-05	1.2388	0.0174777	-1.75642
	5-hydroxy-2-(4-hydroxyphenyl)-7-methoxy-6-[(2S,3R,4R,5S,6R)-3,4,5-trihydroxy-6-(hydroxymethyl)tetrahydropyran-2-yl]chromen-4-one	3.77	445.114	212	C22H22O10	C17835	Shikimates and Phenylpropanoids	Flavonoids	1.1926e-05	1.18955e-05	3.04702e-05	4.13609e-05	4.1307e-05	4.53087e-05	1.10687	0.0178088	1.23708
	osmanthuside H	2.66	431.156	61.6	C19H28O11		Shikimates and Phenylpropanoids	Phenylethanoids (C6-C2)	2.19779e-06	2.13552e-06	3.20077e-06	1.30736e-06	2.78405e-07	5.8349e-07	1.10755	0.0178165	-1.79623
	1-heptadecanoyl-glycero-3-phosphate	1.9	423.251	335.6	C20H41O7P				7.29083e-06	9.69424e-06	1.14077e-05	1.49863e-06	9.35574e-07	1.07138e-06	1.30183	0.0184514	-3.0178
	N-arachidonoyl-phenylalanine	1.54	452.321	254.2	C29H41NO3				6.31422e-06	6.00789e-07	6.63316e-06	1.8483e-05	1.82237e-05	1.85691e-05	1.00267	0.0190454	2.02855
	alpha-Tocotrienol	2.27	425.341	306.9	C29H44O2	C14153	Terpenoids	Meroterpenoids	4.51697e-06	3.41756e-06	3.89181e-06	2.81483e-06	1.69803e-06	2.11584e-06	1.1536	0.0190458	-0.835207
	Apodanthoside (Not validated)	2.46	401.109	149.9	C17H22O11		Terpenoids	Monoterpenoids	9.89911e-06	1.69781e-05	1.64924e-05	3.02604e-05	3.02891e-05	3.07238e-05	1.20421	0.0194708	1.07351
	20(R)-Protopanaxadiol	2.28	461.398	317.5	C30H52O3		Terpenoids	Triterpenoids	4.49213e-06	5.00968e-06	3.59166e-06	3.60354e-05	2.5564e-05	2.50215e-05	1.30547	0.019596	2.72587
	4-Hydroxycinnamic acid	3.74	163.04	128.5	C9H8O3	C00811	Shikimates and Phenylpropanoids	Phenylpropanoids (C6-C3)	2.57273e-05	3.30298e-05	4.51452e-05	1.12172e-05	1.37158e-05	1.43688e-05	1.23774	0.0199605	-1.40256
	2-Hydroxycinnamic acid	3.73	163.04	128.5	C9H8O3	C01772	Shikimates and Phenylpropanoids	Phenylpropanoids (C6-C3)	2.57273e-05	3.30298e-05	4.51452e-05	1.12172e-05	1.37158e-05	1.43688e-05	1.23774	0.0199605	-1.40256
	2-Hydroxypalmitic acid	3.85	271.228	315.4	C16H32O3		Fatty acids	Fatty Acids and Conjugates	2.5737e-05	1.50622e-05	1.46277e-05	6.01392e-05	3.72843e-05	6.70142e-05	1.19719	0.0199654	1.56888
	1',2'-dihydro-2',6-dihydroxyrotenone	2.15	467.107	40	C23H24O8		Shikimates and Phenylpropanoids	Isoflavonoids	7.76899e-06	7.92654e-06	5.26022e-06	3.87721e-06	1.58622e-06	3.15991e-06	1.11334	0.0200032	-1.28103
	Furanogermenone	2.73	233.153	214.3	C15H20O2	C17488	Terpenoids	Sesquiterpenoids	2.38595e-05	1.90702e-05	1.61614e-05	3.66861e-05	3.47878e-05	5.14083e-05	1.20436	0.0204252	1.05626
	Schizantherin E	2.48	539.222	211.1	C30H34O9		Shikimates and Phenylpropanoids	Lignans	1.01814e-05	1.1097e-05	9.63355e-06	3.9966e-06	5.589e-06	7.90257e-06	1.10138	0.0209631	-0.821785
	DG(18:2(9Z,12Z)/18:2(9Z,12Z)/0:0)	2.36	617.513	330.2	C39H68O5	C00165	Fatty acids	Glycerolipids	1.77473e-06	8.53601e-06	7.86509e-06	1.44992e-05	1.48688e-05	1.32071e-05	0.949709	0.0211669	1.22799
	Ile-Leu	3.97	245.186	91.2	C12H24N2O3		Amino acids and Peptides	Small peptides	2.52538e-05	2.64835e-05	3.81273e-05	1.4398e-05	1.30482e-05	1.60898e-05	1.22692	0.0211794	-1.04555
	Leu-Ile	3.96	245.186	91.2	C12H24N2O3		Amino acids and Peptides	Small peptides	2.52538e-05	2.64835e-05	3.81273e-05	1.4398e-05	1.30482e-05	1.60898e-05	1.22692	0.0211794	-1.04555
	Coproporphyrin III	3.86	655.274	252.7	C36H38N4O8	C05770			3.58739e-06	4.07344e-06	2.77524e-06	1.10753e-06	9.31489e-07	1.04668e-06	1.29616	0.0214242	-1.75791
	Ketoconazole	3.91	531.155	223.8	C26H28Cl2N4O4		Alkaloids		1.08017e-06	1.54489e-06	1.76668e-06	6.49275e-07	4.80363e-07	8.32293e-07	1.16725	0.0232093	-1.16252
	2-(1-carboxyethyl)-5-methyl-cyclopentanecarboxylic acid	3.73	199.097	233.9	C10H16O4		Amino acids and Peptides	Small peptides	1.89662e-05	1.82078e-05	2.89339e-05	9.7777e-06	1.05314e-05	7.02241e-06	1.21044	0.0232967	-1.27426
	3-Hexen-1-ol O-b-D-glucopyranoside	2.65	263.149	182.4	C12H22O6		Fatty acids	Fatty acyl glycosides	4.69256e-06	5.14816e-06	4.03809e-06	7.90441e-07	1.06251e-06	3.19125e-06	1.07335	0.0233437	-1.46019
	beta-Asarone	2.72	209.117	266.3	C12H16O3		Polyketides		1.88579e-05	1.91768e-05	1.89394e-05	5.80032e-06	9.96737e-06	1.09748e-05	1.1819	0.0234814	-1.09117
	methyl (1S,4aS,7aS)-5'-oxo-1-[(2S,3R,4S,5S,6R)-3,4,5-trihydroxy-6-(hydroxymethyl)oxan-2-yl]oxy-4'-[(1S)-1-[(E)-3-[4-[(2S,3R,4S,5S,6R)-3,4,5-trihydroxy-6-(hydroxymethyl)oxan-2-yl]oxyphenyl]prop-2-enoyl]oxyethyl]spiro[4a,7a-dihydro-1H-cyclopenta[c]pyran-7,2'-furan]-4-carboxylate	2.27	777.224	155.8	C36H42O19		Terpenoids	Monoterpenoids	3.61975e-06	3.69322e-06	3.64143e-06	1.67215e-06	2.54055e-06	1.98633e-06	1.22084	0.0240049	-0.821394
	2-methyl-3-[(2S,3R,4S,5S,6R)-3,4,5-trihydroxy-6-(hydroxymethyl)oxan-2-yl]oxypyran-4-one	2.41	289.091	291.5	C12H16O8		Polyketides	Cyclic polyketides	5.7603e-06	3.38656e-06	4.54555e-06	2.28817e-06	2.20654e-06	1.59452e-06	1.19279	0.0243869	-1.16904
	Phe-Leu	3.72	277.156	169	C15H22N2O3		Amino acids and Peptides	Small peptides	0.000111352	0.000146784	0.000121613	6.01613e-05	6.39949e-05	6.52396e-05	1.28459	0.0244473	-1.00364
	(R)-5,7-dihydroxy-2-(4-hydroxyphenyl)chroman-4-one	2.66	273.081	26	C15H12O5		Shikimates and Phenylpropanoids	Flavonoids	7.78616e-06	8.0886e-06	5.67699e-06	1.37495e-05	1.48452e-05	1.00688e-05	1.15384	0.024988	0.843167
	UVAOL	2.69	443.388	330	C30H50O2		Terpenoids	Triterpenoids	3.86415e-07	6.79083e-07	4.44688e-07	1.54231e-05	2.58029e-05	2.63522e-05	1.31234	0.0250204	5.48376
	[3,4,5-trihydroxy-6-(3,4,5-trihydroxybenzoyl)oxyoxan-2-yl]methyl 3,4,5-trihydroxybenzoate	2.13	485.097	83.2	C20H20O14		Shikimates and Phenylpropanoids	Phenolic acids (C6-C1)	4.22036e-07	1.64371e-07	6.21174e-09	1.15391e-05	1.65201e-05	9.71555e-06	1.18088	0.0255328	5.99417
	7',8'-Dihydro-8'-hydroxyreticulataxanthin	1.89	489.343	323.3	C33H46O3				3.83497e-06	2.8375e-06	2.41058e-06	9.67187e-07	1.78014e-06	1.30404e-06	1.16146	0.025601	-1.16477
	24,25-Epoxywithanolide_D	2.15	487.265	49	C28H38O7		Terpenoids	Steroids	8.29903e-07	1.9083e-06	6.21174e-09	4.21097e-06	4.33281e-06	4.17463e-06	0.848402	0.0256217	2.21235
	Leucylphenylalanine	3.96	279.17	168.8	C15H22N2O3		Amino acids and Peptides	Small peptides	0.000231294	0.000243762	0.000305295	0.00012885	0.000120002	0.000128796	1.28497	0.0262117	-1.04708
	Euphol Acetate	2.39	486.43	335.8	C32H52O2		Terpenoids	Triterpenoids	6.3932e-09	6.56361e-09	6.81048e-08	4.33599e-06	3.26623e-06	2.40697e-06	1.26845	0.0271317	6.94809
	Glabrol	2.6	415.194	243.6	C25H28O4		Shikimates and Phenylpropanoids	Flavonoids	1.32262e-05	1.32302e-05	1.31166e-05	5.93686e-06	4.2788e-06	8.36807e-06	1.1886	0.0275194	-1.09048
	gardenoside	2.58	403.124	36.7	C17H24O11		Terpenoids	Monoterpenoids	1.23153e-05	1.44601e-05	2.22702e-05	5.12394e-06	6.2951e-06	6.75074e-06	1.22669	0.0283155	-1.43258
	[(9R,10R)-10-acetyloxy-8,8-dimethyl-2-oxo-9,10-dihydropyrano[2,3-f]chromen-9-yl] 3-methylbut-2-enoate [IIN-based on	2.61	425.096	30	C21H22O7		Shikimates and Phenylpropanoids	Coumarins	3.36472e-05	2.82425e-05	2.53857e-05	1.52879e-05	1.50693e-05	1.60459e-05	1.27695	0.0286613	-0.911351
	PACLITAXEL	2.59	871.362	184.2	C47H51NO14	C07394	Terpenoids	Diterpenoids	4.89004e-07	9.12623e-07	7.55527e-07	5.95707e-09	5.8746e-09	5.91576e-09	1.31914	0.0287685	-6.92538
	Cytosporone B	1.94	321.171	239.8	C18H26O5		Polyketides	Aromatic polyketides	6.46258e-06	1.20526e-05	7.1976e-06	1.82446e-05	1.84585e-05	1.87231e-05	1.19353	0.0292992	1.10808
	Hydrocodone	2.68	300.163	213.3	C18H21NO3	C08024	Alkaloids	Tyrosine alkaloids	7.10044e-06	9.89318e-06	6.69783e-06	2.31457e-06	2.29361e-06	2.09141e-06	1.29719	0.0295307	-1.82222
	dehydrocostus lactone	2.57	231.138	196.1	C15H18O2		Terpenoids	Sesquiterpenoids	2.87553e-06	2.46399e-06	2.56623e-06	7.89482e-06	1.20657e-05	8.86103e-06	1.29493	0.0301507	1.86617
	4beta-(2-Aminoethylthio)epicatechin_3-gallate	2.4	518.115	47.1	C24H23NO10S		Shikimates and Phenylpropanoids	Flavonoids	1.75889e-07	6.56361e-09	6.21174e-09	2.68283e-07	3.50157e-07	5.40885e-07	1.05406	0.0304205	2.61939
	Paratunamide D (not validated)	2.14	549.207	49.1	C26H32N2O11		Alkaloids	Tryptophan alkaloids	7.84635e-07	1.70725e-06	1.56231e-06	2.93345e-06	2.90193e-06	2.95234e-06	1.13705	0.0311303	1.11607
	(2R)-4-[(1S)-1-Hydroxy-2,6,6-trimethyl-4-oxo-2-cyclohexen-1-yl]-2-butanyl beta-D-glucopyranoside	2.73	411.199	164.6	C19H32O8		Terpenoids	Apocarotenoids	1.80686e-05	1.8457e-05	2.35828e-05	1.01553e-05	1.06321e-05	1.03879e-05	1.27848	0.0316568	-0.947165
	PETROSELINIC ACID	2.61	283.263	306.3	C18H34O2		Fatty acids	Fatty Acids and Conjugates	5.10871e-06	3.36517e-06	5.01445e-06	3.04304e-06	2.06427e-06	2.01687e-06	1.13671	0.0320882	-0.920917
	Camptothecin	2.71	371.101	312.9	C20H16N2O4		Alkaloids	Tryptophan alkaloids	9.48714e-07	1.57821e-06	1.50141e-06	8.298e-07	4.61817e-07	5.5893e-07	1.13379	0.0328753	-1.12223
	(2S)-4-hydroxy-2-(2-hydroxypropan-2-yl)-7-methyl-2,3-dihydrofuro[3,2-g]chromen-5-one	2.6	277.105	38.3	C15H16O5		Polyketides	Chromanes	0.00030705	0.00029087	0.000223892	0.000135412	0.000139878	0.00014005	1.26981	0.0331355	-0.984514
	Zingiberensis saponin I	2.65	1069.52	244.6	C51H82O22		Terpenoids	Steroids	6.33049e-07	9.30246e-07	9.35816e-07	3.86915e-07	3.95065e-07	5.82099e-07	1.12945	0.03321	-0.873488
	(+|-)-Myrtenyl_acetate	2.32	195.138	269.9	C12H18O2		Terpenoids	Monoterpenoids	2.78646e-05	7.85235e-06	2.38473e-05	4.2118e-05	4.18434e-05	3.65235e-05	0.955625	0.0334047	1.01634
	Dimethyl_2-galloylgalactarate	2.1	391.091	58.3	C15H18O12		Shikimates and Phenylpropanoids	Phenolic acids (C6-C1)	2.67899e-06	3.07095e-06	2.03257e-06	3.91557e-06	5.79204e-06	4.26831e-06	1.14476	0.0337412	0.844636
	(3R,5R)-3,5-bis[[(E)-3-(3,4-dihydroxyphenyl)prop-2-enoyl]oxy]-1,4-dihydroxycyclohexane-1-carboxylic acid [IIN-based	2.58	517.14	53.5	C25H24O12		Shikimates and Phenylpropanoids	Phenylpropanoids (C6-C3)	3.7492e-06	2.60094e-06	1.44446e-06	6.79893e-06	4.97492e-06	4.77742e-06	1.06548	0.0343946	1.0864
	COSTUNOLIDE	2.47	231.139	227.3	C15H20O2		Terpenoids	Sesquiterpenoids	1.87303e-05	3.3654e-05	6.68131e-07	6.85417e-05	6.67777e-05	6.69194e-05	0.885124	0.0344667	1.93057
	Lepidiumterpenyl_ester	2.63	383.315	332.8	C23H42O4		Fatty acids	Fatty esters	2.015e-05	1.33162e-05	1.56648e-05	6.81263e-06	5.94944e-06	6.02645e-06	1.2771	0.0350027	-1.38678
	Purine	3.77	119.035	27.5	C5H4N4	C15587	Alkaloids	Pseudoalkaloids	3.88734e-07	2.12356e-05	2.109e-05	4.81535e-05	4.92212e-05	5.09271e-05	0.836601	0.0350715	1.79574
	(S)-3,4-Dihydroxybutyric acid (lithium hydrate)	3.86	119.035	27.5	C4H8O4		Fatty acids	Fatty Acids and Conjugates	3.88734e-07	2.12356e-05	2.109e-05	4.81535e-05	4.92212e-05	5.09271e-05	0.836601	0.0350715	1.79574
	2,4-Dihydroxybutanoic acid	3.86	119.035	27.5	C4H8O4		Fatty acids	Fatty Acids and Conjugates	3.88734e-07	2.12356e-05	2.109e-05	4.81535e-05	4.92212e-05	5.09271e-05	0.836601	0.0350715	1.79574
	2'-Deoxyguanosine 5'-monophosphate (dGMP)	3.95	346.056	36.4	C10H14N5O7P	C00362	Carbohydrates	Nucleosides	5.82319e-05	6.38846e-05	5.54074e-05	3.70308e-05	1.41208e-05	4.21182e-05	0.968324	0.0350834	-0.928531
	Adenosine 3'-monophosphate	3.95	346.056	36.4	C10H14N5O7P	C01367	Carbohydrates	Nucleosides	5.82319e-05	6.38846e-05	5.54074e-05	3.70308e-05	1.41208e-05	4.21182e-05	0.968324	0.0350834	-0.928531
	[(1S)-5-hydroxy-1-[(2S,3R,4S,5S,6R)-3,4,5-trihydroxy-6-(hydroxymethyl)oxan-2-yl]oxy-1,4a,5,7a-tetrahydrocyclopenta[c]pyran-7-yl]methyl benzoate	2.67	451.16	207.3	C22H26O10		Terpenoids	Monoterpenoids	4.8645e-05	4.40988e-05	7.07509e-05	1.31021e-05	1.49714e-05	1.11827e-05	1.2876	0.0353348	-2.05825
	7-Hydroxydihydrobotrydial	3.91	327.181	199.7	C17H28O6		Terpenoids	Sesquiterpenoids	2.10466e-06	2.7215e-06	2.18331e-06	4.75543e-05	2.74754e-05	2.97767e-05	1.30966	0.0357436	3.90228
	1-stearoyl-2-arachidonoyl-sn-glycerol 3-phosphate	1.89	723.496	335	C41H73O8P				4.01009e-05	4.03701e-05	3.33696e-05	1.10222e-05	2.56399e-05	2.64171e-05	0.987113	0.0371789	-0.851779
	5-hydroxy-2-[2-hydroxy-3-[(2S,3R,4S,5S,6R)-3,4,5-trihydroxy-6-(hydroxymethyl)oxan-2-yl]oxyphenyl]-7,8-dimethoxychromen-4-one	2.22	515.119	164.7	C23H24O12		Shikimates and Phenylpropanoids	Flavonoids	1.20191e-05	7.03775e-06	6.97165e-06	4.47836e-07	7.24549e-07	2.80694e-07	1.29086	0.0384987	-4.16291
	Clusiacyclol A	2.53	363.166	190.9	C23H24O4		Polyketides	Phloroglucinols	0.000632266	0.000676144	0.000651428	0.0014454	0.0010604	0.00114689	1.26316	0.0387682	0.89822
	Tulipinolide	2.4	329.118	147	C17H22O4		Terpenoids	Sesquiterpenoids	8.29552e-06	8.72025e-06	8.16203e-06	2.2392e-05	3.36844e-05	3.81094e-05	1.28402	0.0388247	1.90336
	8-Hydroxypinoresinol_4-glucoside	2.4	537.198	165.3	C26H32O12		Shikimates and Phenylpropanoids	Lignans	1.61519e-06	1.81052e-06	1.83692e-06	3.91488e-06	3.14659e-06	4.74539e-06	1.26165	0.0393263	1.16577
	Tafenoquine (Succinate)	3.55	446.202	208.8	C24H28F3N3O3	D10490	Alkaloids		1.82778e-05	1.92465e-05	1.81262e-05	9.70477e-06	8.8551e-06	1.89406e-06	1.0004	0.0393662	-1.44401
	Ajmalicine	2.64	353.189	149.6	C21H24N2O3		Alkaloids	Tryptophan alkaloids	5.44706e-07	6.2012e-07	1.08817e-06	1.54e-06	1.59948e-06	1.52069e-06	1.15868	0.0397896	1.04854
	3''-Hydroxy-geranylhydroquinone	1.77	263.164	233.2	C16H22O3				1.85533e-05	1.81438e-05	1.83323e-05	5.87074e-05	3.76468e-05	5.76222e-05	1.27109	0.0404545	1.48444
	Desacetylcolforsin	2.31	367.197	174.8	C20H32O6		Terpenoids	Diterpenoids	9.54032e-05	9.90061e-05	5.99907e-05	3.82961e-05	3.73277e-05	5.5554e-05	1.11902	0.0407494	-0.955575
	(1R,4Z,9S)-4-(Hydroxymethyl)-11,11-dimethyl-8-methylenebicyclo[7.2.0]undec-4-en-3-one	2.43	217.159	105.2	C15H22O2		Terpenoids	Sesquiterpenoids	1.41345e-06	1.62026e-06	1.59277e-06	1.15227e-05	2.22944e-05	2.23283e-05	1.30175	0.041125	3.60118
	(1S,3R,4S,5R)-4-{[(2E)-3-(3,4-dihydroxyphenyl)prop-2-enoyl]oxy}-1,3,5-trihydroxycyclohexane-1-carboxylic acid	2.65	377.084	84.4	C16H18O9				3.57846e-05	3.51863e-05	2.35716e-05	1.26898e-05	1.28298e-05	1.22784e-05	1.26533	0.0412273	-1.32266
	Glutamine	3.87	147.076	27.4	C5H10N2O3	C00064	Amino acids and Peptides	Small peptides	0.000427219	0.00045066	0.000451055	0.000774581	0.00079781	0.00107424	1.26312	0.0439822	0.993886
	Tetrahydropersin	1.77	385.331	326.8	C23H44O4				4.15386e-06	2.41605e-06	2.54248e-06	1.68026e-06	1.28871e-06	1.0334e-06	1.15982	0.0447343	-1.18697
	9-HODE	2.73	295.228	307.5	C18H32O3		Fatty acids	Octadecanoids	8.75707e-06	6.70219e-06	7.07318e-06	2.03198e-05	3.4796e-05	3.66651e-05	1.26858	0.0447541	2.02619
	Neurosporaxanthin	1.67	497.348	329.4	C35H46O2				1.31748e-08	1.38661e-08	1.36218e-08	2.23756e-06	1.44585e-06	3.18333e-06	1.31765	0.0454248	7.39978
	L-Valyl-L-phenylalanine	3.96	265.154	109.1	C14H20N2O3		Amino acids and Peptides	Small peptides	2.81236e-06	2.90318e-06	1.43908e-06	2.42584e-05	2.18151e-05	4.10093e-05	1.28674	0.0468469	3.60544
	3-hydroxy-3-methyl-5-oxo-5-[[(2R,3S,4S,5R,6S)-3,4,5-trihydroxy-6-(2-methyl-4-oxopyran-3-yl)oxyoxan-2-yl]methoxy]pentanoic acid	2.73	455.116	26	C18H24O12				1.14561e-06	1.58524e-06	1.09074e-06	2.29489e-06	2.15683e-06	3.66167e-06	1.1579	0.0472378	1.08613
	(3beta,22R,23R,24S)-3,22,23-Trihydroxystigmastan-6-one	2.39	463.379	328	C29H50O4		Terpenoids	Steroids	4.10713e-05	2.94686e-05	3.26219e-05	1.93649e-05	1.88948e-05	1.89965e-05	1.25204	0.0473925	-0.849404
	(2alpha,3alpha,5alpha,22R,23R)-2,3,22,23-Tetrahydroxy-25-methylergost-24(28)en-6-one	2.29	477.356	281.8	C29H48O5		Terpenoids	Steroids	6.3932e-09	6.56361e-09	6.21174e-09	2.46009e-07	5.73281e-07	4.9665e-07	1.31293	0.0484998	6.10121
	D,L-Anatabine	2.72	161.107	137.8	C10H12N2		Alkaloids	Nicotinic acid alkaloids	0.000185034	0.000117003	0.00011317	5.8474e-05	8.84535e-05	4.65047e-05	1.11571	0.0491573	-1.102
	Calomelanol_C	2.21	405.129	187.6	C24H20O6		Shikimates and Phenylpropanoids	Flavonoids	5.7453e-05	6.19054e-05	4.36097e-05	3.16654e-05	3.03889e-05	3.00916e-05	1.23469	0.0493791	-0.822598

## Sheet: Table S6
	Dataset S6 KEGG pathway enrichment analysis on upregulated metabolites from LKOEVQ vs. LK comparison.
	Pathway	Total	Expected	Hits	P value
	Flavone and flavonol biosynthesis	10	0.32301	4	0.00017523
	Flavonoid biosynthesis	47	1.5181	6	0.0032542
	Biosynthesis of unsaturated fatty acids	22	0.71061	4	0.0045799
	Linoleic acid metabolism	4	0.1292	2	0.0058853
	Phenylpropanoid biosynthesis	43	1.3889	5	0.010898
	Isoquinoline alkaloid biosynthesis	6	0.1938	2	0.014114
	Indole alkaloid biosynthesis	7	0.2261	2	0.019355
	Valine, leucine and isoleucine biosynthesis	22	0.71061	3	0.03167
	Phenylalanine, tyrosine and tryptophan biosynthesis	22	0.71061	3	0.03167
	Starch and sucrose metabolism	22	0.71061	3	0.03167
	Alanine, aspartate and glutamate metabolism	22	0.71061	3	0.03167
	Glucosinolate biosynthesis	65	2.0995	8	0.041545
	alpha-Linolenic acid metabolism	26	0.83982	3	0.048866
	Arginine biosynthesis	18	0.58141	2	0.11263
	Valine, leucine and isoleucine degradation	37	1.1951	3	0.1143
	Stilbenoid, diarylheptanoid and gingerol biosynthesis	8	0.2584	1	0.23148
	Diterpenoid biosynthesis	29	0.93672	1	0.61758

## Sheet: Table S7
	Dataset S7 Gene ontology enrichment analysis on DEGs from HKOEWRKY45 vs. HK comparison.
	id	num	pvalue	per	ratio	class	ID	Pvalue
	GO:0016773 phosphotransferase activity, alcohol group as acceptor	726	5.75595e-14	9.53	0.343	Molecular Function	GO:0016773	5.75595e-14
	GO:0016301 kinase activity	734	1.84749e-13	9.635	0.341	Molecular Function	GO:0016301	1.84749e-13
	GO:0004672 protein kinase activity	645	2.02992e-13	8.467	0.346	Molecular Function	GO:0004672	2.02992e-13
	GO:0006468 protein phosphorylation	643	5.00956e-11	12.05	0.344	Biological Process	GO:0006468	5.00956e-11
	GO:0044267 cellular protein metabolic process	1280	7.74656e-11	23.988	0.32	Biological Process	GO:0044267	7.74656e-11
	GO:0016772 transferase activity, transferring phosphorus-containing groups	867	1.83468e-10	11.381	0.324	Molecular Function	GO:0016772	1.83468e-10
	GO:0043412 macromolecule modification	848	9.55482e-10	15.892	0.329	Biological Process	GO:0043412	9.55482e-10
	GO:0005840 ribosome	343	1.17873e-09	14.696	0.35	Cellular Component	GO:0005840	1.17873e-09
	GO:0004674 protein serine/threonine kinase activity	439	1.24725e-09	5.763	0.347	Molecular Function	GO:0004674	1.24725e-09
	GO:0019538 protein metabolic process	1481	3.66313e-09	27.755	0.312	Biological Process	GO:0019538	3.66313e-09
	GO:0006464 cellular protein modification process	805	7.39862e-09	15.086	0.328	Biological Process	GO:0006464	7.39862e-09
	GO:0036211 protein modification process	805	7.39862e-09	15.086	0.328	Biological Process	GO:0036211	7.39862e-09
	GO:0030529 intracellular ribonucleoprotein complex	378	1.07136e-08	16.195	0.34	Cellular Component	GO:0030529	1.07136e-08
	GO:1990904 ribonucleoprotein complex	378	1.07136e-08	16.195	0.34	Cellular Component	GO:1990904	1.07136e-08
	GO:0043228 non-membrane-bounded organelle	514	1.52377e-08	22.022	0.325	Cellular Component	GO:0043228	1.52377e-08
	GO:0043232 intracellular non-membrane-bounded organelle	514	1.52377e-08	22.022	0.325	Cellular Component	GO:0043232	1.52377e-08
	GO:0016310 phosphorylation	698	2.26699e-08	13.081	0.33	Biological Process	GO:0016310	2.26699e-08
	GO:0005515 protein binding	1918	3.16927e-08	25.177	0.299	Molecular Function	GO:0005515	3.16927e-08
	GO:0003735 structural constituent of ribosome	342	5.10527e-08	4.489	0.349	Molecular Function	GO:0003735	5.10527e-08
	GO:0042555 MCM complex	12	1.36324e-07	0.514	1	Cellular Component	GO:0042555	1.36324e-07
	GO:0005524 ATP binding	1100	1.69355e-07	14.439	0.308	Molecular Function	GO:0005524	1.69355e-07
	GO:0071704 organic substance metabolic process	3259	3.01278e-07	61.076	0.293	Biological Process	GO:0071704	3.01278e-07
	GO:0035639 purine ribonucleoside triphosphate binding	1240	5.12033e-07	16.277	0.304	Molecular Function	GO:0035639	5.12033e-07
	GO:0072350 tricarboxylic acid metabolic process	28	8.27842e-07	0.525	0.636	Biological Process	GO:0072350	8.27842e-07
	GO:0043168 anion binding	1483	1.5087e-06	19.467	0.299	Molecular Function	GO:0043168	1.5087e-06
	GO:0005198 structural molecule activity	364	1.72779e-06	4.778	0.335	Molecular Function	GO:0005198	1.72779e-06
	GO:0044238 primary metabolic process	3115	2.62851e-06	58.377	0.292	Biological Process	GO:0044238	2.62851e-06
	GO:0006793 phosphorus metabolic process	890	3.04252e-06	16.679	0.315	Biological Process	GO:0006793	3.04252e-06
	GO:0006796 phosphate-containing compound metabolic process	887	3.28024e-06	16.623	0.315	Biological Process	GO:0006796	3.28024e-06
	GO:0009987 cellular process	3658	4.77854e-06	68.553	0.289	Biological Process	GO:0009987	4.77854e-06
	GO:0030554 adenyl nucleotide binding	1138	5.20003e-06	14.938	0.302	Molecular Function	GO:0030554	5.20003e-06
	GO:0032559 adenyl ribonucleotide binding	1135	5.91565e-06	14.899	0.302	Molecular Function	GO:0032559	5.91565e-06
	GO:0017076 purine nucleotide binding	1284	6.1999e-06	16.855	0.3	Molecular Function	GO:0017076	6.1999e-06
	GO:0043226 organelle	1051	7.3486e-06	45.03	0.293	Cellular Component	GO:0043226	7.3486e-06
	GO:0043229 intracellular organelle	1051	7.3486e-06	45.03	0.293	Cellular Component	GO:0043229	7.3486e-06
	GO:0044260 cellular macromolecule metabolic process	2109	1.05916e-05	39.524	0.297	Biological Process	GO:0044260	1.05916e-05
	GO:0001883 purine nucleoside binding	1275	1.24074e-05	16.737	0.299	Molecular Function	GO:0001883	1.24074e-05
	GO:0032550 purine ribonucleoside binding	1275	1.24074e-05	16.737	0.299	Molecular Function	GO:0032550	1.24074e-05
	GO:0032555 purine ribonucleotide binding	1275	1.24074e-05	16.737	0.299	Molecular Function	GO:0032555	1.24074e-05
	GO:0032553 ribonucleotide binding	1293	1.25999e-05	16.973	0.299	Molecular Function	GO:0032553	1.25999e-05
	GO:0044444 cytoplasmic part	614	1.29603e-05	26.307	0.305	Cellular Component	GO:0044444	1.29603e-05
	GO:0016740 transferase activity	1437	1.35211e-05	18.863	0.297	Molecular Function	GO:0016740	1.35211e-05
	GO:0006099 tricarboxylic acid cycle	22	1.68278e-05	0.412	0.629	Biological Process	GO:0006099	1.68278e-05
	GO:0006101 citrate metabolic process	22	1.68278e-05	0.412	0.629	Biological Process	GO:0006101	1.68278e-05
	GO:0097367 carbohydrate derivative binding	1306	2.16038e-05	17.144	0.298	Molecular Function	GO:0097367	2.16038e-05
	GO:0001882 nucleoside binding	1280	2.95787e-05	16.802	0.297	Molecular Function	GO:0001882	2.95787e-05
	GO:0032549 ribonucleoside binding	1279	3.02926e-05	16.789	0.297	Molecular Function	GO:0032549	3.02926e-05
	GO:0043170 macromolecule metabolic process	2327	3.97162e-05	43.609	0.295	Biological Process	GO:0043170	3.97162e-05
	GO:0006518 peptide metabolic process	413	4.98464e-05	7.74	0.328	Biological Process	GO:0006518	4.98464e-05
	GO:0005737 cytoplasm	727	5.66051e-05	31.148	0.298	Cellular Component	GO:0005737	5.66051e-05
	GO:0043603 cellular amide metabolic process	426	7.74828e-05	7.984	0.325	Biological Process	GO:0043603	7.74828e-05
	GO:0007154 cell communication	220	9.73506e-05	4.123	0.346	Biological Process	GO:0007154	9.73506e-05
	GO:0006820 anion transport	74	0.000109636	1.387	0.409	Biological Process	GO:0006820	0.000109636
	GO:0006270 DNA replication initiation	13	0.000119482	0.244	0.722	Biological Process	GO:0006270	0.000119482
	GO:0006412 translation	398	0.000144104	7.459	0.325	Biological Process	GO:0006412	0.000144104
	GO:0070469 respiratory chain	13	0.000180103	0.557	0.684	Cellular Component	GO:0070469	0.000180103
	GO:0005787 signal peptidase complex	10	0.000236956	0.428	0.769	Cellular Component	GO:0005787	0.000236956
	GO:0006465 signal peptide processing	13	0.000281371	0.244	0.684	Biological Process	GO:0006465	0.000281371
	GO:0043043 peptide biosynthetic process	399	0.000311313	7.478	0.322	Biological Process	GO:0043043	0.000311313
	GO:0000160 phosphorelay signal transduction system	45	0.000327008	0.843	0.441	Biological Process	GO:0000160	0.000327008
	GO:0008081 phosphoric diester hydrolase activity	29	0.000384325	0.381	0.483	Molecular Function	GO:0008081	0.000384325
	GO:0043604 amide biosynthetic process	409	0.000453258	7.665	0.32	Biological Process	GO:0043604	0.000453258
	GO:0005746 mitochondrial respiratory chain	12	0.000466759	0.514	0.667	Cellular Component	GO:0005746	0.000466759
	GO:0007165 signal transduction	190	0.000617135	3.561	0.342	Biological Process	GO:0007165	0.000617135
	GO:0023052 signaling	190	0.000617135	3.561	0.342	Biological Process	GO:0023052	0.000617135
	GO:0044700 single organism signaling	190	0.000617135	3.561	0.342	Biological Process	GO:0044700	0.000617135
	GO:0004012 phospholipid-translocating ATPase activity	17	0.000633498	0.223	0.567	Molecular Function	GO:0004012	0.000633498
	GO:0005548 phospholipid transporter activity	17	0.000633498	0.223	0.567	Molecular Function	GO:0005548	0.000633498
	GO:0036094 small molecule binding	1592	0.000672751	20.898	0.289	Molecular Function	GO:0036094	0.000672751
	GO:0031418 L-ascorbic acid binding	14	0.000722723	0.184	0.609	Molecular Function	GO:0031418	0.000722723
	GO:0048029 monosaccharide binding	14	0.000722723	0.184	0.609	Molecular Function	GO:0048029	0.000722723
	GO:0044429 mitochondrial part	67	0.000790597	2.871	0.379	Cellular Component	GO:0044429	0.000790597
	GO:0009314 response to radiation	11	0.000802953	0.206	0.688	Biological Process	GO:0009314	0.000802953
	GO:0009416 response to light stimulus	11	0.000802953	0.206	0.688	Biological Process	GO:0009416	0.000802953
	GO:0015914 phospholipid transport	17	0.000874049	0.319	0.567	Biological Process	GO:0015914	0.000874049
	GO:0019842 vitamin binding	24	0.00094068	0.315	0.49	Molecular Function	GO:0019842	0.00094068
	GO:0034637 cellular carbohydrate biosynthetic process	58	0.00108385	1.087	0.4	Biological Process	GO:0034637	0.00108385
	GO:0000166 nucleotide binding	1548	0.00112161	20.32	0.289	Molecular Function	GO:0000166	0.00112161
	GO:1901265 nucleoside phosphate binding	1548	0.00112161	20.32	0.289	Molecular Function	GO:1901265	0.00112161
	GO:0005783 endoplasmic reticulum	64	0.00120428	2.742	0.376	Cellular Component	GO:0005783	0.00120428
	GO:0005740 mitochondrial envelope	61	0.00129286	2.614	0.379	Cellular Component	GO:0005740	0.00129286
	GO:0000990 transcription factor activity, core RNA polymerase binding	11	0.00134891	0.144	0.647	Molecular Function	GO:0000990	0.00134891
	GO:0016987 sigma factor activity	11	0.00134891	0.144	0.647	Molecular Function	GO:0016987	0.00134891
	GO:0005697 telomerase holoenzyme complex	5	0.0013861	0.214	1	Cellular Component	GO:0005697	0.0013861
	GO:0072588 box H/ACA RNP complex	5	0.0013861	0.214	1	Cellular Component	GO:0072588	0.0013861
	GO:0032403 protein complex binding	68	0.0014705	0.893	0.376	Molecular Function	GO:0032403	0.0014705
	GO:0005057 receptor signaling protein activity	30	0.00149359	0.394	0.448	Molecular Function	GO:0005057	0.00149359
	GO:0044422 organelle part	407	0.00157656	17.438	0.302	Cellular Component	GO:0044422	0.00157656
	GO:0044446 intracellular organelle part	407	0.00157656	17.438	0.302	Cellular Component	GO:0044446	0.00157656
	GO:0016538 cyclin-dependent protein serine/threonine kinase regulator activity	9	0.00190546	0.118	0.692	Molecular Function	GO:0016538	0.00190546
	GO:0031406 carboxylic acid binding	43	0.0019491	0.564	0.406	Molecular Function	GO:0031406	0.0019491
	GO:0043177 organic acid binding	43	0.0019491	0.564	0.406	Molecular Function	GO:0043177	0.0019491
	GO:0000922 spindle pole	8	0.00195133	0.343	0.727	Cellular Component	GO:0000922	0.00195133
	GO:0005319 lipid transporter activity	21	0.00201576	0.276	0.488	Molecular Function	GO:0005319	0.00201576
	GO:1990204 oxidoreductase complex	31	0.00206817	1.328	0.431	Cellular Component	GO:1990204	0.00206817
	GO:0005886 plasma membrane	34	0.00216865	1.457	0.42	Cellular Component	GO:0005886	0.00216865
	GO:0005815 microtubule organizing center	11	0.00230315	0.471	0.611	Cellular Component	GO:0005815	0.00230315

## Sheet: Table S8
	Dataset S8 KEGG pathway enrichment analysis on downregulated DEGs from HKOEWRKY45 vs. HK comparison.
	KEGG_A_class	KEGG_B_class	Pathway	out (1423)	All (6919)	Pvalue	Pathway ID
	Genetic Information Processing	Translation	Ribosome	277	562	2.83428e-57	ko03010
	Metabolism	Metabolism of other amino acids	Glutathione metabolism	46	116	1.6915e-06	ko00480
	Organismal Systems	Environmental adaptation	Plant-pathogen interaction	84	261	4.81426e-06	ko04626
	Genetic Information Processing	Replication and repair	DNA replication	33	77	7.0638e-06	ko03030
	Genetic Information Processing	Folding, sorting and degradation	Phenylpropanoid biosynthesis	58	143	7.64379e-06	ko04141
	Genetic Information Processing	Folding, sorting and degradation	MAPK signaling pathway - plant	85	229	0.000119557	ko03060
	Metabolism	Carbohydrate metabolism	Flavonoid biosynthesis	15	31	0.00577145	ko00020
	Metabolism	Lipid metabolism	Fatty acid degradation	19	53	0.00706664	ko00071
	Metabolism	Energy metabolism	Oxidative phosphorylation	63	234	0.0105723	ko00190
	Metabolism	Amino acid metabolism	Arginine and proline metabolism	23	73	0.0180148	ko00330
	Metabolism	Metabolism of terpenoids and polyketides	Monoterpenoid biosynthesis	5	9	0.0219451	ko00902
	Genetic Information Processing	Translation	Ribosome biogenesis in eukaryotes	30	103	0.0237656	ko03008
	Metabolism	Biosynthesis of other secondary metabolites	Stilbenoid, diarylheptanoid and gingerol biosynthesis	7	17	0.0430285	ko00945
	Genetic Information Processing	Folding, sorting and degradation	Proteasome	25	94	0.0947237	ko03050
	Metabolism	Amino acid metabolism	Tryptophan metabolism	17	62	0.120181	ko00380
	Genetic Information Processing	Replication and repair	Mismatch repair	16	58	0.123657	ko03430
	Metabolism	Amino acid metabolism	Cysteine and methionine metabolism	37	151	0.134595	ko00270
	Metabolism	Global and overview maps	Biosynthesis of nucleotide sugars	33	135	0.154289	ko01250
	Metabolism	Lipid metabolism	alpha-Linolenic acid metabolism	15	56	0.160542	ko00592
	Metabolism	Global and overview maps	2-Oxocarboxylic acid metabolism	27	109	0.164298	ko01210
	Metabolism	Glycan biosynthesis and metabolism	Various types of N-glycan biosynthesis	13	48	0.171827	ko00513
	Metabolism	Biosynthesis of other secondary metabolites	Monobactam biosynthesis	4	11	0.173749	ko00261
	Metabolism	Metabolism of terpenoids and polyketides	Sesquiterpenoid and triterpenoid biosynthesis	7	23	0.177488	ko00909
	Metabolism	Biosynthesis of other secondary metabolites	Glucosinolate biosynthesis	4	13	0.270131	ko00966
	Environmental Information Processing	Signal transduction	Plant hormone signal transduction	81	496	0.994398	ko04075

## Sheet: Table S9
	Dataset S9 Origin data matrix of metabolome profiles from HKOEWRKY45 and HK N. benthamiana.
	MS2_name	MS2_score	mz	rt	HK1	HK2	HK3	HKOEW45-1	HKOEW45-2	HKOEW45-3	LK1	LK2	LK3	VIP	P-Value	Log_Foldchange	Formula	KEGG ID	Super.Class
	Tafenoquine (Succinate)	3.55	446.202	208.8	4.554e+06	5.30355e+06	4.32594e+06	2.88698e+06	2.89508e+06	2.97825e+06	5.53636e+06	5.67844e+06	5.65083e+06	1.25719	0.0128406	-0.895627	C24H28F3N3O3	D10490	Alkaloids
	Cediranib	2.56	449.195	170.3	5.55952e+06	6.59424e+06	7.30626e+06	1.98665e+07	1.88052e+07	1.87002e+07	1.66148e+06	1.98179e+06	1.34162e+06	1.25961	8.62459e-05	1.48134	C25H27FN4O3	D08881	Alkaloids
	Milnacipran (hydrochloride)	3.67	247.18	211.5	5.10744e+06	4.01339e+06	3.70207e+06	4.83726e+08	5.13309e+08	4.84569e+08	8.02815e+06	9.05336e+06	8.82345e+06	1.27485	0.000274925	6.64959	C15H22N2O	D08222	Alkaloids
	Conivaptan (hydrochloride)	3.81	497.203	213.3	2.69037e+06	2.41976e+06	2.68046e+06	1.7733e+07	1.80529e+07	1.79765e+07	3.12069e+06	2.84929e+06	2.73964e+06	1.27566	3.6982e-08	2.70842	C32H26N4O2	D07748	0
	Benzetimide (hydrochloride)	3.69	363.206	223.2	5.12917e+06	5.74902e+06	5.59867e+06	917940	1.32213e+06	1.20671e+06	450388	385357	310883	1.26643	1.80366e-05	-2.46085	C23H26N2O2	D07513	Alkaloids
	Alminoprofen	3.73	220.133	217.8	807978	750150	963885	1.35902e+07	1.45352e+07	1.41072e+07	832089	739861	1.59811e+06	1.27373	2.83007e-07	3.86215	C13H17NO2	D01513	Amino acids and Peptides
	5Z,8Z,11Z-Eicosatrienoic acid	3.97	305.248	321.7	3.03557e+06	2.74964e+06	2.35629e+06	5.71116e+06	6.08732e+06	6.91487e+06	2.60307e+06	1.93573e+06	1.99722e+06	1.23806	0.00126822	1.11992	C20H34O2	C21938	Fatty acids
	2',4',6'-Trihydroxyacetophenone	3.76	167.035	159.2	1.24388e+06	1.17424e+06	1.1677e+06	5.05923e+06	5.13805e+06	4.94656e+06	5.79333e+06	1.87366e+06	1.32303e+06	1.27525	4.16523e-07	1.99884	C8H8O4	C21895	Polyketides
	Nicotiflorin	3.97	595.165	192.8	1.85382e+07	1.8579e+07	1.88123e+07	5.61762e+06	5.79617e+06	5.16245e+06	1.09749e+07	1.06975e+07	1.18815e+07	1.2739	8.85528e-07	-1.95612	C27H30O15	C21833	Shikimates and Phenylpropanoids
	8-[(2E)-3,7-dimethylocta-2,6-dienyl]-7-hydroxy-chromen-2-one	3.57	297.153	308.2	2.3924e+07	2.18574e+07	2.17483e+07	6.2037e+07	6.55976e+07	6.28164e+07	2.26195e+07	2.12314e+07	1.90327e+07	1.27338	1.20605e-06	1.41607	C19H22O3	C21495	Shikimates and Phenylpropanoids
	2,6-Dihydroxybenzoic acid	3.83	153.019	169.7	1.08164e+06	1.11614e+06	1.19113e+06	2.92483e+07	3.04998e+07	2.79139e+07	1.2241e+06	1.30192e+06	1.15381e+06	1.27583	0.000457255	4.61362	C7H6O4	C21298	Shikimates and Phenylpropanoids
	3-Hydroxyoctanoic acid	3.79	141.092	241.5	839435	758654	688179	1.67574e+06	1.46313e+06	1.47115e+06	788997	700130	720130	1.23665	0.00170635	0.932988	C8H16O3	C20793	Fatty acids
	12(S)-HHTrE	3.72	279.196	300	141221	670470	752904	1.91855e+07	1.99168e+07	1.90049e+07	519935	664489	657456	1.22704	1.95246e-07	5.13326	C17H28O3	C20388	Fatty acids
	Succinic_anhydride	2.74	99.0087	28.9	2.40982e+07	2.50535e+07	2.50065e+07	1.44924e+07	1.527e+07	1.50382e+07	1.51611e+07	1.50592e+07	1.67384e+07	1.2722	3.51559e-05	-0.807154	C4H4O3	C19524	0
	Tebuconazole	3.96	308.152	261.2	3.76457e+06	3.94374e+06	3.958e+06	1.08494e+08	1.07443e+08	1.05766e+08	2.64418e+06	2.59332e+06	2.46758e+06	1.27598	0.000243886	4.58382	C16H22ClN3O	C18489	0
	16-Hydroxypalmitic acid	3.95	271.228	281.1	4.31275e+06	6.08604e+06	4.42902e+06	1.05628e+07	1.04749e+07	1.0511e+07	5.29462e+06	6.7244e+06	6.00537e+06	1.20543	0.00160077	1.0057	C16H32O3	C18218	Fatty acids
	Euscaphic acid	3.97	487.343	266.9	321851	327416	336073	692187	652811	728112	397672	250018	392545	1.26649	0.000234402	0.99447	C30H48O5	C17890	Terpenoids
	Hexahydrocurcumin	2.58	373.169	249.6	1.23644e+06	1.35635e+06	1.36735e+06	4.81958e+06	5.56007e+06	4.92279e+06	675629	606307	846111	1.27238	3.4626e-05	1.86905	C21H26O6	C17826	Shikimates and Phenylpropanoids
	cirsimaritin	2.14	353.039	27.3	8.88564e+07	8.83485e+07	8.69134e+07	4.7142e+07	4.66896e+07	5.31001e+07	4.48143e+07	3.4148e+07	3.68489e+07	1.2688	1.56689e-05	-1.04826	C17H14O6	C17785	Shikimates and Phenylpropanoids
	Furanogermenone	2.73	233.153	214.3	8.76753e+06	5.97254e+06	5.58864e+06	3.49713e+07	3.64234e+07	3.60164e+07	7.22709e+06	5.62642e+06	5.03831e+06	1.25447	0.00149759	2.19816	C15H20O2	C17488	Terpenoids
	Hamaudol	3.82	259.096	223.5	1.33407e+07	1.36591e+07	1.31086e+07	6.14776e+06	7.37901e+06	5.82904e+06	4.82066e+06	5.31127e+06	6.61241e+06	1.26004	4.2383e-05	-1.25324	C15H16O5	C17483	Polyketides
	Albiflorin	3.75	461.145	211	769243	768624	638355	7.98883e+06	8.27493e+06	8.166e+06	465090	429426	408074	1.2737	2.48367e-08	3.40732	C23H28O11	C17457	Terpenoids
	Astilbin	2.49	473.096	53.6	569487	470999	593266	1.85664e+06	1.32319e+06	2.01154e+06	950274	1.04046e+06	152097	1.22014	0.00706712	1.46538	C21H22O11	C17449	Shikimates and Phenylpropanoids
	Oleanane -4H, + 2O	2.32	441.372	305.6	161582	104924	141450	1.06096e+07	1.00912e+07	1.02337e+07	403691	260402	258812	1.27331	0.000522228	6.04052	C30H48O2	C17422	Terpenoids
	Obtusifolin	2.55	285.067	22	1.38586e+07	1.21921e+07	1.44631e+07	2.98237e+07	2.80468e+07	2.85869e+07	2.80613e+07	3.12802e+07	2.97755e+07	1.24881	0.000359558	0.89103	C16H12O5	C17039	Polyketides
	Alternariol	3.74	259.06	176.3	3.77132e+06	3.63554e+06	3.73546e+06	3.29431e+07	3.13654e+07	3.16931e+07	2.24779e+06	2.20918e+06	1.94977e+06	1.27549	0.000651064	2.90532	C14H10O5	C16838	Shikimates and Phenylpropanoids
	Protocatechuic aldehyde	2.69	137.024	47.2	2.41696e+06	2.47844e+06	2.49055e+06	2.96492e+07	3.26197e+07	3.05819e+07	1.88032e+06	1.89133e+06	1.88496e+06	1.27586	0.000317536	3.57165	C7H6O3	C16700	Shikimates and Phenylpropanoids
	all-trans-5,6-Epoxyretinoic acid	3.72	315.196	259.6	849915	866203	936919	1.87237e+06	1.84863e+06	1.93154e+06	408556	630357	353053	1.27081	2.83643e-05	1.01264	C20H28O3	C16680	Terpenoids
	(2R,3R,4S,5R)-2-(6-((E)-4-hydroxy-3-methylbut-2-enylamino)-9H-purin-9-yl)-5-(hydroxymethyl)tetrahydrofuran-3,4-diol	2.7	352.16	162.7	8.22449e+07	8.74813e+07	8.65035e+07	2.65782e+08	2.72409e+08	2.61148e+08	7.98442e+07	7.94734e+07	8.19243e+07	1.275	2.02222e-06	1.43982	C15H21N5O5	C16431	Alkaloids
	FA 9:1+1O	2.54	171.102	222.8	5.96026e+06	5.88435e+06	5.76226e+06	1.56062e+07	1.58468e+07	1.61598e+07	6.09948e+06	5.99375e+06	5.94712e+06	1.2745	1.98778e-06	1.3555	C9H16O3	C16322	Fatty acids
	Traumatic acid	3.93	227.129	235.2	3.21839e+06	3.3823e+06	3.42662e+06	1.19365e+07	1.16431e+07	1.18132e+07	3.53403e+06	3.47498e+06	3.44139e+06	1.27451	3.71091e-06	1.74026	C12H20O4	C16308	Fatty acids
	Stearidonic acid	3.76	275.201	275.4	1.38694e+07	1.20069e+07	1.30955e+07	5.92123e+07	5.97921e+07	5.20666e+07	9.88323e+06	1.03936e+07	1.02257e+07	1.27235	6.3947e-05	2.05557	C18H28O2	C16300	Fatty acids
	anthraquinone	2.61	209.059	176.6	7.09861e+06	6.53459e+06	7.04732e+06	6.33223e+07	6.44365e+07	6.04997e+07	3.62169e+06	3.85519e+06	3.72767e+06	1.27506	2.71104e-06	2.98407	C14H8O2	C16207	Polyketides
	Malonyldaidzin	2.26	503.125	47.2	226984	291166	303668	4.30057e+06	4.44371e+06	4.28088e+06	0	87917.7	0	1.27323	2.29248e-07	3.78511	C24H22O12	C16191	Shikimates and Phenylpropanoids
	4-(Methylamino)butanoic acid	3.85	116.072	28.9	6.43514e+06	6.06152e+06	5.96218e+06	1.23616e+07	1.17777e+07	1.29291e+07	2.47267e+06	3.18877e+06	2.02925e+06	1.26419	0.000219602	0.926993	C5H11NO2	C15987	Amino acids and Peptides
	9-HPODE	2.35	311.223	264.3	5.17108e+07	5.09644e+07	5.08481e+07	1.78451e+08	1.74395e+08	1.75067e+08	3.27822e+07	2.15969e+07	2.18109e+07	1.27514	2.89513e-06	1.70261	C18H32O4	C14827	Fatty acids
	9-Oxo-10(E),12(E)-octadecadienoic acid	3.86	293.212	305.9	4.42069e+06	2.46858e+06	2.12935e+06	3.87544e+08	3.79894e+08	3.81251e+08	2.56492e+06	1.49767e+06	1.48347e+06	1.27062	0.000244976	6.91459	C18H30O3	C14766	Fatty acids
	Acetyleugenol	2.73	207.101	163.5	9.91052e+06	9.90679e+06	9.71426e+06	5.93431e+06	5.38213e+06	5.33937e+06	1.03807e+07	1.00717e+07	9.82065e+06	1.2669	2.26943e-05	-1.0271	C12H14O3	C14567	Shikimates and Phenylpropanoids
	Dipentyl phthalate	2.75	307.19	199.9	4.3084e+06	4.9732e+06	4.03553e+06	9.46566e+06	8.26821e+06	8.88846e+06	3.03747e+06	3.58957e+06	3.33339e+06	1.23622	0.0016182	0.799829	C18H26O4	C14300	Shikimates and Phenylpropanoids
	Neantine	3.84	205.086	225.5	5.48222e+06	5.32675e+06	4.8105e+06	4.33496e+06	3.49832e+06	2.89428e+06	4.21895e+06	3.81104e+06	3.59635e+06	1.14484	0.00864329	-0.740901	C12H14O4	C14175	Shikimates and Phenylpropanoids
	alpha-Tocotrienol	2.27	425.341	306.9	1.01524e+06	1.08461e+06	1.12196e+06	2.33981e+06	1.96858e+06	1.92637e+06	1.3682e+06	1.00831e+06	1.21327e+06	1.22459	0.00541775	0.752309	C29H44O2	C14153	Terpenoids
	4-Methylsalicylic acid	3.79	151.04	203.3	2.70466e+06	2.54259e+06	2.76944e+06	1.76564e+06	1.70373e+06	1.66228e+06	2.30196e+06	2.25206e+06	2.21118e+06	1.26836	3.57385e-05	-0.721805	C8H8O3	C14103	Shikimates and Phenylpropanoids
	Miltirone	2.72	305.149	184.7	2.92934e+07	2.831e+07	2.85064e+07	1.83056e+07	1.89238e+07	1.86688e+07	1.61581e+07	1.68072e+07	1.58146e+07	1.27374	0.00127982	-0.825544	C19H22O2	C13715	Terpenoids
	5-Nitro-2-(3-phenylpropylamino)benzoic acid	1.78	301.118	204.4	4.38313e+07	4.59248e+07	4.14253e+07	8.65097e+07	8.61867e+07	8.54188e+07	4.09867e+07	4.02521e+07	4.01353e+07	1.27024	1.94331e-05	0.775338	C16H16N2O4	C13705	0
	Kaempferol 3-O-sophoroside	3.79	611.161	162.9	2.51203e+06	2.5195e+06	2.59697e+06	741155	704884	735107	1.31238e+06	1.66203e+06	1.63863e+06	1.27512	1.63183e-06	-2.00799	C27H30O16	C12634	Shikimates and Phenylpropanoids
	Flavonol base + 4O, 1MeO	2.45	333.059	29.2	3.13129e+07	2.87118e+07	2.98173e+07	1.04847e+07	1.03536e+07	1.03111e+07	1.07676e+07	1.08206e+07	1.08553e+07	1.27396	0.00182823	-1.73035	C16H12O8	C12633	Shikimates and Phenylpropanoids
	Lonicerin	3.89	595.165	192.8	1.85382e+07	1.8579e+07	1.88123e+07	5.61762e+06	5.79617e+06	5.16245e+06	1.09749e+07	1.06975e+07	1.18815e+07	1.2739	8.85528e-07	-1.95612	C27H30O15	C12630	Shikimates and Phenylpropanoids
	Kaempferol-3-O-galactoside	3.99	449.108	196.3	5.5615e+06	6.16223e+06	4.9187e+06	3.30214e+06	3.14714e+06	3.03469e+06	3.98482e+06	6.69087e+06	7.01466e+06	1.25351	0.00107922	-1.0112	C21H20O11	C12626	Shikimates and Phenylpropanoids
	Sph(t18:0)	3.81	318.3	265.9	8.37017e+07	8.12261e+07	7.50333e+07	3.03946e+08	2.96563e+08	3.20508e+08	2.34864e+08	2.2974e+08	2.34803e+08	1.2734	8.79166e-06	1.73871	C18H39NO3	C12144	Fatty acids
	Epigallocatechin	2.18	307.072	22	732390	935520	1.15589e+06	1.87623e+06	2.15395e+06	2.28276e+06	1.68812e+06	1.96073e+06	1.99548e+06	1.17828	0.00444963	0.957361	C15H14O7	C12136	Shikimates and Phenylpropanoids
	Difloxacin (hydrochloride)	2.64	400.146	30	2.67777e+06	1.95776e+06	2.28844e+06	5.29786e+06	4.84464e+06	5.70685e+06	7.82097e+06	8.95757e+06	8.37032e+06	1.21717	0.00187539	0.991205	C21H19F2N3O3	C11234	Alkaloids
	Propylgallate	3.72	211.061	147.5	7.58327e+06	7.41123e+06	7.30421e+06	4.08482e+07	3.82072e+07	4.00854e+07	1.34355e+07	1.31035e+07	1.31949e+07	1.27478	0.00129084	2.33875	C10H12O5	C11155	Shikimates and Phenylpropanoids
	Diethyltoluamide	3.94	192.138	232	9.05259e+06	8.2924e+06	7.95053e+06	5.33422e+06	5.36434e+06	5.67943e+06	8.29207e+06	8.41077e+06	8.44975e+06	1.26164	0.000492428	-0.829372	C12H17NO	C10935	Alkaloids
	5-Pentadecylresorcinol	2.28	321.279	252.1	1.06556e+06	1.06561e+06	1.07864e+06	6.42882e+06	6.62768e+06	6.27251e+06	1.25446e+06	1.31013e+06	1.26145e+06	1.27569	0.000393813	2.38833	C21H36O2	C10809	Polyketides
	6-pentadecyl_Salicylic_Acid	2.37	349.273	313	6.52286e+06	7.22795e+06	8.25666e+06	2.58866e+07	2.76041e+07	2.66775e+07	8.25886e+06	8.85362e+06	8.26674e+06	1.26674	1.15595e-05	1.66262	C22H36O3	C10759	Polyketides
	Oxymatrine	3.74	265.191	180	785817	786952	798261	1.08798e+07	1.10915e+07	1.09236e+07	336062	477452	739026	1.27601	3.38604e-05	3.59233	C15H24N2O2	C10749	Alkaloids
	1-[4-hydroxy-3-(3-methylbut-2-enyl)phenyl]ethanone	2.73	205.122	170.9	2.83683e+06	3.88376e+06	8.04563e+06	6.8398e+07	6.40364e+07	6.61491e+07	3.46232e+06	2.33038e+06	3.23569e+06	1.2398	1.93599e-05	3.5452	C13H16O2	C10702	Shikimates and Phenylpropanoids
	Matairesinol	3.73	341.138	177.4	6.44988e+06	7.02505e+06	6.40325e+06	2.01136e+06	2.34962e+06	2.14596e+06	1.04728e+07	5.41137e+06	5.65314e+06	1.2729	7.94159e-06	-1.8131	C20H22O6	C10682	Shikimates and Phenylpropanoids
	Danielone	2.68	213.076	147.7	9.02295e+06	1.01294e+07	1.00541e+07	2.77152e+07	2.50782e+07	2.66102e+07	1.27076e+07	1.26536e+07	1.14158e+07	1.26773	0.000119832	1.24215	C10H12O5	C10674	Shikimates and Phenylpropanoids
	Pomiferin	2.73	443.14	53.8	2.74029e+06	2.92322e+06	2.87729e+06	2.10105e+07	1.98227e+07	2.26116e+07	3.74993e+06	3.1481e+06	2.35511e+06	1.2748	0.00195517	2.69149	C25H24O6	C10519	Shikimates and Phenylpropanoids
	N-Feruloylputrescine	3.95	265.154	146.4	1.30141e+07	1.21752e+07	1.27746e+07	6.583e+08	6.94148e+08	6.58245e+08	1.18308e+07	1.26583e+07	1.48236e+07	1.2759	0.000242618	5.52445	C14H20N2O3	C10497	Alkaloids
	4-methoxy-6-prop-2-enyl-1,3-benzodioxole	2.48	193.086	149	2.66862e+06	3.02453e+06	2.75144e+06	1.50781e+06	1.32713e+06	1.2016e+06	3.20982e+06	3.20915e+06	2.89139e+06	1.25582	0.000171415	-1.26434	C11H12O3	C10480	Shikimates and Phenylpropanoids
	4-O-p-Coumaroylquinic acid	3.95	339.107	163.5	2.22484e+07	2.31607e+07	2.31002e+07	5.53315e+07	5.71522e+07	6.11924e+07	1.72123e+07	1.71373e+07	1.89738e+07	1.27319	2.50181e-05	1.13984	C16H18O8	C10441	Shikimates and Phenylpropanoids
	rhein	2.04	283.028	20.9	2.1925e+06	1.96776e+06	1.96318e+06	736176	1.59068e+06	781672	933608	863745	774220	1.09323	0.0149542	-1.06541	C15H8O6	C10401	Polyketides
	Rapanone	1.85	321.21	336.5	3.24691e+06	5.44529e+06	6.69963e+06	1.09197e+07	9.10095e+06	8.24732e+06	2.96893e+06	1.11086e+06	1.39104e+06	1.002	0.0415861	0.799947	C19H30O4	C10399	Polyketides
	Tangeritin	2.75	395.11	218.3	2.04544e+06	2.08843e+06	2.19069e+06	1.16724e+06	1.1592e+06	1.08587e+06	2.91337e+06	2.84182e+06	3.15378e+06	1.26984	4.29728e-05	-1.09182	C20H20O7	C10190	Shikimates and Phenylpropanoids
	Morin	2.18	303.041	22	3.05522e+06	2.57114e+06	2.62056e+06	7.62307e+06	7.4352e+06	7.27175e+06	7.98285e+06	8.01236e+06	8.28677e+06	1.2623	6.95627e-05	1.23482	C15H10O7	C10105	Shikimates and Phenylpropanoids
	Isorhamnetin	2.65	339.048	47.3	347142	499992	397299	2.21925e+07	2.08378e+07	2.34418e+07	1.77152e+06	1.92373e+06	1.68805e+06	1.2742	0.00122038	5.53984	C16H12O7	C10084	Shikimates and Phenylpropanoids
	maclurin	2.68	263.061	24.6	1.06903e+08	9.40934e+07	1.04338e+08	2.19972e+08	2.03031e+08	2.15786e+08	1.04138e+08	1.01741e+08	1.00977e+08	1.25396	0.000344081	0.862655	C13H10O6	C09951	Polyketides
	2',6'-dihydroxy-4'-methoxydihydrochalcone	2.11	271.095	78.3	1.03187e+07	1.21354e+07	9.40198e+06	2.27608e+06	1.69741e+06	1.60352e+06	8.50051e+06	7.8894e+06	9.24668e+06	1.2597	0.00080536	-2.59378	C16H16O4	C09644	Shikimates and Phenylpropanoids
	Umbelliferone	2.74	163.039	142.4	3.84184e+08	4.72579e+08	4.14093e+08	1.0421e+08	1.01198e+08	9.7003e+07	1.42651e+08	1.42948e+08	1.98416e+08	1.27233	0.0041166	-2.27123	C9H6O3	C09315	Shikimates and Phenylpropanoids
	6-[(2E)-3,7-dimethylocta-2,6-dienyl]-7-hydroxy-chromen-2-one	3.67	297.153	308.2	2.3924e+07	2.18574e+07	2.17483e+07	6.2037e+07	6.55976e+07	6.28164e+07	2.26195e+07	2.12314e+07	1.90327e+07	1.27338	1.20605e-06	1.41607	C19H22O3	C09281	Shikimates and Phenylpropanoids
	10-methoxy-2,2-dimethyl-pyrano[3,2-g]chromen-8-one	3.87	259.096	223.5	1.33407e+07	1.36591e+07	1.31086e+07	6.14776e+06	7.37901e+06	5.82904e+06	4.82066e+06	5.31127e+06	6.61241e+06	1.26004	4.2383e-05	-1.25324	C15H14O4	C09273	Shikimates and Phenylpropanoids
	canthin-6-one	2.54	243.053	49.2	2.10691e+06	2.31656e+06	2.02707e+06	1.24999e+07	1.13385e+07	1.265e+07	2.98278e+06	2.9085e+06	2.54904e+06	1.27353	3.28203e-05	2.29942	C14H8N2O	C09098	Alkaloids
	5,7-Dihydroxychromone	2.58	179.028	47.3	976871	949330	827795	2.82125e+07	2.8134e+07	2.88826e+07	1.39866e+06	1.30396e+06	1.29306e+06	1.27549	4.97967e-08	4.75031	C9H6O4	C09001	Polyketides
	Ginsenoside-Rg1	2.7	845.491	261.6	138542	171471	119391	2.48388e+06	2.33129e+06	2.38381e+06	225102	177683	227185	1.2712	6.66629e-06	3.98445	C42H72O14	C08946	Terpenoids
	Glaucarubin	2.28	495.224	205.4	782488	1.89993e+06	1.93573e+06	2.56683e+07	2.52534e+07	2.63327e+07	879894	632944	738300	1.2482	3.2924e-06	3.9829	C25H36O10	C08760	Terpenoids
	Betulin	2.65	443.388	317.6	796824	803944	1.02471e+06	2.6741e+07	2.86987e+07	2.81057e+07	663778	1.2127e+06	899196	1.27432	2.29069e-07	4.78859	C30H50O2	C08618	Terpenoids
	Cunaniol	2.73	215.107	213.3	1.09351e+07	1.01659e+07	1.05595e+07	4.82805e+06	5.47918e+06	5.39429e+06	1.02148e+07	1.15198e+07	1.01247e+07	1.26967	5.39718e-05	-1.21496	C14H14O2	C08452	Fatty acids
	Myristoleic acid	3.96	225.186	302.5	1.1073e+07	1.12343e+07	1.15843e+07	6.29038e+06	6.81608e+06	6.35036e+06	5.96989e+06	6.27776e+06	6.29128e+06	1.27321	8.71172e-06	-0.880668	C14H26O2	C08322	Fatty acids
	Suberic acid	3.72	173.082	186	8.74163e+06	8.71231e+06	8.76381e+06	1.82619e+07	1.85001e+07	1.93462e+07	1.06435e+07	1.0142e+07	1.02361e+07	1.2733	1.72103e-05	1.01823	C8H14O4	C08278	Fatty acids
	Sebacic acid	3.96	201.113	218.7	4.45505e+06	5.27824e+06	6.03262e+06	9.65925e+06	9.57882e+06	7.87848e+06	3.97608e+06	4.50874e+06	4.19856e+06	1.16728	0.00939577	0.703533	C10H18O4	C08277	Fatty acids
	beta-Alaninebetaine	2.48	132.102	44.5	8.4144e+07	6.54387e+07	5.57385e+07	1.84508e+08	2.00259e+08	1.89775e+08	7.13641e+07	7.4166e+07	8.10727e+07	1.23154	0.00041188	1.28186	C6H13NO2	C08263	0
	Azelaic acid	3.88	187.097	201.7	2.13391e+07	2.23622e+07	2.33699e+07	1.33809e+08	1.42117e+08	1.41606e+08	2.06668e+07	1.96737e+07	5.74845e+07	1.27542	3.48696e-07	2.55841	C9H16O4	C08261	Fatty acids
	D(+)-Melezitose	2.26	505.181	48.4	0	39772.8	57202.2	3.88519e+07	5.67798e+07	4.38821e+07	0	42907.1	0	1.23039	0.0116981	10.2602	C18H32O16	C08243	Carbohydrates
	Hydrocodone	2.68	300.163	213.3	9.29368e+06	8.84176e+06	9.01973e+06	305753	231439	234235	2.15073e+06	2.91886e+06	2.08805e+06	1.27418	0.000414155	-5.3373	C18H21NO3	C08024	Alkaloids
	Silybin B	2.39	481.112	166.4	4.51901e+06	4.76557e+06	4.54824e+06	1.40368e+06	1.74706e+06	1.75814e+06	4.10585e+06	4.09767e+06	4.21863e+06	1.26519	5.4392e-05	-1.57647	C25H22O10	C07610	Shikimates and Phenylpropanoids
	Hypericin	2.45	527.07	140.4	1.51088e+06	1.617e+06	1.68264e+06	1.02561e+06	703547	521789	1.98004e+06	1.38196e+06	1.52575e+06	1.16825	0.00270682	-1.29287	C30H16O8	C07606	Polyketides
	Ginkgolide C	2.39	439.125	329.8	1.37479e+06	1.22508e+06	1.57246e+06	2.58782e+06	3.48263e+06	2.9259e+06	2.17047e+06	1.45281e+06	1.13223e+06	1.23232	0.00326798	1.02884	C20H24O11	C07603	Terpenoids
	N-Phenylacetamide	3.66	136.076	175.4	1.17002e+07	1.08049e+07	1.20621e+07	3.16011e+06	3.00135e+06	3.19762e+06	8.53247e+06	8.34401e+06	8.53887e+06	1.2734	0.00237452	-2.08736	C8H9NO	C07565	Alkaloids
	ERGONOVINE MALEATE	2.03	348.173	200.1	350521	349129	351484	857555	734501	809166	472907	305679	372128	1.2609	0.0101681	0.990855	C19H23N3O2	C07543	Alkaloids
	Caffeine	3.73	195.088	151.9	1.36935e+07	1.36864e+07	1.35278e+07	654918	647070	861430	1.15823e+07	1.15972e+07	1.08286e+07	1.27397	3.61332e-08	-4.44388	C8H10N4O2	C07481	Alkaloids
	Theobromine	3.58	179.056	28.8	2.02494e+08	1.17898e+08	1.97898e+08	1.02421e+08	7.19166e+07	8.63055e+07	1.98612e+07	161168	2.18856e+07	1.11801	0.0302835	-1.06213	C7H8N4O2	C07480	Alkaloids
	Ethoxyquin	3.85	218.154	243.7	5.94854e+06	6.54994e+06	6.44191e+06	4.42109e+06	3.80695e+06	4.01678e+06	4.90316e+06	4.92991e+06	4.90706e+06	1.2513	0.000354674	-0.829642	C14H19NO	C07475	Alkaloids
	PACLITAXEL	2.59	871.362	184.2	2.40387e+06	2.2332e+06	2.77384e+06	112920	110489	242923	148120	269258	235536	1.25648	0.000200752	-4.19661	C47H51NO14	C07394	Terpenoids
	Vincristine	2.57	823.401	251.6	888904	844508	824558	442420	419871	377511	181544	237537	286897	1.26282	0.000101509	-1.12408	C46H56N4O10	C07204	Alkaloids
	Verapamil	2.7	453.175	193.5	5.9128e+06	4.71059e+06	4.49116e+06	1.52728e+07	1.57979e+07	1.51353e+07	3.778e+06	4.10727e+06	4.12968e+06	1.25568	7.08553e-05	1.40953	C27H38N2O4	C07188	0
	Tolazoline (hydrochloride)	3.91	161.107	36.3	1.4155e+08	2.75548e+08	1.72416e+08	8.80124e+07	5.08475e+07	4.39366e+07	1.81005e+08	1.51061e+08	1.46188e+08	1.16747	0.0245497	-1.88084	C10H12N2	C07147	Alkaloids
	Enoxacin (hydrate)	3.61	303.123	199	1.51384e+06	1.59615e+06	1.90647e+06	7.19805e+06	7.45952e+06	6.43277e+06	1.91422e+06	1.20225e+06	1.43547e+06	1.26485	0.000140718	1.86974	C15H17FN4O3	C06979	Alkaloids
	Chlorhexidine	2.73	505.211	221	624580	670752	578487	1.75897e+06	1.71496e+06	1.60274e+06	1.52314e+06	1.53202e+06	1.60197e+06	1.2677	0.000103057	1.23749	C22H30Cl2N10	C06902	Alkaloids
	Vanillic acid	3.71	167.035	159.2	1.24388e+06	1.17424e+06	1.1677e+06	5.05923e+06	5.13805e+06	4.94656e+06	5.79333e+06	1.87366e+06	1.32303e+06	1.27525	4.16523e-07	1.99884	C8H8O4	C06672	Shikimates and Phenylpropanoids
	papaverine	2.55	362.144	147.7	5.94221e+06	4.89928e+06	5.82134e+06	2.25558e+06	2.55386e+06	2.60844e+06	2.4148e+06	3.08984e+06	2.53796e+06	1.25892	0.000856192	-1.37184	C20H21NO4	C06533	Alkaloids
	alpha-Linolenic acid	3.98	277.217	309.2	1.17343e+09	1.17247e+09	1.23382e+09	2.36757e+09	2.05432e+09	2.20277e+09	1.03817e+09	1.01084e+09	9.65005e+08	1.25337	0.0132231	0.810313	C18H30O2	C06427	Fatty acids
	gamma-Linolenic acid	3.99	277.217	309.2	1.17343e+09	1.17247e+09	1.23382e+09	2.36757e+09	2.05432e+09	2.20277e+09	1.03817e+09	1.01084e+09	9.65005e+08	1.25337	0.0132231	0.810313	C18H30O2	C06426	Fatty acids
	Anabasine	3.98	163.123	32.5	6.9634e+09	6.43039e+09	6.80989e+09	1.98541e+09	1.91571e+09	1.82503e+09	7.47727e+09	7.66609e+09	7.92904e+09	1.27347	2.00062e-05	-2.02082	C10H14N2	C06180	Alkaloids
	3-Butynoic acid	3.77	85.0294	26.6	1.78878e+07	2.92705e+07	2.65583e+07	1.2631e+08	1.26864e+08	1.22493e+08	9.74737e+06	1.03899e+07	9.83408e+06	1.2529	2.32015e-05	2.14991	C4H4O2	C06144	0
	Cyanidin	2.52	310.044	29.3	2.58247e+06	2.51815e+06	2.5586e+06	9.45161e+06	9.7172e+06	1.03278e+07	5.93949e+07	6.11596e+07	6.35673e+07	1.27488	5.13451e-06	1.74284	C15H11O6	C05905	0
	Coproporphyrin III	3.86	655.274	252.7	1.16222e+06	1.20489e+06	1.18109e+06	223307	166273	278275	1.08663e+06	1.20182e+06	865181	1.25943	4.14828e-06	-2.61104	C36H38N4O8	C05770	0
	Rutin	3.76	609.146	166.3	2.11779e+06	2.04409e+06	1.9539e+06	43926.3	0	65409.6	1.41154e+06	1.14507e+06	61001.2	1.15266	6.09327e-06	-5.84985	C27H30O16	C05625	Shikimates and Phenylpropanoids
	3-Methoxytyramine	3.85	168.102	32	3.10915e+06	2.86522e+06	3.20466e+06	9.18264e+07	9.92452e+07	9.46187e+07	3.65008e+06	3.96734e+06	3.85628e+06	1.27561	0.000278123	4.75696	C9H13NO2	C05587	Alkaloids
	Melibiose	3.84	365.105	26	9.62123e+07	1.02063e+08	9.49066e+07	2.05856e+07	1.72955e+07	1.86681e+07	2.36719e+07	2.1571e+07	2.29038e+07	1.27326	1.10743e-06	-2.57435	C12H22O11	C05402	Carbohydrates
	Fructose 6-phosphate	3.93	259.022	23.3	1.06972e+07	9.10755e+06	1.35779e+07	3.31086e+06	3.00108e+06	3.55533e+06	3.01886e+06	3.35963e+06	3.06822e+06	1.25425	0.0190578	-1.83266	C6H13O9P	C05345	Carbohydrates
	13(S)-HpOTrE	3.91	291.196	276.1	1.03599e+08	9.49686e+07	9.85237e+07	4.0934e+08	4.04864e+08	3.91204e+08	6.71818e+07	6.82635e+07	6.31242e+07	1.27503	2.791e-06	1.94173	C18H30O4	C04785	Fatty acids
	13(S)-HpODE	2.68	295.226	285.1	2.97496e+07	2.99723e+07	3.25226e+07	6.94139e+07	7.07654e+07	7.09877e+07	1.96099e+07	1.90662e+07	1.91823e+07	1.27018	0.00104321	0.992555	C18H32O4	C04717	Fatty acids
	3-Amino-3-(4-hydroxyphenyl)propanoic acid	3.8	182.081	28.6	2.1045e+07	1.8749e+07	1.77804e+07	8.53709e+07	9.02913e+07	9.87213e+07	2.89778e+07	2.93652e+07	3.2248e+07	1.271	3.93823e-05	2.04984	C9H11NO3	C04368	Amino acids and Peptides
	LPC(18:2/0:0)	3.88	520.339	287.5	3.73205e+08	3.81301e+08	3.64467e+08	1.91619e+08	1.87231e+08	1.96296e+08	4.11243e+08	4.31127e+08	4.18083e+08	1.27493	6.42659e-07	-1.16171	C26H50NO7P	C04100	Fatty acids
	2',4'-Dihydroxyacetophenone	3.95	151.04	203.3	2.70466e+06	2.54259e+06	2.76944e+06	1.76564e+06	1.70373e+06	1.66228e+06	2.30196e+06	2.25206e+06	2.21118e+06	1.26836	3.57385e-05	-0.721805	C8H8O3	C03663	Shikimates and Phenylpropanoids
	N-Acetylphenylalanine	3.93	206.082	155.2	7.00977e+07	6.7734e+07	6.73213e+07	4.8884e+08	4.96344e+08	4.93526e+08	9.17831e+07	9.34475e+07	9.42518e+07	1.27583	3.51733e-08	2.77002	C11H13NO3	C03519	Amino acids and Peptides
	Fructose 2-phosphate	3.93	259.022	23.3	1.06972e+07	9.10755e+06	1.35779e+07	3.31086e+06	3.00108e+06	3.55533e+06	3.01886e+06	3.35963e+06	3.06822e+06	1.25425	0.0190578	-1.83266	C6H13O9P	C03267	Carbohydrates
	Hydroxyisocaproic acid	3.81	131.071	142.5	1.01207e+07	9.90523e+06	1.0337e+07	4.08526e+06	4.26419e+06	3.96883e+06	8.90388e+06	8.51751e+06	8.43391e+06	1.27537	8.06479e-08	-1.38099	C6H12O3	C03264	Fatty acids
	cis-8,11,14-Eicosatrienoic acid	3.94	305.248	321.7	3.03557e+06	2.74964e+06	2.35629e+06	5.71116e+06	6.08732e+06	6.91487e+06	2.60307e+06	1.93573e+06	1.99722e+06	1.23806	0.00126822	1.11992	C20H34O2	C03242	Fatty acids
	N-Acetyltryptophan	3.81	245.093	175.7	1.81511e+08	1.70103e+08	1.69098e+08	9.58903e+08	1.00674e+09	9.64962e+08	1.97488e+08	2.04714e+08	2.03425e+08	1.27551	3.35176e-08	2.41286	C13H14N2O3	C03137	Amino acids and Peptides
	3-hydroxybenzaldehyde	3.79	121.029	166.4	6.38715e+06	6.35631e+06	6.40665e+06	1.0159e+07	1.15694e+07	1.12908e+07	8.13599e+06	6.87315e+06	2.02117e+07	1.26505	0.000228456	0.705451	C7H6O2	C03067	Shikimates and Phenylpropanoids
	N-Methylanthranilic Acid	2.66	150.056	197.2	293378	315316	375421	1.4156e+06	1.53038e+06	1.54983e+06	702607	530452	556279	1.27018	9.01269e-06	2.11306	C8H9NO2	C03005	Alkaloids
	PHENYLETHANOLAMINE	2.65	120.081	36.3	6.25394e+07	5.67511e+07	5.72161e+07	1.25359e+08	1.32521e+08	1.3419e+08	8.92931e+07	7.45019e+07	7.52642e+07	1.2674	2.96067e-05	0.948689	C8H11NO	C02735	Alkaloids
	feruloyltyramine	2.73	314.139	201.8	4.02031e+06	3.9564e+06	3.56927e+06	1.84388e+08	1.83184e+08	1.91618e+08	7.29719e+06	6.87173e+06	6.74721e+06	1.27581	0.000175387	5.39631	C18H19NO4	C02717	Shikimates and Phenylpropanoids
	Acetylleucine	3.91	172.098	141.2	7.44379e+06	6.30786e+06	7.46018e+06	5.82205e+07	6.31345e+07	6.19979e+07	1.17576e+07	1.12585e+07	1.30812e+07	1.27486	6.54135e-07	3.03351	C8H15NO3	C02710	Amino acids and Peptides
	Dodecanoic acid	3.97	199.17	298	8.26872e+07	8.37458e+07	8.52727e+07	5.53372e+07	5.66534e+07	5.14558e+07	7.78353e+07	8.00764e+07	7.70178e+07	1.26647	5.0551e-05	-0.702597	C12H24O2	C02679	Fatty acids
	Dodecanedioic acid	3.96	211.134	251.7	8.92732e+06	8.56853e+06	9.09494e+06	1.54575e+07	1.63591e+07	1.56478e+07	9.52274e+06	9.78019e+06	9.23141e+06	1.27553	5.26474e-07	0.756577	C12H22O4	C02678	Fatty acids
	Pimelic acid	3.69	159.066	157.8	9.14969e+06	7.93031e+06	7.73169e+06	2.7379e+07	2.73027e+07	2.80046e+07	8.59258e+06	1.02585e+07	8.25101e+06	1.27023	7.22804e-06	1.65747	C7H12O4	C02656	Fatty acids
	p-Anisic acid	3.94	151.04	203.3	2.70466e+06	2.54259e+06	2.76944e+06	1.76564e+06	1.70373e+06	1.66228e+06	2.30196e+06	2.25206e+06	2.21118e+06	1.26836	3.57385e-05	-0.721805	C8H8O3	C02519	Shikimates and Phenylpropanoids
	Caplamin	3.86	130.087	29.4	3.20394e+07	3.3185e+07	3.20822e+07	6.13846e+07	6.298e+07	6.37331e+07	1.96997e+07	1.6584e+07	1.93534e+07	1.27117	1.20267e-05	0.87079	C6H13NO2	C02378	Fatty acids
	Citraconic acid	3.92	129.019	28.9	2.61898e+07	2.98687e+07	2.73837e+07	1.47435e+07	1.51079e+07	1.526e+07	1.60507e+07	1.46654e+07	1.70523e+07	1.26148	0.010134	-0.968174	C5H6O4	C02226	Fatty acids
	Glyceraldehyde	3.87	89.0243	28.1	1.07308e+08	1.09297e+08	1.13352e+08	5.87063e+07	6.86996e+07	6.06361e+07	3.59196e+07	3.33337e+07	3.6918e+07	1.26537	5.47275e-05	-0.891945	C3H6O3	C02154	Carbohydrates
	Diglycine	3.77	131.046	31.6	7.6756e+06	7.72282e+06	3.19254e+06	1.41468e+07	1.9173e+07	1.43373e+07	7.47804e+06	4.49307e+06	6.66217e+06	1.06345	0.0134345	1.2688	C4H8N2O3	C02037	Amino acids and Peptides
	Norleucine	3.91	132.102	29.2	2.39347e+08	2.14886e+08	2.18162e+08	8.42146e+08	8.93614e+08	9.18952e+08	3.2189e+08	3.46021e+08	3.89609e+08	1.27293	4.81195e-06	1.77831	C6H13NO2	C01933	Fatty acids
	Kanamycin A	2.28	485.238	235.7	223118	561890	237049	5.74562e+06	5.72048e+06	6.42394e+06	274360	251957	366659	1.24957	2.14161e-05	3.93515	C18H36N4O11	C01822	Carbohydrates
	Palatinose (hydrate)	3.91	341.109	27.5	4.24989e+07	4.2905e+07	4.44009e+07	4.98979e+06	5.36239e+06	4.65142e+06	5.80601e+06	6.315e+06	4.62412e+06	1.27531	2.67086e-07	-3.19297	C12H22O11	C01742	Carbohydrates
	Threonic acid	3.87	135.03	28.5	8.68977e+07	9.16056e+07	8.68375e+07	7.60281e+06	7.4286e+06	1.00593e+07	1.096e+07	1.87194e+07	2.03301e+07	1.27139	9.59439e-06	-3.48212	C4H8O5	C01620	Fatty acids
	(2R,3R)-2-(3,4-dihydroxyphenyl)-3,5,7-trihydroxy-2,3-dihydro-4H-chromen-4-one	2.52	305.074	22	1.56943e+07	1.53918e+07	1.60065e+07	3.67391e+07	3.59157e+07	3.73803e+07	3.63745e+07	3.92194e+07	3.77189e+07	1.27308	8.28716e-06	1.02237	C15H12O7	C01617	Shikimates and Phenylpropanoids
	Phlorizin	3.96	435.129	198.5	556281	704647	665074	1.64266e+06	1.49552e+06	1.5366e+06	897449	850015	879004	1.24932	0.000384857	1.19938	C21H24O10	C01604	Shikimates and Phenylpropanoids
	Scopolin	3.91	353.088	143.2	6.54958e+09	4.23004e+09	6.36333e+09	1.59685e+09	1.52869e+09	1.47132e+09	1.86126e+09	1.91447e+09	2.06761e+09	1.25247	0.0245231	-1.97333	C16H18O9	C01527	Shikimates and Phenylpropanoids
	Lactate	3.9	89.0243	28.1	1.07308e+08	1.09297e+08	1.13352e+08	5.87063e+07	6.86996e+07	6.06361e+07	3.59196e+07	3.33337e+07	3.6918e+07	1.26537	5.47275e-05	-0.891945	C3H6O3	C01432	Fatty acids
	Maleic acid	3.98	115.004	26.8	2.56875e+08	2.68508e+08	2.56387e+08	7.86277e+07	8.12471e+07	8.36899e+07	6.39703e+07	6.07875e+07	6.4946e+07	1.27425	1.67138e-05	-1.7627	C4H4O4	C01384	Fatty acids
	12-Oxo-phytodienoic acid	2.74	291.196	296.8	1.89744e+07	8.29191e+06	6.69673e+06	2.18782e+09	2.27465e+09	2.21942e+09	7.7817e+06	5.31588e+06	4.37061e+06	1.26706	2.4705e-06	7.542	C18H28O3	C01226	Fatty acids
	Caffeic acid	3.82	181.049	143	3.45409e+07	4.00394e+07	3.94244e+07	8.59101e+06	8.64136e+06	8.87812e+06	1.26028e+07	1.25345e+07	1.04576e+07	1.27419	0.00269466	-2.32774	C9H8O4	C01197	Shikimates and Phenylpropanoids
	Fructose 1-phosphate	3.92	259.022	23.3	1.06972e+07	9.10755e+06	1.35779e+07	3.31086e+06	3.00108e+06	3.55533e+06	3.01886e+06	3.35963e+06	3.06822e+06	1.25425	0.0190578	-1.83266	C6H13O9P	C01094	Carbohydrates
	Trehalose	3.86	365.105	26	9.62123e+07	1.02063e+08	9.49066e+07	2.05856e+07	1.72955e+07	1.86681e+07	2.36719e+07	2.1571e+07	2.29038e+07	1.27326	1.10743e-06	-2.57435	C12H22O11	C01083	Carbohydrates
	N-Methylglutamic acid	3.79	142.051	28.2	1.4333e+06	1.71638e+06	1.43773e+06	6.85257e+06	7.53161e+06	7.50252e+06	665942	639908	910603	1.26973	9.97212e-06	2.1718	C6H11NO4	C01046	Amino acids and Peptides
	3-Hydroxypropionic acid (beta-lactic acid)	3.82	89.0243	28.1	1.07308e+08	1.09297e+08	1.13352e+08	5.87063e+07	6.86996e+07	6.06361e+07	3.59196e+07	3.33337e+07	3.6918e+07	1.26537	5.47275e-05	-0.891945	C3H6O3	C01013	Fatty acids
	Pantothenic acid	3.72	218.103	37.3	2.75934e+07	2.60591e+07	2.71472e+07	5.57054e+07	6.19529e+07	5.72166e+07	1.96153e+07	1.86098e+07	2.32924e+07	1.27353	1.86128e-05	1.03396	C9H17NO5	C00864	Amino acids and Peptides
	Chlorogenic acid	3.93	355.102	102	1.03515e+09	9.42751e+08	1.05162e+09	2.58748e+08	2.00889e+08	2.23033e+08	2.56144e+08	2.46934e+08	8.49113e+07	1.2682	5.54876e-05	-2.35075	C16H18O9	C00852	Shikimates and Phenylpropanoids
	Citramalic acid	3.91	147.03	28.6	6.89479e+07	6.92021e+07	6.62268e+07	3.07793e+07	3.27443e+07	3.37417e+07	1.77667e+07	1.77676e+07	1.94251e+07	1.2714	3.74095e-05	-1.15158	C5H8O5	C00815	Fatty acids
	Salicylic acid	3.91	137.024	173.8	6.37476e+06	6.32153e+06	6.14981e+06	4.03781e+08	4.07923e+08	4.04141e+08	6.26648e+06	5.60574e+06	6.22241e+06	1.276	6.68945e-05	5.93176	C7H6O3	C00805	Shikimates and Phenylpropanoids
	Phloretin	3.82	275.091	198.6	411376	429243	347133	722504	1.00238e+06	823027	552779	655540	634490	1.20643	0.00827699	0.898503	C15H14O5	C00774	Shikimates and Phenylpropanoids
	Nicotine	3.86	163.123	32.5	6.9634e+09	6.43039e+09	6.80989e+09	1.98541e+09	1.91571e+09	1.82503e+09	7.47727e+09	7.66609e+09	7.92904e+09	1.27347	2.00062e-05	-2.02082	C10H14N2	C00745	Alkaloids
	Macrocin	2.33	902.509	287.1	3.81718e+07	3.84043e+07	3.57981e+07	1.50338e+07	1.42675e+07	1.6377e+07	1.11279e+07	1.10582e+07	9.78252e+06	1.27163	1.00872e-05	-1.50037	C45H75NO17	C00744	Terpenoids
	Betaine	3.88	118.086	26.8	6.75028e+07	6.30512e+07	6.03028e+07	1.97668e+08	1.99807e+08	2.29183e+08	7.31907e+07	6.57233e+07	6.83621e+07	1.26886	0.00014563	1.51265	C5H11NO2	C00719	Amino acids and Peptides
	Mannose 1-phosphate	3.92	259.022	23.3	1.06972e+07	9.10755e+06	1.35779e+07	3.31086e+06	3.00108e+06	3.55533e+06	3.01886e+06	3.35963e+06	3.06822e+06	1.25425	0.0190578	-1.83266	C6H13O9P	C00636	Carbohydrates
	4-Hydroxybenzaldehyde	3.73	121.029	166.4	6.38715e+06	6.35631e+06	6.40665e+06	1.0159e+07	1.15694e+07	1.12908e+07	8.13599e+06	6.87315e+06	2.02117e+07	1.26505	0.000228456	0.705451	C7H6O2	C00633	Shikimates and Phenylpropanoids
	3-Hydroxybenzoic acid	3.72	137.024	173.8	6.37476e+06	6.32153e+06	6.14981e+06	4.03781e+08	4.07923e+08	4.04141e+08	6.26648e+06	5.60574e+06	6.22241e+06	1.276	6.68945e-05	5.93176	C7H6O3	C00587	Shikimates and Phenylpropanoids
	Pyruvaldehyde	3.98	71.0137	27.5	3.0199e+07	3.10089e+07	3.25409e+07	1.48479e+07	1.46558e+07	1.60677e+07	8.6486e+06	8.96586e+06	9.89346e+06	1.26972	2.80351e-05	-1.11953	C3H4O2	C00546	Fatty acids
	Itaconic acid	3.92	129.019	28.9	2.61898e+07	2.98687e+07	2.73837e+07	1.47435e+07	1.51079e+07	1.526e+07	1.60507e+07	1.46654e+07	1.70523e+07	1.26148	0.010134	-0.968174	C5H6O4	C00490	Fatty acids
	Tyramine	3.86	138.091	30	6.21591e+07	5.93755e+07	6.13472e+07	4.02158e+08	4.26198e+08	3.99552e+08	5.50848e+07	5.68637e+07	5.97169e+07	1.27542	1.66922e-06	2.5449	C8H11NO	C00483	Alkaloids
	5-Aminopentanoic acid	3.84	116.072	28.9	6.43514e+06	6.06152e+06	5.96218e+06	1.23616e+07	1.17777e+07	1.29291e+07	2.47267e+06	3.18877e+06	2.02925e+06	1.26419	0.000219602	0.926993	C5H11NO2	C00431	Fatty acids
	Isoleucine	3.89	132.102	29.2	2.39347e+08	2.14886e+08	2.18162e+08	8.42146e+08	8.93614e+08	9.18952e+08	3.2189e+08	3.46021e+08	3.89609e+08	1.27293	4.81195e-06	1.77831	C6H13NO2	C00407	Amino acids and Peptides
	Tryptamine	3.98	161.107	36.3	1.4155e+08	2.75548e+08	1.72416e+08	8.80124e+07	5.08475e+07	4.39366e+07	1.81005e+08	1.51061e+08	1.46188e+08	1.16747	0.0245497	-1.88084	C10H12N2	C00398	Alkaloids
	Guanosine	3.97	284.099	29.3	1.52889e+07	1.31424e+07	1.32458e+07	3.49577e+07	4.27092e+07	4.16782e+07	2.19358e+07	2.37929e+07	2.78492e+07	1.25825	0.000488043	1.31391	C10H13N5O5	C00387	Carbohydrates
	Malonic acid	3.92	103.004	26.8	4.51761e+07	4.59402e+07	4.37441e+07	7.09426e+06	6.75499e+06	7.06194e+06	1.22088e+07	1.14233e+07	1.14881e+07	1.27511	0.000813628	-2.7686	C3H4O4	C00383	Fatty acids
	Deoxyguanosine	3.88	266.089	37.1	1.18626e+07	1.08328e+07	8.98436e+06	1.92385e+07	1.74715e+07	2.06552e+07	8.60407e+06	8.41306e+06	1.12042e+07	1.18943	0.00504573	0.776882	C10H13N5O4	C00330	Carbohydrates
	Quinic acid	3.73	173.045	42.8	1.07903e+07	1.02733e+07	1.01011e+07	4.64183e+06	5.20338e+06	4.6929e+06	4.03202e+06	3.80789e+06	4.25532e+06	1.27135	2.90101e-05	-1.18067	C7H12O6	C00296	0
	Hypoxanthine	3.72	135.03	28.5	8.68977e+07	9.16056e+07	8.68375e+07	7.60281e+06	7.4286e+06	1.00593e+07	1.096e+07	1.87194e+07	2.03301e+07	1.27139	9.59439e-06	-3.48212	C5H4N4O	C00262	Alkaloids
	Glyceric acid	3.9	105.019	26.1	6.98106e+07	6.59421e+07	6.28622e+07	1.24307e+07	1.49974e+07	1.90277e+07	4.61575e+06	4.7999e+06	5.13448e+06	1.25923	6.21363e-05	-2.17679	C3H6O4	C00258	Fatty acids
	Riboflavin	3.73	377.145	162.9	2.4957e+07	2.53812e+07	2.51112e+07	9.27201e+07	9.4227e+07	9.15166e+07	6.83391e+07	7.06473e+07	7.16862e+07	1.2758	0.000239254	1.68221	C17H20N4O6	C00255	Alkaloids
	Isomaltose	3.82	341.109	27.5	4.24989e+07	4.2905e+07	4.44009e+07	4.98979e+06	5.36239e+06	4.65142e+06	5.80601e+06	6.315e+06	4.62412e+06	1.27531	2.67086e-07	-3.19297	C12H22O11	C00252	Carbohydrates
	Arachidonic acid (AA)	3.95	303.233	315.2	1.90846e+06	1.78284e+06	1.82156e+06	3.68566e+06	3.95238e+06	4.56191e+06	2.01358e+06	2.10837e+06	2.16381e+06	1.25702	0.0131967	1.0666	C20H32O2	C00219	Fatty acids
	Maltose	3.84	365.105	26	9.62123e+07	1.02063e+08	9.49066e+07	2.05856e+07	1.72955e+07	1.86681e+07	2.36719e+07	2.1571e+07	2.29038e+07	1.27326	1.10743e-06	-2.57435	C12H22O11	C00208	Carbohydrates
	Dihydroxyacetone	3.87	89.0243	28.1	1.07308e+08	1.09297e+08	1.13352e+08	5.87063e+07	6.86996e+07	6.06361e+07	3.59196e+07	3.33337e+07	3.6918e+07	1.26537	5.47275e-05	-0.891945	C3H6O3	C00184	Carbohydrates
	Valine	3.88	118.086	26.8	6.75028e+07	6.30512e+07	6.03028e+07	1.97668e+08	1.99807e+08	2.29183e+08	7.31907e+07	6.57233e+07	6.83621e+07	1.26886	0.00014563	1.51265	C5H11NO2	C00183	Amino acids and Peptides
	Benzoic acid	3.86	121.029	199.8	1.54648e+07	1.81992e+07	1.80264e+07	3.69962e+07	3.70577e+07	3.74949e+07	1.80119e+07	1.71889e+07	1.49845e+07	1.25909	7.28174e-05	1.02966	C7H6O2	C00180	Shikimates and Phenylpropanoids
	3-Hydroxypyruvic acid	3.85	103.004	26.8	4.51761e+07	4.59402e+07	4.37441e+07	7.09426e+06	6.75499e+06	7.06194e+06	1.22088e+07	1.14233e+07	1.14881e+07	1.27511	0.000813628	-2.7686	C3H4O4	C00168	Fatty acids
	Citric Acid	3.86	191.02	27.5	4.82911e+07	4.73148e+07	4.96016e+07	2.62393e+07	2.50743e+07	2.75874e+07	1.47746e+07	1.56862e+07	1.73836e+07	1.26892	1.2564e-05	-0.958454	C6H8O7	C00158	Fatty acids
	Asparagine	3.82	131.046	31.6	7.6756e+06	7.72282e+06	3.19254e+06	1.41468e+07	1.9173e+07	1.43373e+07	7.47804e+06	4.49307e+06	6.66217e+06	1.06345	0.0134345	1.2688	C4H8N2O3	C00152	Amino acids and Peptides
	Malic acid	3.92	133.014	26.8	5.76204e+09	5.10478e+09	5.0835e+09	1.7617e+09	1.53982e+09	1.58229e+09	9.10765e+08	8.75015e+08	9.14213e+08	1.26912	8.23294e-05	-1.78542	C4H6O5	C00149	Fatty acids
	Phenol	3.82	93.0345	173.7	121853	156975	152026	1.05159e+07	1.07303e+07	1.06047e+07	124969	94917.1	104527	1.27508	5.77131e-09	6.12726	C6H6O	C00146	Shikimates and Phenylpropanoids
	alpha-Ketoisovaleric acid	3.86	115.04	36.2	1.28388e+07	1.13356e+07	1.30399e+07	4.70394e+06	5.60671e+06	4.90521e+06	2.88234e+06	8.56527e+06	3.82237e+06	1.26836	6.24784e-05	-1.36982	C5H8O3	C00141	Fatty acids
	Chiro-Inositol	3.87	179.056	28.8	2.02494e+08	1.17898e+08	1.97898e+08	1.02421e+08	7.19166e+07	8.63055e+07	1.98612e+07	161168	2.18856e+07	1.11801	0.0302835	-1.06213	C6H12O6	C00137|C06153|C06151|C06152|C19891|D08079	Carbohydrates
	myo-Inositol	3.82	179.056	28.8	2.02494e+08	1.17898e+08	1.97898e+08	1.02421e+08	7.19166e+07	8.63055e+07	1.98612e+07	161168	2.18856e+07	1.11801	0.0302835	-1.06213	C6H12O6	C00137	Carbohydrates
	Leucine	3.9	132.102	29.2	2.39347e+08	2.14886e+08	2.18162e+08	8.42146e+08	8.93614e+08	9.18952e+08	3.2189e+08	3.46021e+08	3.89609e+08	1.27293	4.81195e-06	1.77831	C6H13NO2	C00123	Amino acids and Peptides
	Biotin	3.47	245.092	175.8	1.02106e+07	1.02289e+07	1.07143e+07	4.71492e+07	4.5715e+07	4.59711e+07	1.20512e+07	1.19359e+07	1.22058e+07	1.27501	2.51003e-06	1.95413	C10H16N2O3S	C00120	Alkaloids
	Glucose 6-phosphate	3.93	259.022	23.3	1.06972e+07	9.10755e+06	1.35779e+07	3.31086e+06	3.00108e+06	3.55533e+06	3.01886e+06	3.35963e+06	3.06822e+06	1.25425	0.0190578	-1.83266	C6H13O9P	C00092	Carbohydrates
	Sucrose	3.93	341.109	27.5	4.24989e+07	4.2905e+07	4.44009e+07	4.98979e+06	5.36239e+06	4.65142e+06	5.80601e+06	6.315e+06	4.62412e+06	1.27531	2.67086e-07	-3.19297	C12H22O11	C00089	Carbohydrates
	Tyrosine	3.9	182.081	28.6	2.1045e+07	1.8749e+07	1.77804e+07	8.53709e+07	9.02913e+07	9.87213e+07	2.89778e+07	2.93652e+07	3.2248e+07	1.271	3.93823e-05	2.04984	C9H11NO3	C00082	Amino acids and Peptides
	Phenylalanine	3.92	166.086	36.3	3.61913e+08	3.26292e+08	3.35847e+08	9.37783e+08	9.80319e+08	9.78496e+08	4.97551e+08	4.62794e+08	4.60885e+08	1.27159	3.41777e-06	1.29741	C9H11NO2	C00079	Amino acids and Peptides
	Tryptophan	3.75	205.097	49.3	1.54362e+08	1.54528e+08	1.54031e+08	1.31447e+09	1.33889e+09	1.36761e+09	2.00026e+08	2.019e+08	2.08941e+08	1.27601	1.65143e-08	2.91669	C11H12N2O2	C00078	Amino acids and Peptides
	Glutamine	3.87	147.076	27.4	1.21902e+08	1.04523e+08	7.45568e+07	1.88057e+08	3.13895e+08	3.38064e+08	1.29405e+08	1.32962e+08	1.40616e+08	1.13254	0.0256501	1.27551	C5H10N2O3	C00064	Amino acids and Peptides
	Flavin mononucleotide (FMN)	3.77	457.112	157	1.13289e+07	1.1459e+07	1.13093e+07	4.0495e+06	3.98101e+06	3.94432e+06	4.05541e+06	3.73947e+06	4.38979e+06	1.27559	4.5519e-08	-1.71117	C17H21N4O9P	C00061	Alkaloids
	Uridine diphosphate glucose (UDP-glucose)	3.97	565.048	34.7	4.90589e+06	4.97737e+06	5.32338e+06	2.24221e+06	2.08472e+06	2.08806e+06	1.76278e+06	2.16359e+06	2.40898e+06	1.27141	1.60727e-05	-1.32343	C15H24N2O17P2	C00029	Carbohydrates
	alpha-Ketoglutaric acid (alpha-KG)	3.92	145.014	26.9	2.45226e+07	2.4438e+07	2.37721e+07	6.88957e+06	6.58649e+06	6.64965e+06	1.16285e+07	1.07711e+07	1.16116e+07	1.27464	4.56959e-06	-1.93287	C5H6O5	C00026	Fatty acids
	Zingiberensis saponin I	2.65	1069.52	244.6	648694	736092	739096	0	0	0	191752	274458	291741	1.27595	0.00153709	-8.71542	C51H82O22	0	Terpenoids
	UHQ (mixed MS2 C11:db:UHQ)	2.71	300.232	195.4	1.50718e+07	1.49143e+07	1.47088e+07	391648	192105	663409	1.27947e+06	1.39561e+06	1.4242e+06	1.25442	1.88488e-07	-5.36593	C20H29NO	0	Alkaloids
	(R)-Roemerine	2.56	280.136	192.2	5.20904e+06	5.06661e+06	5.22858e+06	130742	69541.9	260571	704806	792401	783345	1.25125	1.14272e-06	-5.27612	C18H17NO2	0	Alkaloids
	Deoxycholylglutamic acid	1.74	522.342	260	3.52465e+06	3.34605e+06	3.80209e+06	152995	106628	58005.6	712567	1.02232e+06	732806	1.26051	0.00166197	-5.2675	C29H47NO7	0	0
	Ketoconazole	3.91	531.155	223.8	2.52272e+07	2.94659e+07	2.81916e+07	2.66747e+06	239140	272917	327184	455801	550763	1.18795	3.48909e-05	-4.88673	C26H28Cl2N4O4	0	Alkaloids
	1-Palmitoyl-2-(5-keto-8-oxo-6-octenoyl)-sn-glycero-3-phosphocholine	1.69	648.395	240.2	1.37477e+08	1.41972e+08	1.41131e+08	6.79946e+06	6.66619e+06	7.15664e+06	8.83644e+07	9.33597e+07	8.81518e+07	1.27596	6.02236e-05	-4.55189	C32H58NO10P	0	0
	Schidigerasaponin_F1	2.26	889.477	232.6	3.81825e+06	3.57792e+06	3.81986e+06	195378	144698	248595	3.18688e+06	3.86191e+06	3.58155e+06	1.26948	6.146e-06	-4.45434	C44H72O18	0	Terpenoids
	D-Mannoheptulose	3.85	191.056	26.1	7.10891e+08	7.40119e+08	7.88258e+08	3.54079e+07	3.61445e+07	3.66724e+07	7.54148e+07	7.62776e+07	7.34834e+07	1.27584	0.000815808	-4.45007	C7H14O7	0	Carbohydrates
	2-[2-[1-carboxy-2-(3,4-dihydroxyphenyl)ethoxy]carbonyl-3,4-bis(3,4-dihydroxyphenyl)cyclobutanecarbonyl]oxy-3-(3,4-dihydroxyphenyl)propanoic acid	2.27	719.163	143.2	5.64344e+06	2.77469e+06	5.07159e+06	277686	269157	141800	257275	338071	728541	1.25138	0.0360906	-4.3652	C36H32O16	0	Shikimates and Phenylpropanoids
	(2S,3R,5R,10R,13R,14S,17S)-2,3,14-trihydroxy-10,13-dimethyl-17-[(2R,3R)-2,3,6-trihydroxy-6-methylheptan-2-yl]-2,3,4,5,9,11,12,15,16,17-decahydro-1H-cyclopenta[a]phenanthren-6-one	2.34	463.305	267.3	1.4695e+07	2.3504e+07	1.4732e+07	1.00021e+06	1.21464e+06	1.27615e+06	4.85297e+06	4.95172e+06	5.17525e+06	1.26782	0.0265288	-4.12194	C27H44O7	0	Terpenoids
	Lyciumoside IX	1.88	715.355	242.4	3.95753e+07	3.31633e+07	3.33188e+07	2.24939e+06	2.97574e+06	2.05209e+06	2.01422e+07	2.03312e+07	2.08804e+07	1.2714	0.00335701	-3.94726	C35H56O15	0	0
	Soyasapogenol B base + O-HexA-Hex-Pen, O-C6H7O3(DDMP)	2.51	1067.53	231.4	2.8927e+07	2.82615e+07	2.69383e+07	2.46128e+06	2.1008e+06	2.09924e+06	2.72154e+07	2.84216e+07	2.94974e+07	1.2743	6.11763e-06	-3.73712	C54H84O21	0	Terpenoids
	Hexadecasphingosine	1.97	272.258	259.6	4.16469e+07	4.14166e+07	4.49927e+07	4.28212e+06	3.71743e+06	3.51561e+06	2.54903e+07	2.68723e+07	2.66453e+07	1.27391	9.85243e-06	-3.67592	C16H33NO2	0	0
	Cimigenol-3-O-alpha-L-arabinoside	2.05	643.388	268.5	1.6473e+07	1.71062e+07	1.73748e+07	1.7135e+06	1.64569e+06	1.6659e+06	8.19385e+06	7.78739e+06	7.70554e+06	1.27579	0.000281211	-3.54342	C35H56O9	0	Terpenoids
	7-[(2,6-dihydroxy-2,5,5,8a-tetramethyl-3,4,4a,6,7,8-hexahydro-1H-naphthalen-1-yl)methoxy]chromen-2-one [IIN-based	2.44	418.259	242.6	2.7468e+06	3.13407e+06	2.98874e+06	266593	358192	263896	3.36257e+06	3.26289e+06	3.32184e+06	1.27159	1.07217e-05	-3.52145	C24H32O5	0	Shikimates and Phenylpropanoids
	(1R,8S,9S)-3,4-dihydroxy-5-isopropyl-8-methoxy-11,11-dimethyl-16-oxatetracyclo[7.5.2.01,10.02,7]hexadeca-2,4,6-trien-15-one	3.66	341.173	239.9	6.81361e+06	7.11182e+06	6.57659e+06	684033	560132	668301	5.45968e+06	5.79428e+06	5.61487e+06	1.27322	1.51872e-05	-3.50068	C21H28O5	0	Terpenoids
	Allopurinol	3.8	135.03	28.5	8.68977e+07	9.16056e+07	8.68375e+07	7.60281e+06	7.4286e+06	1.00593e+07	1.096e+07	1.87194e+07	2.03301e+07	1.27139	9.59439e-06	-3.48212	C5H4N4O	0	Alkaloids
	Soyasaponin gamma-G	1.78	923.487	232.7	2.09335e+06	1.85865e+06	2.00673e+06	221594	284982	122739	1.53345e+06	2.07252e+06	2.38563e+06	1.24895	4.15052e-05	-3.44498	C48H74O17	0	0
	methyl (3S)-3-acetoxy-3-[(1R,2R,5R,6R,10S,11S,14S)-11-(3-furyl)-5-(1-hydroxy-1-methyl-ethyl)-2,6,10-trimethyl-3,13-dioxo-12,15-dioxatetracyclo[8.5.0.01,14.02,7]pentadecan-6-yl]propanoate	3.61	527.235	218.8	2.15146e+07	2.11724e+07	2.09461e+07	2.18439e+06	1.84539e+06	2.1838e+06	1.6291e+07	1.66138e+07	1.5821e+07	1.27402	8.04909e-07	-3.43416	C29H38O10	0	Terpenoids
	[(2R,3S,4S,5R,6S)-6-[2,3-dihydroxy-4-[(E)-3-(4-hydroxyphenyl)prop-2-enoyl]phenoxy]-3,4,5-trihydroxyoxan-2-yl]methyl (E)-3-(4-hydroxyphenyl)prop-2-enoate	2.24	598.191	158.5	2.13491e+06	2.33737e+06	2.33831e+06	95980.3	239339	415044	613048	209984	604821	1.21018	3.33654e-05	-3.39121	C30H28O12	0	Shikimates and Phenylpropanoids
	17-[2,3-dihydroxy-6-methyl-6-[3,4,5-trihydroxy-6-(hydroxymethyl)oxan-2-yl]oxyheptan-2-yl]-2,3,14-trihydroxy-10,13-dimethyl-2,3,4,5,9,11,12,15,16,17-decahydro-1H-cyclopenta[a]phenanthren-6-one	2.43	665.351	256.4	1.98319e+07	1.26604e+07	1.27123e+07	2.35509e+06	1.51817e+06	1.34694e+06	7.82928e+06	7.59193e+06	9.55349e+06	1.25046	0.029723	-3.31355	C33H54O12	0	Terpenoids
	Roquefortine C	2.72	407.217	37.4	5.89506e+06	5.44351e+06	5.2283e+06	559376	549320	820756	902318	1.04956e+06	1.2151e+06	1.26786	2.41971e-05	-3.3056	C22H23N5O2	0	Alkaloids
	Schizonepetoside_C	2.43	331.175	222.2	1.33153e+07	7.26962e+06	1.42121e+07	1.38673e+06	1.37071e+06	1.33484e+06	6.00617e+06	5.72666e+06	4.73162e+06	1.25165	0.0436774	-3.29406	C16H26O7	0	Terpenoids
	2,3,4-triisovaleroyl-sucrose	1.83	593.281	231.3	3.27952e+07	3.18405e+07	2.79405e+07	3.30738e+06	3.34875e+06	3.39365e+06	3.30762e+07	2.92212e+07	3.33363e+07	1.27439	0.00389173	-3.28408	C27H46O14	0	0
	Hulupinic acid	2.73	263.129	276.2	1.49935e+07	1.05059e+07	1.23491e+07	1.65062e+06	979838	1.55253e+06	8.36947e+06	9.50529e+06	8.50224e+06	1.25708	0.000791766	-3.24996	C15H20O4	0	Terpenoids
	19-Nor-17alpha-pregn-5(10)-en-20-yne-3alpha,17beta-diol	1.65	301.216	223.5	5.86136e+07	5.93319e+07	4.3399e+07	7.92276e+06	5.87502e+06	5.95148e+06	2.66993e+07	3.4654e+07	3.52697e+07	1.26566	0.00968958	-3.22827	C20H28O2	0	0
	7-[3,5-Dihydroxy-2-[3-hydroxyoctyl]cyclopentyl]heptanoylcarnitine	1.62	502.373	265.3	1.68214e+07	1.6917e+07	1.63842e+07	2.12721e+06	1.89373e+06	2.20766e+06	9.94687e+06	8.91185e+06	9.47531e+06	1.27485	6.84551e-08	-3.20983	C27H51NO7	0	0
	(2R,3S,4R,5R)-2,3,4,5-tetrahydroxy-6-[(2R,3R,4S,5S,6R)-3,4,5-trihydroxy-6-(hydroxymethyl)tetrahydropyran-2-yl]oxy-hexanal	3.87	341.109	27.5	4.24989e+07	4.2905e+07	4.44009e+07	4.98979e+06	5.36239e+06	4.65142e+06	5.80601e+06	6.315e+06	4.62412e+06	1.27531	2.67086e-07	-3.19297	C12H22O11	0	Carbohydrates
	(2R,3S,4S,5R,6R)-2-(hydroxymethyl)-6-[(2S,3R,4S,5S,6R)-3,4,5-trihydroxy-6-(hydroxymethyl)tetrahydropyran-2-yl]oxy-tetrahydropyran-3,4,5-triol	3.85	341.109	27.5	4.24989e+07	4.2905e+07	4.44009e+07	4.98979e+06	5.36239e+06	4.65142e+06	5.80601e+06	6.315e+06	4.62412e+06	1.27531	2.67086e-07	-3.19297	C12H22O11	0	Carbohydrates
	(3S,4R,5R)-1,3,4,5-tetrahydroxy-6-[(2S,3R,4S,5S,6R)-3,4,5-trihydroxy-6-(hydroxymethyl)tetrahydropyran-2-yl]oxy-hexan-2-one	3.9	341.109	27.5	4.24989e+07	4.2905e+07	4.44009e+07	4.98979e+06	5.36239e+06	4.65142e+06	5.80601e+06	6.315e+06	4.62412e+06	1.27531	2.67086e-07	-3.19297	C12H22O11	0	Carbohydrates
	Galactinol	3.92	341.109	27.5	4.24989e+07	4.2905e+07	4.44009e+07	4.98979e+06	5.36239e+06	4.65142e+06	5.80601e+06	6.315e+06	4.62412e+06	1.27531	2.67086e-07	-3.19297	C12H22O11	0	Carbohydrates
	Turanose	3.92	341.109	27.5	4.24989e+07	4.2905e+07	4.44009e+07	4.98979e+06	5.36239e+06	4.65142e+06	5.80601e+06	6.315e+06	4.62412e+06	1.27531	2.67086e-07	-3.19297	C12H22O11	0	Carbohydrates
	1-(2,4,5-Trimethoxyphenyl)-1,2-propanedione	2.71	239.091	232.5	2.86589e+06	3.15321e+06	2.96061e+06	480631	293754	353347	2.7271e+06	2.82052e+06	2.58526e+06	1.26435	4.79452e-06	-3.191	C12H14O5	0	Shikimates and Phenylpropanoids
	Baliospermin	2.24	563.357	232.9	1.09073e+07	1.06377e+07	1.11304e+07	1.42108e+06	1.50825e+06	1.35192e+06	9.5616e+06	1.07527e+07	9.69225e+06	1.27525	1.93923e-06	-3.13423	C32H50O8	0	Terpenoids
	GLUCURONOLACTONE	2.55	175.025	178.7	5.82679e+06	5.85285e+06	5.44969e+06	867054	614958	665704	1.98745e+06	1.76181e+06	1.96643e+06	1.2683	1.77176e-05	-3.07262	C6H8O6	0	Carbohydrates
	Periandrin_V	2.36	779.418	251.6	2.58276e+06	2.74335e+06	2.58988e+06	360023	458308	266236	1.18254e+06	803830	1.11313e+06	1.26232	2.09728e-06	-3.069	C41H62O14	0	Terpenoids
	Cytochalasin_H	2.14	494.295	246.5	2.23903e+06	2.22384e+06	2.49328e+06	424402	239911	293575	2.15212e+06	1.87099e+06	2.07338e+06	1.25861	5.29683e-05	-3.05864	C30H39NO5	0	Alkaloids
	Alliospiroside_C	2.43	725.409	232.6	6.83572e+06	6.84979e+06	7.17354e+06	847927	1.03787e+06	1.03531e+06	4.84162e+06	5.23488e+06	5.17469e+06	1.27386	2.5218e-06	-3.03966	C38H60O13	0	Terpenoids
	1-Palmitoyl-2-(5-keto-6-octenedioyl)-sn-glycero-3-phosphocholine	1.49	664.389	214.4	1.5779e+07	1.13567e+07	1.14918e+07	1.80987e+06	1.92502e+06	1.7105e+06	5.72064e+06	5.45238e+06	5.18897e+06	1.26814	0.017309	-3.02968	C32H58NO11P	0	0
	Lyciumoside VII	1.77	937.465	210.4	2.11669e+07	2.2199e+07	2.13275e+07	2.71346e+06	2.89332e+06	2.77577e+06	1.60003e+07	1.47083e+07	1.46866e+07	1.2756	0.000985057	-3.02875	C44H74O21	0	0
	(2R,3S,4S,5R,6R)-2-(hydroxymethyl)-6-[[(2R,3S,4S,5R,6S)-3,4,5-trihydroxy-6-[4-[(E)-3-hydroxyprop-1-enyl]-2,6-dimethoxyphenoxy]oxan-2-yl]methoxy]oxane-3,4,5-triol	2.33	552.234	196	4.06318e+07	4.02986e+07	3.93113e+07	6.18377e+06	5.70762e+06	5.74311e+06	8.15709e+06	7.5871e+06	8.01079e+06	1.27532	1.95803e-07	-2.97055	C23H34O14	0	Terpenoids
	Undulatoside_A	2.74	355.102	43	4.70894e+07	4.28062e+07	4.37899e+07	6.68846e+06	6.14671e+06	6.97061e+06	8.59612e+06	8.82313e+06	1.15288e+07	1.27446	0.00133723	-2.95695	C16H18O9	0	Polyketides
	Hovenidulcioside_A2	2.44	707.4	232.6	4.45375e+06	4.51238e+06	4.25118e+06	521728	748002	727144	3.34321e+06	3.30734e+06	3.04658e+06	1.26898	1.36775e-06	-2.93077	C38H58O12	0	Terpenoids
	bergenin	2.58	351.074	76.7	3.68182e+07	3.9229e+07	4.30171e+07	8.15466e+06	4.96538e+06	4.96137e+06	2.59656e+07	1.65033e+07	2.34779e+07	1.25681	8.66318e-05	-2.9168	C14H16O9	0	Shikimates and Phenylpropanoids
	Furostane base -1H2O + 1O, O-Hex, O-Hex-Hex	2.21	963.479	234.6	8.81078e+07	8.38162e+07	9.64942e+07	1.37067e+07	1.25449e+07	1.22214e+07	6.04513e+07	5.77594e+07	6.16975e+07	1.27435	9.26091e-06	-2.87984	C45H74O19	0	Terpenoids
	umbilicarate	1.48	481.117	172.1	2.92887e+06	3.38247e+06	3.72469e+06	346119	488628	633784	113904	136803	94086.9	1.25511	0.00026155	-2.85375	C25H22O10	0	0
	Taraxacolide_1-O-b-D-glucopyranoside	2.44	429.209	257.4	1.52192e+06	1.80922e+06	1.70085e+06	133709	282737	391037	1.54595e+06	1.59163e+06	1.44214e+06	1.221	0.000119303	-2.84672	C21H32O9	0	Terpenoids
	1-16:0-2-18:3-phosphatidylserine	1.87	758.504	304.3	1.64163e+07	1.71048e+07	1.68004e+07	3.05853e+06	2.17339e+06	2.83694e+06	1.18777e+07	9.10201e+06	8.49593e+06	1.2684	7.65253e-07	-2.84063	C40H72NO10P	0	0
	7-Hydroxy-8-O-methylaloin B	1.77	447.131	155.3	6.89252e+06	6.12334e+06	6.45991e+06	943984	1.12635e+06	806758	920771	680793	988847	1.2703	9.3234e-06	-2.83971	C22H24O10	0	0
	Latanoprost	1.67	433.295	232.6	2.24983e+06	2.4258e+06	2.67753e+06	305632	247653	672423	3.4766e+06	2.51504e+06	2.13675e+06	1.22189	0.000261897	-2.78985	C26H40O5	0	0
	Spirostane + 2O, -2H, O-Hex-dHex-dHex	2.45	945.467	239.8	1.38961e+06	1.67775e+06	1.54546e+06	282654	176652	245220	779664	721657	925276	1.25861	0.000222989	-2.7875	C45H72O18	0	Terpenoids
	(2E,6E,10E)-14-[(2S,3R,4S,5S,6R)-4,5-dihydroxy-6-(hydroxymethyl)-3-[(2S,3R,4S,5S,6R)-3,4,5-trihydroxy-6-(hydroxymethyl)oxan-2-yl]oxyoxan-2-yl]oxy-4-hydroxy-2,6,10,14-tetramethylhexadeca-2,6,10,15-tetraenoic acid	2.56	678.369	210.6	1.92899e+07	3.08922e+07	1.92522e+07	3.17375e+06	5.96218e+06	2.95431e+06	5.88658e+06	1.57252e+07	1.54143e+07	1.2294	0.00636593	-2.72217	C32H52O14	0	Terpenoids
	geniposide	2.3	406.171	143	9.67959e+07	7.02134e+07	8.72708e+07	1.54179e+07	1.50885e+07	1.44388e+07	1.85804e+07	3.02592e+07	4.93307e+07	1.268	0.0132143	-2.70365	C17H24O10	0	Terpenoids
	LANSOPRAZOLE	2.13	368.066	165.3	3.57091e+07	2.43382e+07	4.06873e+07	9.12324e+06	5.05837e+06	2.59789e+06	6.37209e+06	9.86643e+06	9.44959e+06	1.18348	0.00424371	-2.65416	C16H14F3N3O2S	0	Alkaloids
	3-[6-[[3,5-dihydroxy-6-methyl-4-[3,4,5-trihydroxy-6-(hydroxymethyl)tetrahydropyran-2-yl]oxy-tetrahydropyran-2-yl]oxymethyl]-3,4,5-trihydroxy-tetrahydropyran-2-yl]oxy-2-(3,4-dihydroxyphenyl)-5,7-dihydroxy-chromen-4-one	3.78	773.213	157	2.01155e+06	1.80824e+06	2.06224e+06	348494	244185	508742	1.04093e+06	932270	1.01823e+06	1.24276	0.000135603	-2.62034	C33H40O21	0	Shikimates and Phenylpropanoids
	(9R,10R)-10-hydroxy-8,8-dimethyl-9-[(2S,3R,4S,5S,6R)-3,4,5-trihydroxy-6-(hydroxymethyl)oxan-2-yl]oxy-9,10-dihydropyrano[2,3-f]chromen-2-one	2.61	407.131	211.9	6.82402e+06	6.76219e+06	6.12539e+06	1.42691e+06	1.26648e+06	1.05593e+06	5.45699e+06	5.41133e+06	5.17023e+06	1.26835	1.81417e-05	-2.59402	C20H24O10	0	Shikimates and Phenylpropanoids
	Emodin-8-Beta-D-Glucoside	2.39	450.14	169.5	1.02711e+07	1.04402e+07	9.603e+06	2.09639e+06	1.81132e+06	1.90985e+06	6.12546e+06	6.29696e+06	6.33914e+06	1.27373	3.10216e-06	-2.5819	C21H20O10	0	Polyketides
	(3R,4R)-4-[(4-hydroxy-3-methoxy-phenyl)methyl]-3-[[3-methoxy-4-[(2S,3R,4S,5S,6R)-3,4,5-trihydroxy-6-(hydroxymethyl)tetrahydropyran-2-yl]oxy-phenyl]methyl]tetrahydrofuran-2-one	3.92	519.188	181.3	1.65144e+07	1.34329e+07	1.61529e+07	2.83013e+06	2.48397e+06	2.84256e+06	1.25675e+07	1.26847e+07	1.20707e+07	1.27151	9.52841e-05	-2.57466	C26H32O11	0	Shikimates and Phenylpropanoids
	2-[4-[3-(4-hydroxy-3-methoxy-phenyl)-1,3,3a,4,6,6a-hexahydrofuro[3,4-c]furan-6-yl]-2-methoxy-phenoxy]-6-(hydroxymethyl)tetrahydropyran-3,4,5-triol	3.95	519.188	181.3	1.65144e+07	1.34329e+07	1.61529e+07	2.83013e+06	2.48397e+06	2.84256e+06	1.25675e+07	1.26847e+07	1.20707e+07	1.27151	9.52841e-05	-2.57466	C26H32O11	0	Shikimates and Phenylpropanoids
	Pinoresinol 4-O-β-D-glucopyranoside	3.96	519.188	181.3	1.65144e+07	1.34329e+07	1.61529e+07	2.83013e+06	2.48397e+06	2.84256e+06	1.25675e+07	1.26847e+07	1.20707e+07	1.27151	9.52841e-05	-2.57466	C26H32O11	0	Shikimates and Phenylpropanoids
	Lyciumoside II	1.85	791.407	229.9	3.54334e+06	3.34738e+06	3.21891e+06	651202	502657	658640	3.30714e+06	1.6753e+06	2.00415e+06	1.26759	2.11616e-05	-2.55684	C38H64O17	0	0
	Ent-kauran-17,19-dioic acid	2.21	352.251	256.7	1.84472e+07	1.68905e+07	1.76328e+07	3.65943e+06	3.61292e+06	3.32983e+06	1.32269e+07	1.37037e+07	1.34872e+07	1.27414	1.53747e-05	-2.52269	C20H30O4	0	Terpenoids
	[(3aR,4R,5R,6E,9Z,11aR)-4-hydroxy-6,10-dimethyl-3-methylene-2,8-dioxo-4,5,11,11a-tetrahydro-3aH-cyclodeca[b]furan-5-yl] (Z)-2-methylbut-2-enoate	3.82	341.137	224.6	1.56345e+07	1.56503e+07	1.54349e+07	3.20263e+06	2.63981e+06	2.77932e+06	1.09673e+07	1.16332e+07	1.16952e+07	1.272	2.4189e-06	-2.51583	C20H24O6	0	Terpenoids
	1-Caffeoylquinic acid	2.66	353.088	43.4	7.94043e+08	8.41625e+08	8.12777e+08	1.55524e+08	1.52596e+08	1.49214e+08	2.45626e+08	2.21618e+08	2.56363e+08	1.27508	0.0010652	-2.50038	C16H18O9	0	Shikimates and Phenylpropanoids
	delta9-Tetrahydrocannabinol hemisuccinate	1.66	413.233	256.3	1.2867e+06	1.13374e+06	1.18144e+06	237300	250417	208613	1.12693e+06	1.02852e+06	1.06575e+06	1.2729	1.74929e-05	-2.45034	C25H34O5	0	0
	Okanin-4'-O-glucoside	2.64	451.121	30.7	1.77526e+06	2.22323e+06	2.14712e+06	743545	167457	379028	78938.5	81376.4	161985	1.15344	0.00108144	-2.44406	C21H22O11	0	Shikimates and Phenylpropanoids
	Kaur-16-en-18-ol	2.4	289.252	233.3	8.47249e+06	8.92462e+06	9.64513e+06	1.7979e+06	1.78748e+06	2.23448e+06	8.17364e+06	8.66234e+06	7.94959e+06	1.27035	4.42317e-05	-2.41902	C20H32O	0	Terpenoids
	Bakankoside	1.85	356.135	175.6	1.65407e+07	1.50816e+07	1.52775e+07	2.89268e+06	3.51679e+06	3.24181e+06	1.15206e+07	1.1915e+07	1.1996e+07	1.2734	9.45117e-06	-2.36162	C16H23NO8	0	0
	1-(3,4-dimethoxyphenyl)-2-[4-[5-[4-[1-(3,4-dimethoxyphenyl)-1-hydroxypropan-2-yl]oxy-3-methoxyphenyl]-3,4-dimethyloxolan-2-yl]-2-methoxyphenoxy]propan-1-ol	2.15	750.39	216.3	6.34135e+06	6.29399e+06	6.55266e+06	1.69757e+06	1.05173e+06	1.55127e+06	3.94682e+06	3.98765e+06	4.91467e+06	1.2548	1.80071e-05	-2.35735	C42H52O11	0	Shikimates and Phenylpropanoids
	4-hydroxy-5-[(2S,3R,4S,5S,6R)-3,4,5-trihydroxy-6-(hydroxymethyl)oxan-2-yl]oxy-1H-benzo[f][2]benzofuran-3-one	2.64	377.085	26.1	8.81353e+07	8.48019e+07	8.54945e+07	1.88897e+07	1.75343e+07	1.70305e+07	1.53067e+07	1.52541e+07	1.45097e+07	1.2745	7.96264e-07	-2.35206	C18H18O9	0	Polyketides
	Glabrol	2.6	415.194	243.6	4.60016e+06	5.2571e+06	4.7036e+06	1.10773e+06	1.08627e+06	1.11466e+06	4.00624e+06	3.9034e+06	4.08911e+06	1.27484	0.00165582	-2.33853	C25H28O4	0	Shikimates and Phenylpropanoids
	Isorhoifolin	2.64	577.203	223.2	8.25382e+06	8.1707e+06	7.50876e+06	604168	4.01341e+06	515798	9.14228e+06	3.77407e+06	4.45633e+06	1.07796	0.00448015	-2.32126	C27H30O14	0	Shikimates and Phenylpropanoids
	(2R,3R)-2-(3,4-dihydroxyphenyl)-3,5-dihydroxy-7-methoxy-2,3-dihydrochromen-4-one	2.29	319.079	30.2	9.30565e+07	1.0525e+08	1.00872e+08	2.43862e+07	2.18569e+07	2.44167e+07	2.59293e+07	2.58178e+07	2.11948e+07	1.2734	1.40532e-05	-2.28277	C16H14O7	0	Shikimates and Phenylpropanoids
	5-Methoxyflavone	2.57	291.039	32.8	2.41338e+07	4.3337e+07	2.6992e+07	4.26302e+06	1.01159e+07	7.96891e+06	1.71955e+07	1.79801e+07	1.83308e+07	1.19419	0.01308	-2.28217	C16H12O3	0	Shikimates and Phenylpropanoids
	2,4-di-(2-methyl)butanoyl-3-(3-methyl)pentanoyl-6'-O-acetyl-sucrose	1.6	649.299	244.4	1.84044e+06	1.76481e+06	1.80028e+06	379398	426456	385094	976651	983612	888072	1.27524	2.8135e-07	-2.26264	C30H50O15	0	0
	Furostane base -2H + 1O, O-Hex, O-Pen-Pen-dHex	2.28	1065.51	233	1.59948e+06	1.47929e+06	1.5312e+06	396605	321887	295544	1.79955e+06	2.12484e+06	1.79748e+06	1.26674	7.86069e-06	-2.26178	C49H80O22	0	Terpenoids
	2-acetyl-4-[(3-butanoyl-2,4,6-trihydroxy-5-methylphenyl)methyl]-3,5-dihydroxy-6,6-dimethylcyclohexa-2,4-dien-1-one	2.66	457.128	101.3	7.28437e+06	5.30299e+06	5.40923e+06	2.04438e+06	836983	1.44554e+06	1.67593e+06	1.07161e+06	80406	1.20279	0.0030626	-2.25433	C22H26O8	0	Polyketides
	(1aS,1bS,2S,5aR,6S,6aS)-6-({2,3-Di-O-acetyl-6-deoxy-4-O-[(2E)-3-(3-hydroxy-4-methoxyphenyl)-2-propenoyl]-alpha-L-mannopyranosyl}oxy)-1a-(hydroxymethyl)-1a,1b,2,5a,6,6a-hexahydrooxireno[4,5]cyclopenta[1,2-c]pyran-2-yl beta-D-glucopyranoside	2.28	786.27	201.9	2.88526e+06	3.02289e+06	3.1275e+06	621468	803172	776078	1.05557e+06	832739	962351	1.27001	1.03374e-05	-2.2413	C35H44O19	0	Terpenoids
	(3S)-3-acetoxy-3-[(1R,2R,5R,6R,10S,11S,14S)-11-(3-furyl)-5-(1-hydroxy-1-methyl-ethyl)-2,6,10-trimethyl-3,13-dioxo-12,15-dioxatetracyclo[8.5.0.01,14.02,7]pentadecan-6-yl]propanoic acid	3.77	531.221	220.1	4.82284e+06	4.82547e+06	4.62205e+06	2.62215e+06	370998	157707	3.64344e+06	3.68341e+06	3.81308e+06	1.02115	0.0360208	-2.24119	C28H36O10	0	Terpenoids
	Lappaconitine	2.22	623.27	191.3	5.40926e+06	5.57457e+06	5.79082e+06	1.27432e+06	1.50186e+06	1.34357e+06	4.2602e+06	4.63915e+06	4.46289e+06	1.27358	5.3751e-06	-2.22838	C32H44N2O8	0	Alkaloids
	3-[(2S,3R,4S,5R,6R)-6-[[(2R,3R,4R,5S,6S)-3,5-dihydroxy-6-methyl-4-[(2S,3R,4R,5R,6S)-3,4,5-trihydroxy-6-methyloxan-2-yl]oxyoxan-2-yl]oxymethyl]-3,4,5-trihydroxyoxan-2-yl]oxy-5,7-dihydroxy-2-(4-hydroxyphenyl)chromen-4-one	2.26	739.209	150.2	2.85625e+06	2.376e+06	2.59594e+06	599349	633077	610354	741464	858995	826565	1.27378	0.00345085	-2.16543	C33H40O19	0	Shikimates and Phenylpropanoids
	phosphatidylglycerolphosphate (1,2-di-palmitoleoyl)	1.88	799.457	274.2	5.07534e+06	4.87513e+06	6.30166e+06	1.67545e+06	1.55824e+06	940334	3.74813e+06	4.65602e+06	4.19151e+06	1.23187	0.00125244	-2.16165	C38H72O13P2	0	0
	Torvanol_A	2.14	453.091	34.9	4.26712e+06	2.34761e+06	2.85649e+06	527922	762034	1.16095e+06	544355	894438	707571	1.19384	0.0159929	-2.15937	C20H20O10S	0	Shikimates and Phenylpropanoids
	Bisisodiospyrin	2.23	747.144	142.4	9.3042e+06	8.87997e+06	6.92866e+06	2.19378e+06	2.22077e+06	2.09976e+06	5.91065e+06	6.05405e+06	5.287e+06	1.26659	0.0117035	-2.14761	C44H26O12	0	Polyketides
	Vanilloloside	1.91	315.109	86.5	4.58364e+06	4.13894e+06	4.21968e+06	1.15089e+06	866423	1.0636e+06	2.4765e+06	3.01304e+06	2.93383e+06	1.26497	2.64031e-05	-2.14699	C14H20O8	0	0
	Periplogenin 3-[O-beta-glucopyranosyl-(1-.4)-beta-sarmentopyranoside]	2.63	697.375	253.6	1.76495e+06	1.93001e+06	1.83087e+06	325812	492692	630058	1.89486e+06	2.19774e+06	2.29688e+06	1.23946	6.28474e-05	-2.13682	C36H56O13	0	Terpenoids
	Ancistrotectorine	2.19	422.238	252.2	1.83051e+06	2.02742e+06	1.78447e+06	434030	603097	453698	1.44677e+06	1.45702e+06	2.21829e+06	1.26379	3.88412e-05	-2.1226	C26H31NO4	0	Alkaloids
	2-(3,4-dihydroxyphenyl)-3-[(2S,3R,4S,5S,6R)-4,5-dihydroxy-3-[(2R,3R,4R,5R,6S)-3,4,5-trihydroxy-6-methyloxan-2-yl]oxy-6-[[(2R,3R,4R,5R,6S)-3,4,5-trihydroxy-6-methyloxan-2-yl]oxymethyl]oxan-2-yl]oxy-5,7-dihydroxychromen-4-one	2.74	755.203	163.7	4.24115e+07	4.19969e+07	4.1895e+07	9.66357e+06	1.04736e+07	1.05694e+07	2.3793e+07	2.24709e+07	2.30782e+07	1.27532	7.36383e-07	-2.12039	C33H40O20	0	Shikimates and Phenylpropanoids
	Azadirachtin	2.21	759.224	163.5	5.20887e+06	5.69949e+06	5.24417e+06	1.53181e+06	1.45151e+06	1.32355e+06	3.03458e+06	3.0469e+06	2.87399e+06	1.2726	5.50256e-06	-2.10732	C35H44O16	0	Terpenoids
	(E)-3-(2,5-dihydroxyphenyl)prop-2-enoic acid	3.83	179.035	143.7	2.29829e+08	2.38325e+08	2.24945e+08	5.81396e+07	5.73291e+07	5.60035e+07	7.41424e+07	7.55061e+07	8.18054e+07	1.27461	0.0013151	-2.09511	C9H8O4	0	Shikimates and Phenylpropanoids
	Polypodoside A	1.61	883.468	287.4	4.39706e+06	4.31034e+06	4.16918e+06	871662	898701	1.4225e+06	1.75725e+06	1.53362e+06	1.51062e+06	1.24673	7.99905e-05	-2.09104	C45H72O17	0	0
	(1S,3R,4S,5R)-4-{[(2E)-3-(3,4-dihydroxyphenyl)prop-2-enoyl]oxy}-1,3,5-trihydroxycyclohexane-1-carboxylic acid	2.65	377.084	84.4	3.59464e+07	3.17156e+07	5.00511e+07	1.18445e+07	9.95172e+06	1.02154e+07	1.08392e+07	1.03813e+07	7.34846e+06	1.24677	0.0339577	-2.08144	C16H18O9	0	0
	3-Hydroxytrideca-4,6-dienoylcarnitine	1.62	370.258	264.6	4.21059e+06	4.14006e+06	4.24358e+06	712993	1.05885e+06	1.77613e+06	1.06377e+06	988632	971503	1.20496	0.000315711	-2.03458	C20H35NO5	0	0
	Tetracosa-6,9,12,15,18,21-hexaenoylcarnitine	1.77	500.378	257.9	4.55702e+06	4.39033e+06	4.20104e+06	1.35288e+06	1.16552e+06	1.18797e+06	2.26666e+06	2.25733e+06	2.20808e+06	1.27145	1.15451e-05	-2.0274	C31H49NO4	0	0
	Oryzalexin_E	2.61	305.247	207.4	1.62512e+07	1.53441e+07	1.49861e+07	4.23973e+06	4.90302e+06	4.09471e+06	9.75244e+06	1.01597e+07	1.01768e+07	1.27146	1.57736e-05	-2.01752	C20H32O2	0	Terpenoids
	Schizonepetoside_E	2.26	349.185	275.7	1.93603e+07	1.7388e+07	1.96405e+07	5.30622e+06	5.84338e+06	4.94125e+06	1.95348e+07	1.94661e+07	1.83297e+07	1.2701	9.07549e-05	-2.01199	C16H28O8	0	Terpenoids
	Kaempferol 3-O-beta-sophoroside	3.8	611.161	162.9	2.51203e+06	2.5195e+06	2.59697e+06	741155	704884	735107	1.31238e+06	1.66203e+06	1.63863e+06	1.27512	1.63183e-06	-2.00799	C27H30O16	0	Shikimates and Phenylpropanoids
	Kaempferol 3-O-gentiobioside	3.77	611.161	162.9	2.51203e+06	2.5195e+06	2.59697e+06	741155	704884	735107	1.31238e+06	1.66203e+06	1.63863e+06	1.27512	1.63183e-06	-2.00799	C27H30O16	0	Shikimates and Phenylpropanoids
	Pectolinarin	3.9	623.197	216.5	7.28982e+06	7.33014e+06	7.20736e+06	2.11276e+06	1.97313e+06	2.2477e+06	5.62931e+06	4.92421e+06	5.14687e+06	1.27409	2.90997e-07	-1.98674	C29H34O15	0	Shikimates and Phenylpropanoids
	Magnolioside	3.89	353.088	143.2	6.54958e+09	4.23004e+09	6.36333e+09	1.59685e+09	1.52869e+09	1.47132e+09	1.86126e+09	1.91447e+09	2.06761e+09	1.25247	0.0245231	-1.97333	C16H18O9	0	Shikimates and Phenylpropanoids
	Picraquassioside_A	2.25	399.126	28.1	3.94645e+06	3.71848e+06	3.5764e+06	1.14178e+06	765071	1.39625e+06	1.65894e+06	1.35262e+06	1.28461e+06	1.23533	0.000143959	-1.96836	C18H22O10	0	Shikimates and Phenylpropanoids
	2-(3,4-dihydroxyphenyl)-5-hydroxy-7-[(2S,3R,4S,5S,6R)-3,4,5-trihydroxy-6-[[(2R,3R,4R,5R,6S)-3,4,5-trihydroxy-6-methyl-tetrahydropyran-2-yl]oxymethyl]tetrahydropyran-2-yl]oxy-chromen-4-one	3.9	595.165	192.8	1.85382e+07	1.8579e+07	1.88123e+07	5.61762e+06	5.79617e+06	5.16245e+06	1.09749e+07	1.06975e+07	1.18815e+07	1.2739	8.85528e-07	-1.95612	C27H30O15	0	Shikimates and Phenylpropanoids
	2-(3,4-dihydroxyphenyl)-7-hydroxy-5-[(2S,3R,4S,5S,6R)-3,4,5-trihydroxy-6-[[(2R,3R,4R,5R,6S)-3,4,5-trihydroxy-6-methyl-tetrahydropyran-2-yl]oxymethyl]tetrahydropyran-2-yl]oxy-chromen-4-one	3.81	595.165	192.8	1.85382e+07	1.8579e+07	1.88123e+07	5.61762e+06	5.79617e+06	5.16245e+06	1.09749e+07	1.06975e+07	1.18815e+07	1.2739	8.85528e-07	-1.95612	C27H30O15	0	Shikimates and Phenylpropanoids
	3-[(2S,3R,4S,5R,6R)-3,5-dihydroxy-6-(hydroxymethyl)-4-[(2S,3R,4R,5R,6S)-3,4,5-trihydroxy-6-methyl-tetrahydropyran-2-yl]oxy-tetrahydropyran-2-yl]oxy-5,7-dihydroxy-2-(4-hydroxyphenyl)chromen-4-one	3.97	595.165	192.8	1.85382e+07	1.8579e+07	1.88123e+07	5.61762e+06	5.79617e+06	5.16245e+06	1.09749e+07	1.06975e+07	1.18815e+07	1.2739	8.85528e-07	-1.95612	C27H30O15	0	Shikimates and Phenylpropanoids
	3-[4,5-dihydroxy-6-(hydroxymethyl)-3-[(2S,3R,4R,5R,6S)-3,4,5-trihydroxy-6-methyl-tetrahydropyran-2-yl]oxy-tetrahydropyran-2-yl]oxy-5,7-dihydroxy-2-(4-hydroxyphenyl)chromen-4-one	3.95	595.165	192.8	1.85382e+07	1.8579e+07	1.88123e+07	5.61762e+06	5.79617e+06	5.16245e+06	1.09749e+07	1.06975e+07	1.18815e+07	1.2739	8.85528e-07	-1.95612	C27H30O15	0	Shikimates and Phenylpropanoids
	5-hydroxy-2-(4-hydroxyphenyl)-3-[(2S,3R,4S,5S,6R)-3,4,5-trihydroxy-6-(hydroxymethyl)tetrahydropyran-2-yl]oxy-7-[(2S,3R,4R,5R,6S)-3,4,5-trihydroxy-6-methyl-tetrahydropyran-2-yl]oxy-chromen-4-one	3.87	595.165	192.8	1.85382e+07	1.8579e+07	1.88123e+07	5.61762e+06	5.79617e+06	5.16245e+06	1.09749e+07	1.06975e+07	1.18815e+07	1.2739	8.85528e-07	-1.95612	C27H30O15	0	Shikimates and Phenylpropanoids
	7-[(2S,3R,4S,5S,6R)-4,5-dihydroxy-6-(hydroxymethyl)-3-[(2S,3R,4R,5R,6S)-3,4,5-trihydroxy-6-methyl-tetrahydropyran-2-yl]oxy-tetrahydropyran-2-yl]oxy-3,5-dihydroxy-2-(4-hydroxyphenyl)chromen-4-one	3.95	595.165	192.8	1.85382e+07	1.8579e+07	1.88123e+07	5.61762e+06	5.79617e+06	5.16245e+06	1.09749e+07	1.06975e+07	1.18815e+07	1.2739	8.85528e-07	-1.95612	C27H30O15	0	Shikimates and Phenylpropanoids
	8-[4,5-dihydroxy-6-(hydroxymethyl)-3-[3,4,5-trihydroxy-6-(hydroxymethyl)tetrahydropyran-2-yl]oxy-tetrahydropyran-2-yl]-5,7-dihydroxy-2-(4-hydroxyphenyl)chromen-4-one	3.87	595.165	192.8	1.85382e+07	1.8579e+07	1.88123e+07	5.61762e+06	5.79617e+06	5.16245e+06	1.09749e+07	1.06975e+07	1.18815e+07	1.2739	8.85528e-07	-1.95612	C27H30O15	0	Shikimates and Phenylpropanoids
	Kaempferol 3-neohesperidoside	3.93	595.165	192.8	1.85382e+07	1.8579e+07	1.88123e+07	5.61762e+06	5.79617e+06	5.16245e+06	1.09749e+07	1.06975e+07	1.18815e+07	1.2739	8.85528e-07	-1.95612	C27H30O15	0	Shikimates and Phenylpropanoids
	Prodelphinidin_B6	2.61	415.1	28	2.81104e+07	2.88144e+07	2.71756e+07	8.07854e+06	8.02522e+06	9.1305e+06	6.97675e+06	6.47424e+06	6.55305e+06	1.27386	1.00701e-06	-1.93868	C21H18O9	0	Shikimates and Phenylpropanoids
	3-Glucosyl-2,3',4,4',6-pentahydroxybenzophenone	2.45	425.114	26	8.82535e+06	9.61682e+06	8.86782e+06	3.1711e+06	2.47379e+06	2.59962e+06	3.17071e+06	3.1843e+06	3.7464e+06	1.26565	1.67584e-05	-1.92716	C19H20O11	0	Polyketides
	7-hydroxy-2-(4-hydroxy-3,5-dimethoxyphenyl)-5-[(2S,3R,4S,5S,6R)-3,4,5-trihydroxy-6-(hydroxymethyl)oxan-2-yl]oxychromen-4-one	2.64	491.122	243.8	2.3677e+06	2.36818e+06	2.23366e+06	581088	623721	739021	2.16187e+06	2.17425e+06	2.14068e+06	1.26783	3.26655e-05	-1.92246	C23H24O12	0	Shikimates and Phenylpropanoids
	Lycoperoside_D	2.3	740.457	294	1.96685e+08	2.05134e+08	2.1605e+08	6.20379e+07	6.05101e+07	6.54286e+07	3.90318e+07	4.01033e+07	3.68861e+07	1.27412	1.66763e-05	-1.91874	C39H65NO12	0	Alkaloids
	20-COOH-leukotriene E4	1.64	468.209	257.6	7.29993e+06	6.37057e+06	6.72884e+06	1.865e+06	1.90672e+06	1.97616e+06	5.37964e+06	5.45823e+06	5.2573e+06	1.27407	0.00177377	-1.9061	C23H35NO7S	0	0
	2-(4-methoxyphenyl)chromen-4-one [IIN-based on	2.52	451.13	40.8	3.1997e+06	3.15386e+06	3.40817e+06	1.12242e+06	973585	902251	593796	653095	392558	1.26727	3.45147e-05	-1.90368	C16H12O3	0	Shikimates and Phenylpropanoids
	Dodecylamine	1.83	186.221	240.9	6.71055e+06	7.25035e+06	6.97075e+06	2.49007e+06	2.08083e+06	1.87326e+06	5.39888e+06	5.45799e+06	5.66574e+06	1.26377	1.55874e-05	-1.899	C12H27N	0	0
	Isostrychnopentamine A	2.4	550.358	219	2.12088e+07	2.17104e+07	2.15388e+07	6.67463e+06	6.894e+06	6.3341e+06	1.53222e+07	1.55297e+07	1.51909e+07	1.2749	1.48926e-07	-1.89699	C35H43N5O	0	Alkaloids
	Thalictricoside	2.58	479.188	225.7	2.14707e+07	1.94149e+07	1.9634e+07	6.03808e+06	6.31488e+06	6.38405e+06	2.05972e+07	1.9975e+07	1.93963e+07	1.27397	0.00254577	-1.89415	C19H27NO12	0	0
	Salidroside	2.72	318.155	172	1.44666e+07	1.46015e+07	1.49185e+07	4.67315e+06	4.33197e+06	4.65904e+06	1.09127e+07	1.04302e+07	1.00826e+07	1.27448	1.4018e-06	-1.88821	C14H20O7	0	Shikimates and Phenylpropanoids
	MRS 1754	3.61	487.215	238.3	3.44352e+06	3.71814e+06	4.17948e+06	1.10081e+06	1.16769e+06	1.2856e+06	3.93469e+06	3.69767e+06	3.50716e+06	1.26874	0.000269404	-1.87692	C26H26N6O4	0	Alkaloids
	[3,4,5-trihydroxy-5-(hydroxymethyl)tetrahydrofuran-2-yl]methyl dihydrogen phosphate	3.93	259.022	23.3	1.06972e+07	9.10755e+06	1.35779e+07	3.31086e+06	3.00108e+06	3.55533e+06	3.01886e+06	3.35963e+06	3.06822e+06	1.25425	0.0190578	-1.83266	C6H13O9P	0	Carbohydrates
	Pseudolaric Acid A	3.73	369.168	237.2	2.97046e+06	2.7354e+06	2.72473e+06	1.33634e+06	444424	703282	2.2349e+06	2.28067e+06	2.09923e+06	1.15028	0.00175131	-1.83258	C22H28O6	0	Terpenoids
	Helilupolone	2.35	463.281	328.1	8.9593e+06	9.07307e+06	9.06149e+06	2.79158e+06	3.23724e+06	2.83042e+06	5.30561e+06	4.65421e+06	4.25661e+06	1.27297	9.51729e-07	-1.81512	C30H38O4	0	Terpenoids
	2-[[7-hydroxy-1-(4-hydroxy-3,5-dimethoxyphenyl)-3-(hydroxymethyl)-6,8-dimethoxy-1,2,3,4-tetrahydronaphthalen-2-yl]methoxy]-6-(hydroxymethyl)oxane-3,4,5-triol	2.26	627.229	169.6	4.75961e+06	4.74405e+06	4.94106e+06	1.82711e+06	1.31817e+06	1.20679e+06	5.0037e+06	5.13828e+06	5.39709e+06	1.2486	6.46245e-05	-1.80697	C28H38O13	0	Shikimates and Phenylpropanoids
	[(9R,10R)-10-acetyloxy-8,8-dimethyl-2-oxo-9,10-dihydropyrano[2,3-f]chromen-9-yl] 3-methylbut-2-enoate [IIN-based on	2.61	425.096	30	1.89955e+07	1.67158e+07	1.712e+07	6.57034e+06	4.79931e+06	6.25941e+06	1.01918e+07	8.3326e+06	7.91399e+06	1.25596	0.000188478	-1.78438	C21H22O7	0	Shikimates and Phenylpropanoids
	6a,12a-Didehydroamorphigenin	2.56	407.109	163.7	1.66945e+07	1.55992e+07	1.58869e+07	4.84918e+06	4.8049e+06	5.25233e+06	8.66119e+06	8.30322e+06	8.00827e+06	1.2738	4.20181e-06	-1.7714	C23H20O7	0	Shikimates and Phenylpropanoids
	[3-[ethoxy(hydroxy)phosphoryl]oxy-2-hydroxy-propyl] (9Z,12Z)-octadeca-9,12-dienoate	3.96	461.267	327.9	4.30733e+07	4.22803e+07	4.92538e+07	1.32476e+07	1.44134e+07	1.41219e+07	2.28388e+07	1.70752e+07	1.71207e+07	1.27311	0.00273725	-1.7665	C23H43O7P	0	Fatty acids
	3-[(2S,3R,4R,5S,6S)-3,5-dihydroxy-6-methyl-4-[(2S,3R,4S,5S,6R)-3,4,5-trihydroxy-6-(hydroxymethyl)tetrahydropyran-2-yl]oxy-tetrahydropyran-2-yl]oxy-5,7-dihydroxy-2-(4-hydroxyphenyl)chromen-4-one	3.85	593.151	193.1	1.70304e+07	1.57359e+07	1.57288e+07	5.11438e+06	4.77045e+06	5.26467e+06	1.0628e+07	1.0247e+07	1.03727e+07	1.2724	1.679e-05	-1.75706	C27H30O15	0	Shikimates and Phenylpropanoids
	7,8-dimethoxychromen-2-one	3.73	207.065	151.7	1.22691e+07	1.18873e+07	1.19293e+07	4.34243e+06	3.93532e+06	4.02742e+06	1.15967e+07	1.18462e+07	1.18689e+07	1.27318	3.77684e-06	-1.75338	C11H10O4	0	Shikimates and Phenylpropanoids
	7-hydroxy-3-(hydroxymethyl)-5-methyl-isochromen-1-one	3.72	207.065	151.7	1.22691e+07	1.18873e+07	1.19293e+07	4.34243e+06	3.93532e+06	4.02742e+06	1.15967e+07	1.18462e+07	1.18689e+07	1.27318	3.77684e-06	-1.75338	C11H10O4	0	Shikimates and Phenylpropanoids
	(2R)-2-Hydroxy-2-phenethylglucosinolate	2.68	438.052	43.5	884201	888102	700683	273232	248537	255652	670683	541555	1.18597e+06	1.26013	0.0128897	-1.75019	C15H21NO10S2	0	Amino acids and Peptides
	2-(2-acetyl-3-hydroxy-5-methoxy-phenyl)acetic acid	3.67	225.076	151.7	8.32325e+06	7.69927e+06	7.92082e+06	2.8131e+06	2.7447e+06	2.69477e+06	8.2631e+06	7.82104e+06	7.51412e+06	1.27384	2.04264e-05	-1.73864	C11H12O5	0	Polyketides
	3,4-Dicaffeoylquinic acid	3.93	515.12	186	1.76264e+07	1.83594e+07	1.81076e+07	5.48114e+06	5.93436e+06	5.82548e+06	1.04016e+07	1.09013e+07	1.07915e+07	1.27481	6.78165e-06	-1.73003	C25H24O12	0	Shikimates and Phenylpropanoids
	4,5-Dicaffeoylquinic acid	3.88	515.12	186	1.76264e+07	1.83594e+07	1.81076e+07	5.48114e+06	5.93436e+06	5.82548e+06	1.04016e+07	1.09013e+07	1.07915e+07	1.27481	6.78165e-06	-1.73003	C25H24O12	0	Shikimates and Phenylpropanoids
	Cynarin	3.67	515.12	186	1.76264e+07	1.83594e+07	1.81076e+07	5.48114e+06	5.93436e+06	5.82548e+06	1.04016e+07	1.09013e+07	1.07915e+07	1.27481	6.78165e-06	-1.73003	C25H24O12	0	Shikimates and Phenylpropanoids
	Leukotriene E3	1.77	442.264	219.5	8.83827e+07	1.36232e+08	1.29969e+08	4.13083e+07	4.06976e+07	4.11247e+07	1.01751e+08	1.04102e+08	7.88017e+07	1.24459	0.0295804	-1.72591	C23H39NO5S	0	0
	Schidigerasaponin F2	1.5	755.433	258.2	5.74563e+06	6.22964e+06	6.07915e+06	2.13887e+06	1.32371e+06	2.30976e+06	2.67625e+06	2.53302e+06	2.56621e+06	1.2206	0.000315964	-1.72073	C39H64O14	0	0
	2-[[7-hydroxy-1-(4-hydroxy-3,5-dimethoxyphenyl)-3-(hydroxymethyl)-6,8-dimethoxy-1,2,3,4-tetrahydronaphthalen-2-yl]methoxy]oxane-3,4,5-triol	2.24	570.255	178.1	4.89456e+06	5.08319e+06	4.8162e+06	1.51846e+06	1.91254e+06	1.73635e+06	5.06504e+06	4.80955e+06	4.755e+06	1.26967	3.83159e-06	-1.72039	C27H36O12	0	Shikimates and Phenylpropanoids
	5-hydroxy-6,7-dimethoxy-2-[4-[(2S,3R,4S,5S,6R)-3,4,5-trihydroxy-6-(hydroxymethyl)tetrahydropyran-2-yl]oxyphenyl]chromen-4-one	3.88	477.139	215.8	5.59615e+06	5.5713e+06	5.3589e+06	933466	2.50855e+06	2.40068e+06	3.91762e+06	3.70773e+06	3.60551e+06	1.14377	0.000937652	-1.70812	C23H24O11	0	Shikimates and Phenylpropanoids
	5-hydroxy-6-methoxy-2-(4-methoxyphenyl)-7-[(2S,3R,4S,5S,6R)-3,4,5-trihydroxy-6-(hydroxymethyl)tetrahydropyran-2-yl]oxy-chromen-4-one	3.97	477.139	215.8	5.59615e+06	5.5713e+06	5.3589e+06	933466	2.50855e+06	2.40068e+06	3.91762e+06	3.70773e+06	3.60551e+06	1.14377	0.000937652	-1.70812	C23H24O11	0	Shikimates and Phenylpropanoids
	2,5,8,9-tetracetoxy-15-hydroxy-3-benzoyloxyacetoxy-7-isobutyroyloxy-14-oxojatropha-6(17),11E-diene	2.53	823.322	180.4	1.07363e+06	892674	812821	386617	341602	274538	514763	587216	436465	1.24274	0.0017176	-1.67089	C41H52O16	0	Terpenoids
	3,5-dihydroxy-2-(4-hydroxyphenyl)-7-[3,4,5-trihydroxy-6-(hydroxymethyl)oxan-2-yl]oxy-2,3-dihydrochromen-4-one	2.71	451.16	187.9	2.49527e+07	2.61662e+07	2.74501e+07	9.60616e+06	9.67371e+06	9.20187e+06	1.17481e+07	1.13173e+07	1.15838e+07	1.27362	2.20289e-05	-1.66561	C21H22O11	0	Shikimates and Phenylpropanoids
	9-methoxy-7-[4-[(2S,3R,4S,5S,6R)-3,4,5-trihydroxy-6-(hydroxymethyl)oxan-2-yl]oxyphenyl]-[1,3]dioxolo[4,5-g]chromen-8-one	2.63	497.108	161.5	3.24696e+06	3.6258e+06	3.54089e+06	1.32333e+06	1.94326e+06	506069	1.41591e+06	1.6632e+06	2.14762e+06	1.08269	0.00311663	-1.66541	C23H22O11	0	Shikimates and Phenylpropanoids
	Corchoionoside_B	2.29	401.18	186.1	3.36094e+06	7.44955e+06	7.81306e+06	2.45972e+06	2.79871e+06	1.60179e+06	3.43018e+06	3.50464e+06	3.50094e+06	1.10205	0.0438903	-1.63943	C19H28O9	0	Terpenoids
	2,3-Secoporrigenin	2.54	461.289	250.2	2.20376e+06	2.29777e+06	2.13948e+06	772747	819307	864372	688547	1.88441e+06	661886	1.2745	1.68162e-06	-1.63687	C27H40O6	0	Terpenoids
	5-O-methyllicoricidin	2.12	437.239	235.2	1.82364e+07	1.89866e+07	1.97185e+07	8.06605e+06	8.04691e+06	3.32907e+06	1.4901e+07	2.2791e+07	2.22149e+07	1.14649	0.00115253	-1.63054	C27H34O5	0	Shikimates and Phenylpropanoids
	2-(hydroxymethyl)-6-[5-[3-(hydroxymethyl)-5-(3-hydroxypropyl)-7-methoxy-2,3-dihydrobenzofuran-2-yl]-2-methoxy-phenoxy]tetrahydropyran-3,4,5-triol	3.97	521.203	177	3.25868e+07	3.19253e+07	3.09297e+07	1.13191e+07	1.03635e+07	1.1032e+07	2.81202e+07	2.97019e+07	2.82484e+07	1.27221	1.37444e-05	-1.62353	C26H34O11	0	Shikimates and Phenylpropanoids
	2-[4-[4-[(4-hydroxy-3-methoxy-phenyl)methyl]-3-(hydroxymethyl)tetrahydrofuran-2-yl]-2-methoxy-phenoxy]-6-(hydroxymethyl)tetrahydropyran-3,4,5-triol	3.98	521.203	177	3.25868e+07	3.19253e+07	3.09297e+07	1.13191e+07	1.03635e+07	1.1032e+07	2.81202e+07	2.97019e+07	2.82484e+07	1.27221	1.37444e-05	-1.62353	C26H34O11	0	Shikimates and Phenylpropanoids
	[3-[ethoxy(hydroxy)phosphoryl]oxy-2-hydroxypropyl] (9Z,12Z,15Z)-octadeca-9,12,15-trienoate	3.93	459.251	317.3	5.58622e+07	3.85816e+07	3.73394e+07	1.41164e+07	1.60071e+07	1.53205e+07	1.16333e+07	8.92469e+06	1.11896e+07	1.2421	0.0366366	-1.61562	C23H41O7P	0	Fatty acids
	5-hydroxy-2-[2-hydroxy-3-[(2S,3R,4S,5S,6R)-3,4,5-trihydroxy-6-(hydroxymethyl)oxan-2-yl]oxyphenyl]-7,8-dimethoxychromen-4-one	2.22	515.119	164.7	5.68501e+06	6.04192e+06	5.62591e+06	2.21309e+06	2.16355e+06	2.13545e+06	3.64061e+06	2.0764e+06	2.17341e+06	1.27497	1.6015e-06	-1.615	C23H24O12	0	Shikimates and Phenylpropanoids
	Cryptopleurine	2.52	378.212	193.7	4.4777e+06	4.7434e+06	5.25456e+06	2.17476e+06	1.69317e+06	1.62599e+06	5.53265e+06	5.37695e+06	5.73653e+06	1.25154	0.000381392	-1.59746	C24H27NO3	0	Alkaloids
	Solasodiene (not validated)	2.09	396.331	281.2	3.82775e+06	4.7853e+06	4.42946e+06	1.64415e+06	1.59946e+06	1.76195e+06	1.44585e+06	1.3781e+06	1.45271e+06	1.26693	0.00645034	-1.58243	C27H41NO	0	Alkaloids
	Scytophycin_B	2.27	820.52	303.7	1.0597e+07	1.22818e+07	1.17882e+07	3.26629e+06	8.99494e+06	1.32505e+06	5.22914e+06	2.71142e+06	4.03485e+06	0.989694	0.0197592	-1.55584	C45H73NO12	0	Polyketides
	Ptelatoside_A	2.31	415.158	221.1	2.28383e+06	2.41495e+06	2.30967e+06	1.31989e+06	1.2028e+06	208037	2.7021e+06	2.55058e+06	2.66681e+06	0.951518	0.0375814	-1.55564	C19H26O10	0	Shikimates and Phenylpropanoids
	(2S,3R,4S,5S,6R)-2-[4-[(3S,3aR,6S,6aR)-6-[3,5-dimethoxy-4-[(2S,3R,4S,5S,6R)-3,4,5-trihydroxy-6-(hydroxymethyl)tetrahydropyran-2-yl]oxy-phenyl]-1,3,3a,4,6,6a-hexahydrofuro[3,4-c]furan-3-yl]-2-methoxy-phenoxy]-6-(hydroxymethyl)tetrahydropyran-3,4,5-triol	3.84	711.252	175.2	1.67655e+06	1.30357e+06	929907	194522	739764	491483	425411	265745	999499	1.03537	0.0304006	-1.54718	C33H44O17	0	Shikimates and Phenylpropanoids
	5,6,7-Trimethoxycoumarin	2.24	235.064	34.7	1.396e+07	1.23758e+07	1.25299e+07	3.59661e+06	4.0012e+06	6.48836e+06	5.55969e+06	4.62048e+06	6.02225e+06	1.21005	0.000976927	-1.54316	C12H12O5	0	Shikimates and Phenylpropanoids
	3-O-trans-Feruloyleuscaphic_acid	2.53	665.404	225.2	5.28971e+06	5.24196e+06	5.04095e+06	2.04295e+06	2.03772e+06	2.11155e+06	3.30313e+06	3.5348e+06	4.0988e+06	1.27541	1.46785e-06	-1.53228	C40H56O8	0	Terpenoids
	gamma-CEHC glucuronide	1.67	439.161	192.8	5.21784e+06	5.25346e+06	4.39996e+06	1.72235e+06	1.80582e+06	1.91949e+06	2.31176e+06	2.43056e+06	2.23715e+06	1.26361	0.00878779	-1.53018	C21H28O10	0	0
	1(4H)-Naphthalenone, 4a,5,6,7,8,8a-hexahydro-4-[(3R)-3-hydroxy-3-methyl-4-penten-1-yl]-3,4a,8,8-tetramethyl-, (4S,4aR,8aS)-	2.6	287.237	227.6	1.259e+07	1.45045e+07	1.08782e+07	2.13964e+06	4.4466e+06	8.60154e+06	9.92839e+06	6.78207e+06	1.11994e+07	1.06154	0.011649	-1.52921	C20H32O2	0	Terpenoids
	Prostaglandin H2	1.71	351.217	263.5	2.03804e+06	2.15906e+06	2.29013e+06	797408	814147	805537	714679	693817	714116	1.27349	0.0023669	-1.50361	C20H32O5	0	0
	(R)-5,7-dihydroxy-2-(4-hydroxyphenyl)chroman-4-one	2.66	273.081	26	1.3229e+07	1.37556e+07	1.46278e+07	5.92559e+06	5.043e+06	5.90495e+06	2.35844e+06	2.38644e+06	1.7698e+06	1.26605	6.81795e-05	-1.50352	C15H12O5	0	Shikimates and Phenylpropanoids
	7-Methylthioheptyl_glucosinolate	2.33	464.107	41.6	1.49549e+06	1.97729e+06	1.27762e+06	774427	640509	509713	1.15361e+06	961520	972403	1.20913	0.00763392	-1.49969	C15H29NO9S3	0	Amino acids and Peptides
	Spirostane -2H, + 1O, O-Pen-dHex	2.27	753.406	282.7	8.10962e+06	8.5066e+06	1.06546e+07	3.19455e+06	4.07341e+06	2.93157e+06	1.74098e+06	1.75588e+06	1.94558e+06	1.24412	0.00160977	-1.49898	C38H60O12	0	Terpenoids
	4-Hydroxydodecanedioylcarnitine	1.57	390.248	211.3	5.02911e+06	5.22827e+06	5.01412e+06	3.28602e+06	1.69869e+06	1.23623e+06	2.92869e+06	3.24e+06	3.07198e+06	1.12874	0.0276459	-1.48993	C19H35NO7	0	0
	steganacin	2.29	457.148	184.2	2.74015e+06	3.71144e+06	3.54152e+06	1.48956e+06	1.40648e+06	1.20069e+06	5.04114e+06	4.21424e+06	4.74427e+06	1.24545	0.00193806	-1.48582	C24H24O9	0	Shikimates and Phenylpropanoids
	1-O-dodecanoyl-glucopyranoside	1.75	361.223	257.6	3.96515e+06	4.2387e+06	4.18262e+06	1.57271e+06	1.50865e+06	1.59594e+06	3.42813e+06	3.16703e+06	3.13837e+06	1.27242	2.88343e-05	-1.48438	C18H34O7	0	0
	Desacetylcolforsin	2.31	367.197	174.8	1.79174e+07	1.81102e+07	1.82131e+07	7.57564e+06	5.21294e+06	7.72091e+06	1.30071e+07	1.28254e+07	7.91062e+06	1.23337	0.000177826	-1.47907	C20H32O6	0	Terpenoids
	Odorobioside G	2.25	697.381	277.9	3.11857e+07	3.09609e+07	3.18292e+07	1.22419e+07	1.25315e+07	1.43111e+07	4.60189e+07	4.49638e+07	4.33532e+07	1.27088	8.92483e-06	-1.46838	C36H56O13	0	Terpenoids
	2-[3-[4-[1,3-dihydroxy-1-(4-hydroxy-3-methoxyphenyl)propan-2-yl]oxy-3-methoxyphenyl]propoxy]-6-(hydroxymethyl)oxane-3,4,5-triol [IIN-based	2.41	558.254	226.5	1.5757e+07	1.53232e+07	1.60553e+07	6.7855e+06	6.40024e+06	6.42227e+06	8.57261e+06	8.2089e+06	7.92428e+06	1.27311	1.11441e-05	-1.467	C26H36O12	0	Shikimates and Phenylpropanoids
	alpha-Solanine	2.72	868.504	268	1.69071e+06	2.03941e+06	1.84559e+06	1.31575e+06	363253	638059	2.08863e+06	2.94208e+06	3.07593e+06	1.06298	0.0116004	-1.4589	C45H73NO15	0	Alkaloids
	Fargesin	2.62	371.147	178.2	4.74554e+06	4.66489e+06	4.77339e+06	2.05768e+06	2.12494e+06	1.76948e+06	5.2133e+06	5.15644e+06	5.42694e+06	1.26655	1.66617e-05	-1.45427	C21H22O6	0	Shikimates and Phenylpropanoids
	(2S,3R,4S,5S,6R)-2-[4-[[(3S,4R,5S)-3-hydroxy-5-(4-hydroxy-3-methoxyphenyl)-4-(hydroxymethyl)oxolan-3-yl]methyl]-2-methoxyphenoxy]-6-(hydroxymethyl)oxane-3,4,5-triol	2.62	556.238	160.9	2.58408e+07	2.78998e+07	2.64432e+07	1.13819e+07	1.14648e+07	1.08034e+07	2.18932e+07	2.16361e+07	2.25044e+07	1.27408	3.29579e-06	-1.45379	C26H34O12	0	Shikimates and Phenylpropanoids
	(Z)-3-(4-oxo-5-propan-2-ylidene-2-propylfuran-3-yl)prop-2-enoic acid	3.74	219.101	177	1.51117e+07	1.55415e+07	1.56632e+07	7.45281e+06	5.84396e+06	6.1659e+06	1.80745e+07	1.2914e+07	1.80623e+07	1.25933	4.39135e-05	-1.45072	C13H16O4	0	Polyketides
	dehydroabietic_acid	2.68	301.216	207.2	1.05341e+07	1.13667e+07	1.0378e+07	3.91396e+06	4.86355e+06	4.90194e+06	5.57769e+06	5.74318e+06	5.40692e+06	1.26441	3.28596e-05	-1.44144	C20H28O2	0	Terpenoids
	Osimertinib	3.74	498.264	228.4	8.13783e+06	8.00367e+06	8.02098e+06	3.34455e+06	3.02655e+06	3.03121e+06	7.02673e+06	6.82403e+06	7.70006e+06	1.27112	6.19275e-06	-1.44021	C28H33N7O2	0	Alkaloids
	[(2R,3R,4S,5R,6R)-6-[2-(3,4-dihydroxyphenyl)ethoxy]-3,5-dihydroxy-4-[(2R,3R,4R,5R,6S)-3,4,5-trihydroxy-6-methyloxan-2-yl]oxyoxan-2-yl]methyl (E)-3-(3,4-dihydroxyphenyl)prop-2-enoate	2.27	642.239	166.1	2.95344e+06	2.96777e+06	2.86027e+06	1.19462e+06	1.32166e+06	1.20768e+06	1.93165e+06	2.1337e+06	2.20843e+06	1.27383	1.38408e-06	-1.43971	C29H36O15	0	Shikimates and Phenylpropanoids
	(1R,2R,4aS,5S,8S,8aR)-5,8-Dihydroxy-4a-(hydroxymethyl)-2-(2-hydroxy-2-propanyl)-8-methyldecahydro-1-naphthalenyl beta-D-glucopyranoside	2.7	473.235	237.5	1.37827e+06	1.29996e+06	1.29519e+06	500806	699822	504619	1.65987e+06	1.83624e+06	1.73883e+06	1.24649	0.000204531	-1.42385	C21H38O10	0	Terpenoids
	AVOCADYNE	2.6	307.226	242.9	1.57331e+07	1.77503e+07	1.61031e+07	7.29461e+06	6.61481e+06	7.35015e+06	1.67685e+07	2.65385e+06	1.49859e+07	1.2701	4.19369e-05	-1.4224	C17H32O3	0	0
	2H-Cyclohepta[b]furan-2-one, 4-acetyl-6-[1-(beta-D-glucopyranosyloxy)-1-methylethyl]octahydro-8a-(hydroxymethyl)-, (3aS,4R,6R,8aR)-	2.26	447.22	220.7	2.91183e+06	2.79786e+06	2.75999e+06	952896	1.99541e+06	697214	2.93185e+06	2.86356e+06	1.95073e+06	1.10655	0.00683262	-1.42069	C21H34O10	0	Terpenoids
	Strychnopentamine	2.14	550.358	234.5	5.86796e+06	5.18336e+06	5.41702e+06	2.29584e+06	2.52557e+06	2.307e+06	3.74919e+06	4.21306e+06	3.7888e+06	1.2692	0.000146647	-1.4109	C35H43N5O	0	Alkaloids
	PI(18:1(9Z)/20:4(5Z,8Z,11Z,14Z))	1.91	885.551	317.7	1.83632e+07	1.69701e+07	1.82478e+07	7.33616e+06	8.43014e+06	7.45616e+06	7.58725e+06	2.76639e+06	6.62761e+06	1.2689	6.7811e-05	-1.40923	C47H81O13P	0	0
	2-methoxy-5-methyl-3-(2-methylbut-3-en-2-yl)chromen-4-one	2.36	259.136	29.3	1.95668e+07	2.14697e+07	1.99474e+07	8.77054e+06	8.76146e+06	8.87637e+06	1.17626e+07	1.18418e+07	1.02862e+07	1.27481	0.000874907	-1.40861	C16H18O3	0	Polyketides
	Flavonol base + 4O, O-Hex-Hex, O-dHex	2.71	771.198	157.2	1.22018e+06	1.33536e+06	1.07386e+06	348256	345094	756269	728790	753940	832375	1.13074	0.00901315	-1.40453	C33H40O21	0	Shikimates and Phenylpropanoids
	Acacetin-7-O-neohesperidoside	2.66	593.183	149	268373	328874	268607	149802	121751	104341	315426	224396	177579	1.23507	0.00113948	-1.40151	C28H32O14	0	Shikimates and Phenylpropanoids
	Scutellarioside II	2.53	507.146	324.5	1.37296e+06	1.16928e+06	1.34665e+06	745270	459044	350911	119501	120718	260807	1.16316	0.00311732	-1.39555	C24H28O12	0	Terpenoids
	S(8-8)S hexoside	2.25	579.208	177.5	3.17297e+07	3.20333e+07	3.02831e+07	1.25418e+07	1.32199e+07	1.23041e+07	4.22353e+07	4.48726e+07	4.40628e+07	1.27314	3.11254e-05	-1.38543	C28H36O13	0	Shikimates and Phenylpropanoids
	2-Ethyl-2-hydroxybutyric acid	3.66	131.071	142.5	1.01207e+07	9.90523e+06	1.0337e+07	4.08526e+06	4.26419e+06	3.96883e+06	8.90388e+06	8.51751e+06	8.43391e+06	1.27537	8.06479e-08	-1.38099	C6H12O3	0	Fatty acids
	5-Hydroxyhexanoic acid	3.69	131.071	142.5	1.01207e+07	9.90523e+06	1.0337e+07	4.08526e+06	4.26419e+06	3.96883e+06	8.90388e+06	8.51751e+06	8.43391e+06	1.27537	8.06479e-08	-1.38099	C6H12O3	0	Fatty acids
	Chalconosakuranetin	1.95	447.133	212.3	1.79845e+06	1.78458e+06	1.96877e+06	683923	773638	803652	692791	1.1103e+06	1.09504e+06	1.26959	2.66631e-05	-1.37534	C22H24O10	0	0
	5,7-Dimethoxy-4'-hydroxyflavanone	2.63	299.09	145.2	2.46696e+06	3.48532e+06	3.13538e+06	1.29969e+06	1.23873e+06	1.16815e+06	3.44721e+06	3.57266e+06	3.11944e+06	1.23924	0.0273642	-1.37506	C17H16O5	0	Shikimates and Phenylpropanoids
	Levulinic acid	3.83	115.04	36.2	1.28388e+07	1.13356e+07	1.30399e+07	4.70394e+06	5.60671e+06	4.90521e+06	2.88234e+06	8.56527e+06	3.82237e+06	1.26836	6.24784e-05	-1.36982	C5H8O3	0	Fatty acids
	tephrosin	2.15	428.166	172.9	674032	783855	856955	367552	323397	344897	546232	476229	474012	1.25678	0.0010287	-1.36098	C23H22O7	0	Shikimates and Phenylpropanoids
	(2Z,4E)-5-[(1R,3R,5S,8S)-3,8-dihydroxy-1,5-dimethyl-6-oxabicyclo[3.2.1]octan-8-yl]-3-methyl-penta-2,4-dienoic acid	3.91	281.139	169.1	1.17908e+07	1.2019e+07	1.2229e+07	5.07017e+06	5.33116e+06	4.44583e+06	8.19941e+06	8.54993e+06	8.36905e+06	1.26805	1.48072e-05	-1.35943	C15H22O5	0	Terpenoids
	(4E)-8-hydroxy-4-(2-hydroxy-1-methyl-ethylidene)-10-oxatricyclo[7.2.1.01,5]dodecane-8-carboxylic acid	3.86	281.139	169.1	1.17908e+07	1.2019e+07	1.2229e+07	5.07017e+06	5.33116e+06	4.44583e+06	8.19941e+06	8.54993e+06	8.36905e+06	1.26805	1.48072e-05	-1.35943	C15H22O5	0	Terpenoids
	5-[6-(hydroxymethyl)-7-oxatricyclo[4.3.0.03,9]nonan-9-yl]-2-methyl-4-oxo-pentanoic acid	3.72	281.139	169.1	1.17908e+07	1.2019e+07	1.2229e+07	5.07017e+06	5.33116e+06	4.44583e+06	8.19941e+06	8.54993e+06	8.36905e+06	1.26805	1.48072e-05	-1.35943	C15H22O5	0	Terpenoids
	8-hydroxy-4-(1-hydroxy-1-methyl-ethyl)-10-oxatricyclo[7.2.1.01,5]dodec-3-ene-8-carboxylic acid	3.85	281.139	169.1	1.17908e+07	1.2019e+07	1.2229e+07	5.07017e+06	5.33116e+06	4.44583e+06	8.19941e+06	8.54993e+06	8.36905e+06	1.26805	1.48072e-05	-1.35943	C15H22O5	0	Terpenoids
	(+)-Usnic acid	3.73	345.097	243.8	6.35323e+06	6.60346e+06	9.5578e+06	3.33726e+06	3.14916e+06	3.6211e+06	7.55277e+06	1.1501e+07	7.87877e+06	1.2212	0.0484067	-1.35889	C18H16O7	0	Polyketides
	omega-Carboxy-N-acetyl-LTE4	1.87	510.221	219.6	3.6751e+06	4.68279e+06	3.54574e+06	1.58096e+06	1.64703e+06	1.68941e+06	4.78563e+06	4.52214e+06	4.57125e+06	1.24659	0.027702	-1.35862	C25H37NO8S	0	0
	N-Myristoyl Tryptophan	1.92	413.281	297.1	6.60526e+06	6.69861e+06	6.94887e+06	2.90362e+06	2.6991e+06	2.74972e+06	2.4569e+06	2.34522e+06	2.31898e+06	1.27248	5.63449e-06	-1.35636	C25H38N2O3	0	0
	2-Propylpyridine	2.74	122.096	40.4	1.42581e+09	1.46478e+09	1.44653e+09	6.45098e+08	6.60037e+08	6.45604e+08	1.2987e+09	1.26909e+09	1.32532e+09	1.27582	4.58241e-08	-1.35445	C8H11N	0	Alkaloids
	Anemarrhenasaponin I	1.67	757.434	287.3	1.11911e+07	1.02961e+07	1.00253e+07	4.31642e+06	4.0936e+06	4.61382e+06	3.41097e+06	2.45997e+06	2.28965e+06	1.26755	9.76179e-05	-1.35359	C39H66O14	0	0
	Methyl_(R)-8-Hydroxy-9-decene-4,6-diynoate_glucoside	2.44	355.139	213.1	7.06062e+06	6.71071e+06	6.65422e+06	2.87006e+06	3.32203e+06	3.02775e+06	6.28992e+06	6.85356e+06	6.18016e+06	1.27069	2.3792e-05	-1.35032	C17H22O8	0	Fatty acids
	Anthothecol	2.2	481.229	184	2.17272e+07	2.16352e+07	2.1478e+07	9.97811e+06	1.00602e+07	9.27835e+06	7.16204e+06	6.94796e+06	7.13192e+06	1.27316	1.91345e-06	-1.34669	C28H32O7	0	Terpenoids
	khelloside	2.66	409.11	151.4	2.0209e+06	1.76783e+06	1.96947e+06	840112	833349	945752	2.04254e+06	2.13752e+06	2.17176e+06	1.26496	0.000275013	-1.33969	C19H20O10	0	Polyketides
	(R)-Campholenic_aldehyde	2.73	153.127	178.7	2.55756e+07	2.58384e+07	3.08438e+07	1.29451e+07	1.28458e+07	1.16148e+07	2.90472e+07	2.84732e+07	2.86159e+07	1.25879	0.000935866	-1.33896	C10H16O	0	Terpenoids
	Picrotoxinin	2.51	291.091	209.5	1.85601e+06	1.92998e+06	2.07676e+06	813904	822357	812966	1.11857e+06	1.1378e+06	1.16105e+06	1.27325	0.00211832	-1.33825	C15H16O6	0	Terpenoids
	epiyangambin	2.35	445.185	208.5	4.83394e+06	5.04562e+06	4.84985e+06	2.07759e+06	1.90963e+06	2.19765e+06	4.39771e+06	4.55591e+06	4.27249e+06	1.26688	5.345e-05	-1.33095	C24H30O8	0	Shikimates and Phenylpropanoids
	Methyl [(1S,3S,7R,8R,9R,12S,13S)-13-(3-furyl)-6,6,8,12-tetramethyl-17-methylene-5,15-dioxo-2,14-dioxatetracyclo[7.7.1.0.1,12..0.3,8.]heptadec-7-yl](hydroxy)acetate	2.22	485.216	237	4.02297e+06	4.18094e+06	4.35357e+06	1.92669e+06	1.80709e+06	1.55242e+06	4.40484e+06	4.59115e+06	4.58283e+06	1.26136	6.50011e-05	-1.32707	C27H34O8	0	Terpenoids
	Leonoside_B	2.36	785.284	263.7	1.66615e+06	1.88086e+06	1.69527e+06	813078	787575	838850	1.27157e+06	1.11379e+06	1.38018e+06	1.2721	4.38236e-05	-1.3045	C36H48O19	0	Shikimates and Phenylpropanoids
	[(7R,8R,10R,13S,17R)-17-(3-furyl)-4,4,8,10,13-pentamethyl-3,16-dioxo-6,7,9,11,12,17-hexahydro-5H-cyclopenta[a]phenanthren-7-yl] acetate	3.55	449.239	236.5	2.13409e+06	2.26732e+06	2.22002e+06	859806	910069	1.06958e+06	1.8407e+06	1.99941e+06	2.24342e+06	1.26092	0.000105732	-1.30159	C28H34O5	0	Terpenoids
	Sternbin	2.13	303.084	28.7	5.45335e+07	5.38352e+07	5.63986e+07	2.67385e+07	2.43133e+07	2.59082e+07	1.87483e+07	1.73944e+07	1.65321e+07	1.27101	1.89687e-05	-1.29978	C16H14O6	0	Shikimates and Phenylpropanoids
	Artocaprin	2.03	435.187	154.5	5.14727e+06	4.63673e+06	4.8269e+06	3.52379e+06	1.30278e+06	1.40488e+06	1.14714e+06	3.05685e+06	989282	1.07007	0.0159056	-1.29902	C26H28O6	0	Shikimates and Phenylpropanoids
	3-(2-hydroxy-4-methoxyphenyl)-3,4-dihydro-2H-1-benzopyran-7-ol	2.63	273.112	210.6	9.98921e+06	8.01297e+06	1.06365e+07	4.06101e+06	5.51485e+06	3.86199e+06	2.944e+06	2.92178e+06	4.10989e+06	1.21582	0.00421685	-1.29653	C16H16O4	0	Shikimates and Phenylpropanoids
	5-O-Methylvisamminol	2.29	291.123	203.3	2.69688e+07	2.69746e+07	2.63204e+07	1.24874e+07	1.23646e+07	1.28869e+07	1.08154e+07	1.04838e+07	1.08396e+07	1.27539	4.05414e-07	-1.29048	C16H18O5	0	Polyketides
	8-Epiiridotrial glucoside	1.94	343.14	181.8	4.30779e+07	4.06732e+07	4.15121e+07	1.96332e+07	1.5714e+07	1.8765e+07	1.67574e+07	1.67383e+07	1.64784e+07	1.25635	6.75153e-05	-1.28794	C16H24O8	0	0
	(R)-1-O-[b-D-Glucopyranosyl-(1-.6)-b-D-glucopyranoside]-1,3-octanediol	2.08	471.25	310.8	1.72847e+06	1.90089e+06	2.03858e+06	832476	727634	1.11491e+06	1.56162e+06	1.72715e+06	1.5558e+06	1.22417	0.00114735	-1.28587	C20H38O12	0	Fatty acids
	Epiberberine	2.65	337.128	213.3	2.07236e+07	1.94838e+07	1.98074e+07	9.13248e+06	1.00863e+07	9.1173e+06	2.01675e+07	2.13598e+07	1.98966e+07	1.27115	2.9509e-05	-1.28518	C20H18NO4	0	0
	Sinapic acid	2.72	223.061	151.8	3.22233e+06	3.09005e+06	3.1885e+06	1.41866e+06	1.39127e+06	1.32057e+06	3.15559e+06	3.05334e+06	3.17663e+06	1.27385	1.2104e-06	-1.28069	C11H12O5	0	Shikimates and Phenylpropanoids
	LysoPS(18:2(9Z,12Z)/0:0)	1.81	520.268	315.3	2.70135e+06	2.75202e+06	3.07834e+06	1.40039e+06	1.17103e+06	1.16287e+06	1.14423e+06	1.04468e+06	1.04067e+06	1.25674	0.000210911	-1.26891	C24H44NO9P	0	0
	Vindoline	2.05	455.213	191	3.45834e+07	3.45135e+07	3.41281e+07	1.51513e+07	1.51363e+07	1.51697e+07	2.84732e+07	2.96183e+07	2.98108e+07	1.27479	4.11421e-06	-1.26276	C25H32N2O6	0	Alkaloids
	(1S,2S,3aR,4S,5S,6E,9R,11R,12E,13aS)-4,9,11-Triacetoxy-3a-hydroxy-2,5,8,8,12-pentamethyl-2,3,3a,4,5,8,9,10,11,13a-decahydro-1H-cyclopenta[12]annulen-1-yl benzoate	2.62	607.291	316.3	1.91801e+09	1.78392e+09	2.00837e+09	9.07763e+08	9.28856e+08	9.02919e+08	1.11498e+09	1.13496e+09	1.23614e+09	1.26978	0.00478514	-1.26227	C33H44O9	0	Terpenoids
	1-heptadecanoyl-glycero-3-phosphate	1.9	423.251	335.6	7.72662e+06	1.38375e+07	1.28698e+07	6.42283e+06	5.06993e+06	3.70585e+06	994022	1.25581e+06	1.50427e+06	1.10573	0.0337295	-1.25991	C20H41O7P	0	0
	Lotusine	2.74	315.18	178.7	1.35179e+07	1.35182e+07	1.37764e+07	6.6222e+06	6.63062e+06	6.41026e+06	1.4916e+07	1.49691e+07	1.4206e+07	1.27455	2.40489e-06	-1.25527	C19H24NO3	0	0
	4-decanoylsucrose	1.7	495.244	222.9	6.44421e+06	6.36439e+06	6.00837e+06	2.76454e+06	2.96357e+06	2.61474e+06	6.1539e+06	5.49288e+06	5.86221e+06	1.26973	6.32347e-05	-1.25415	C22H40O12	0	0
	Ergocristine	2.64	610.3	316.3	2.66462e+07	2.43715e+07	2.71353e+07	1.23566e+07	1.25568e+07	1.28122e+07	1.50974e+07	1.53399e+07	1.74131e+07	1.27022	0.00474905	-1.25354	C35H39N5O5	0	Alkaloids
	Xanthoxyletin	3.74	259.096	223.5	1.33407e+07	1.36591e+07	1.31086e+07	6.14776e+06	7.37901e+06	5.82904e+06	4.82066e+06	5.31127e+06	6.61241e+06	1.26004	4.2383e-05	-1.25324	C15H14O4	0	Shikimates and Phenylpropanoids
	5-hydroxy-9-(4-hydroxy-3,5-dimethoxyphenyl)-5a,6,8a,9-tetrahydro-5H-[2]benzofuro[5,6-f][1,3]benzodioxol-8-one	2.25	401.121	41.3	5.79828e+06	7.1433e+06	6.55625e+06	2.99404e+06	3.01443e+06	3.4085e+06	2.25344e+06	2.0577e+06	1.62179e+06	1.26136	0.000482384	-1.25119	C21H20O8	0	Shikimates and Phenylpropanoids
	2-hexoxy-6-[(3,4,5-trihydroxytetrahydropyran-2-yl)oxymethyl]tetrahydropyran-3,4,5-triol	3.93	395.192	190.6	1.09667e+07	1.03561e+07	7.7294e+06	4.2455e+06	4.57746e+06	4.15571e+06	6.65714e+06	6.91801e+06	6.67183e+06	1.22914	0.0332914	-1.24504	C17H32O10	0	Fatty acids
	Oleuropein	2.25	575.152	165	1.94916e+06	1.9407e+06	1.84325e+06	774011	938186	856058	1.61025e+06	1.82342e+06	1.74671e+06	1.26651	7.01378e-05	-1.24021	C25H32O13	0	Terpenoids
	4-(1,2,3,6-Tetrahydro-2,6-dioxo-1,3-dipropyl-9H-purin-8-yl)cinnamic acid	1.62	383.171	183.6	5.46381e+06	5.57214e+06	5.29703e+06	3.02089e+06	2.65308e+06	2.27166e+06	5.06982e+06	3.72422e+06	4.96392e+06	1.24928	0.000121658	-1.23933	C20H22N4O4	0	0
	(2R,3S,4S,5R,6R)-2-(hydroxymethyl)-6-(2-phenylethoxy)tetrahydropyran-3,4,5-triol	3.97	285.133	176.1	4.51083e+06	4.3916e+06	4.92486e+06	2.21604e+06	2.07191e+06	2.46306e+06	3.75466e+06	3.69161e+06	3.48154e+06	1.26199	0.000241522	-1.23692	C14H20O6	0	Shikimates and Phenylpropanoids
	Lethedoside_A	2.65	491.154	218.5	9.02658e+06	9.23194e+06	9.38702e+06	4.40465e+06	4.81354e+06	4.29423e+06	5.06843e+06	5.33428e+06	5.29516e+06	1.27156	8.26334e-06	-1.23481	C24H26O11	0	Shikimates and Phenylpropanoids
	[(2'R,3R,4a'S,5S,5'R,6'S,8a'S)-6'-Acetoxy-5-(3-furyl)-2'-methyl-2,4'-dioxooctahydrodispiro[furan-3,1'-naphthalene-5',2''-oxiran]-4a'(2'H)-yl]methyl_acetate	2.29	478.207	238.2	5.60996e+06	5.20254e+06	5.12189e+06	2.57697e+06	2.62169e+06	2.59478e+06	4.22937e+06	3.80227e+06	3.29055e+06	1.27251	0.0030108	-1.23393	C24H28O9	0	Terpenoids
	Benzenepentanoic acid, beta-(hexopyranosyloxy)-	2.74	379.136	219.2	6.54833e+06	6.56775e+06	6.48516e+06	3.12529e+06	3.38464e+06	3.13655e+06	7.80798e+06	7.6908e+06	7.72001e+06	1.27408	1.01185e-06	-1.22494	C17H24O8	0	Shikimates and Phenylpropanoids
	2-oct-1-en-3-yloxy-6-[(3,4,5-trihydroxyoxan-2-yl)oxymethyl]oxane-3,4,5-triol	2.66	440.249	208.5	3.17365e+07	3.15481e+07	2.91814e+07	1.51025e+07	1.50584e+07	1.55633e+07	2.74215e+07	2.78731e+07	2.8239e+07	1.27366	2.01792e-05	-1.21758	C19H34O10	0	Fatty acids
	3-Hexen-1-ol O-b-D-glucopyranoside	2.65	263.149	182.4	2.00387e+06	2.22705e+06	2.64149e+06	1.24931e+06	1.15883e+06	1.03725e+06	1.42138e+06	1.5189e+06	1.25888e+06	1.2384	0.00308881	-1.19726	C12H22O6	0	Fatty acids
	Wanepimedoside_A	2.24	679.261	164.2	771374	610473	738432	372429	362240	330055	316524	531117	479001	1.24635	0.00204999	-1.19658	C33H42O15	0	Shikimates and Phenylpropanoids
	triandrin	2.73	335.11	36.7	7.74773e+07	8.49482e+07	5.11974e+07	3.81427e+07	3.26848e+07	3.616e+07	2.19053e+07	1.96677e+07	2.05094e+07	1.18801	0.0159222	-1.19617	C15H20O7	0	Shikimates and Phenylpropanoids
	MGMG 18:2	2.33	561.328	226.2	4.4046e+06	5.13641e+06	5.19003e+06	2.08975e+06	2.34016e+06	2.37223e+06	4.74288e+06	5.0689e+06	4.73792e+06	1.26009	0.000601096	-1.19555	C27H48O9	0	Fatty acids
	Phillyrin	2.01	579.2	184	3.23478e+06	3.42735e+06	4.36183e+06	1.4889e+06	1.81503e+06	1.79832e+06	2.57925e+06	2.46049e+06	2.30146e+06	1.2388	0.00330222	-1.19038	C27H34O11	0	Shikimates and Phenylpropanoids
	(Z)-2-methyl-4-[(2R,3R,4S,5S,6R)-3,4,5-trihydroxy-6-(hydroxymethyl)oxan-2-yl]oxybut-2-enenitrile	2.11	277.143	226.1	6.67138e+07	6.26276e+07	6.29498e+07	3.33516e+07	3.18118e+07	3.23631e+07	4.85665e+07	4.74004e+07	4.55266e+07	1.27182	3.52744e-05	-1.18117	C11H17NO6	0	Terpenoids
	Eriojaposide B	1.81	515.25	197.5	8.97915e+07	8.59908e+07	1.0464e+08	4.30961e+07	4.38488e+07	4.38168e+07	1.48216e+07	5.08413e+07	2.326e+07	1.26678	0.00770215	-1.17832	C25H40O11	0	0
	(E)-3-(2-carboxyacetyl)oxy-10-hydroxy-4,9-dimethyldodec-6-enedioic acid	2.71	357.154	218.5	1.29311e+07	1.32128e+07	1.31898e+07	6.74404e+06	6.6471e+06	6.69341e+06	1.36451e+07	1.31545e+07	1.3358e+07	1.27528	4.69026e-07	-1.1713	C17H26O9	0	Fatty acids
	2-Heptanol glucoside	1.92	277.166	223.3	6.39193e+06	6.54675e+06	6.4239e+06	2.94607e+06	3.21815e+06	2.93399e+06	2.35991e+06	2.33655e+06	2.42916e+06	1.27285	1.49855e-05	-1.17023	C13H26O6	0	0
	(1S,4aS,6S,7R,7aS)-1-(beta-D-Glucopyranosyloxy)-6-{[(2E)-3-(4-hydroxyphenyl)-2-propenoyl]oxy}-7-methyl-1,4a,5,6,7,7a-hexahydrocyclopenta[c]pyran-4-carboxylic_acid	2.31	545.156	27.3	6.01365e+06	5.63437e+06	5.39973e+06	3.00916e+06	2.6872e+06	3.06523e+06	870645	879746	941052	1.26415	0.000142169	-1.16182	C25H30O12	0	Terpenoids
	Tricaprilin	1.78	471.367	330.2	881238	1.0953e+06	1.00112e+06	463108	505880	569013	1.19381e+06	1.41587e+06	1.14418e+06	1.25274	0.000818551	-1.1549	C27H50O6	0	0
	[(2S,3R,4S,5S,6R)-3,4,5-trihydroxy-6-[[(E)-3-phenylprop-2-enoyl]oxymethyl]tetrahydropyran-2-yl] 3,4,5-trihydroxybenzoate	3.9	463.123	198.6	1.26535e+07	1.38287e+07	1.28333e+07	6.80251e+06	6.77206e+06	6.72765e+06	8.72595e+06	8.62054e+06	8.89164e+06	1.27405	1.07559e-05	-1.15454	C22H22O11	0	Shikimates and Phenylpropanoids
	4-(3,4-dihydroxyphenyl)-7-methoxy-5-[(2S,3R,4S,5S,6R)-3,4,5-trihydroxy-6-(hydroxymethyl)tetrahydropyran-2-yl]oxy-chromen-2-one	3.88	463.123	198.6	1.26535e+07	1.38287e+07	1.28333e+07	6.80251e+06	6.77206e+06	6.72765e+06	8.72595e+06	8.62054e+06	8.89164e+06	1.27405	1.07559e-05	-1.15454	C22H22O11	0	Shikimates and Phenylpropanoids
	5-hydroxy-3-[4-hydroxy-2-[(2S,3R,4S,5S,6R)-3,4,5-trihydroxy-6-(hydroxymethyl)tetrahydropyran-2-yl]oxy-phenyl]-7-methoxy-chromen-4-one	3.87	463.123	198.6	1.26535e+07	1.38287e+07	1.28333e+07	6.80251e+06	6.77206e+06	6.72765e+06	8.72595e+06	8.62054e+06	8.89164e+06	1.27405	1.07559e-05	-1.15454	C22H22O11	0	Shikimates and Phenylpropanoids
	Oleanane -2H, +2O, 1COOH, O-HexA-HexA	2.62	823.416	250.3	766124	769638	645364	429328	317667	293363	578081	554438	514136	1.20432	0.00341757	-1.14639	C42H64O16	0	Terpenoids
	5-[(2R,3S)-6-hydroxy-2-(4-hydroxyphenyl)-4-[(E)-2-(4-hydroxyphenyl)ethenyl]-2,3-dihydro-1-benzofuran-3-yl]benzene-1,3-diol	2.63	453.135	171	1.68364e+06	1.74699e+06	1.74954e+06	977850	747040	756203	1.70397e+06	1.60466e+06	1.48259e+06	1.2385	0.000403138	-1.1392	C28H22O6	0	Shikimates and Phenylpropanoids
	(5S)-1,7-bis(3,4-dihydroxyphenyl)-5-[(2S,3R,4S,5R)-3,4,5-trihydroxyoxan-2-yl]oxyheptan-3-one	2.33	496.217	214.4	2.96362e+06	1.98509e+06	3.06005e+06	1.10172e+06	1.1069e+06	2.00191e+06	1.38333e+06	1.3799e+06	1.37492e+06	1.09224	0.0301756	-1.13512	C24H30O10	0	Shikimates and Phenylpropanoids
	Octylamine	1.67	130.159	191.5	2.75442e+07	2.93233e+07	2.81934e+07	1.47627e+07	1.52174e+07	1.46268e+07	2.94728e+07	2.88133e+07	2.95302e+07	1.27487	1.64876e-06	-1.13271	C8H19N	0	0
	Caffeic acid hexoside	2.71	341.088	152.3	1.64025e+07	1.56775e+07	1.51066e+07	7.41522e+06	7.62903e+06	7.88469e+06	5.98786e+06	6.02043e+06	5.95832e+06	1.27116	5.85725e-05	-1.12105	C15H18O9	0	Shikimates and Phenylpropanoids
	1',2'-dihydro-2',6-dihydroxyrotenone	2.15	467.107	40	3.41169e+06	3.44985e+06	3.53735e+06	1.51047e+06	2.01712e+06	1.9898e+06	2.35324e+06	2.33863e+06	1.63987e+06	1.24554	0.000186282	-1.11843	C23H24O8	0	Shikimates and Phenylpropanoids
	(E)-8-hydroxy-2,6-dimethyl-oct-2-enoic acid	3.94	185.118	224	9.03353e+06	8.72694e+06	5.5355e+06	4.20864e+06	3.6525e+06	3.50853e+06	9.0398e+06	5.0663e+06	5.23415e+06	1.1529	0.0249961	-1.11679	C10H18O3	0	Fatty acids
	1-alpha-linolenoyl-sn-glycero-3-phospho-(1'-sn-glycerol)	1.92	505.257	310.5	1.31664e+08	1.37703e+08	1.31714e+08	7.00377e+07	6.32693e+07	6.27275e+07	1.01242e+08	1.05816e+08	9.9107e+07	1.26448	0.00010628	-1.11193	C24H43O9P	0	0
	Patuletin_3-gentiobioside	2.21	657.16	227.1	3.28986e+06	3.28749e+06	3.1667e+06	1.84868e+06	1.7189e+06	1.62968e+06	2.97844e+06	2.94657e+06	2.9182e+06	1.26715	2.20152e-05	-1.10759	C28H32O18	0	Shikimates and Phenylpropanoids
	(2R)-7-hydroxy-8-(2-hydroxyethyl)-5-methoxy-2-methyl-chroman-4-one	3.75	253.107	162.4	8.45221e+06	6.65774e+06	9.40958e+06	4.43551e+06	4.72507e+06	3.95104e+06	3.46313e+06	3.32916e+06	3.87146e+06	1.21374	0.0078746	-1.10694	C13H16O5	0	Polyketides
	Isoamoritin	2.23	507.271	310.8	1.79631e+07	2.5342e+07	2.2967e+07	1.34872e+07	1.0028e+07	1.17958e+07	1.79527e+07	1.54161e+07	1.69706e+07	1.20444	0.0063198	-1.10659	C31H38O6	0	Shikimates and Phenylpropanoids
	Calomelanol_B	2.11	405.129	155.6	1.15174e+07	1.39463e+07	1.11982e+07	7.25742e+06	7.44778e+06	4.9997e+06	9.61072e+06	1.00192e+07	1.07732e+07	1.19317	0.00330167	-1.09452	C24H20O6	0	Shikimates and Phenylpropanoids
	alpha-Tocopheryloxyacetic acid	1.67	489.397	356.1	1.23172e+07	2.03028e+07	1.29832e+07	9.09491e+06	5.33404e+06	1.00439e+07	1.69453e+07	8.75342e+06	1.60663e+07	1.07139	0.0415338	-1.09435	C31H52O4	0	0
	4,4'-Diapolycopen-4-al	1.84	413.291	306.6	7.65772e+07	6.48585e+07	6.79912e+07	3.51807e+07	3.34129e+07	3.50301e+07	4.17321e+07	4.09435e+07	4.16786e+07	1.26429	0.000349086	-1.09311	C30H38O	0	0
	Retrorsine N-oxide	2.73	368.17	217.9	3.22689e+06	3.06126e+06	3.27384e+06	1.66452e+06	1.73798e+06	1.76261e+06	8.11616e+06	8.30806e+06	7.98956e+06	1.27209	0.00234792	-1.09119	C18H25NO7	0	0
	Furostane base -2H + 1O, O-Hex, O-Pen-dHex	2.54	887.476	323.7	471725	428408	537633	194771	256615	264272	396173	260684	249189	1.23047	0.00143023	-1.08574	C44H72O18	0	Terpenoids
	4-[5-(4-hydroxy-3,5-dimethoxyphenyl)-3,4-dimethyloxolan-2-yl]-2,6-dimethoxyphenol [IIN-based on	2.74	427.173	164.2	1.98703e+06	1.82587e+06	1.96377e+06	1.13215e+06	897433	1.10336e+06	1.68945e+06	1.83346e+06	1.56775e+06	1.24447	0.00043518	-1.08411	C22H28O7	0	Shikimates and Phenylpropanoids
	Corynoline	2.52	368.155	166.9	1.98207e+07	1.99166e+07	2.04162e+07	1.06099e+07	1.08965e+07	1.11401e+07	1.6448e+07	1.86054e+07	1.69051e+07	1.27487	3.98108e-06	-1.08392	C21H21NO5	0	Alkaloids
	PTAEROXYLIN	2.74	259.096	182.2	9.95493e+06	9.95392e+06	9.05863e+06	5.14608e+06	5.31819e+06	5.27194e+06	3.83303e+06	1.51145e+07	1.53073e+07	1.27254	0.00268411	-1.08198	C15H14O4	0	Polyketides
	Lippioside II	1.75	553.16	192.9	3.33217e+06	3.52207e+06	3.74357e+06	1.77978e+06	1.79343e+06	1.71722e+06	1.98811e+06	2.09565e+06	2.04999e+06	1.27034	8.3924e-05	-1.08149	C25H30O14	0	0
	Convallatoxin	2.19	551.287	195.9	2.8927e+06	3.27915e+06	3.38238e+06	2.25801e+06	1.57316e+06	1.40029e+06	3.27891e+06	3.45935e+06	3.7316e+06	1.17741	0.00413936	-1.06678	C29H42O10	0	Terpenoids
	(2R,3S,4S,5R,6S)-2-(hydroxymethyl)-6-[4-prop-2-enyl-2-[(2S,3R,4S,5S,6R)-3,4,5-trihydroxy-6-(hydroxymethyl)oxan-2-yl]oxyphenoxy]oxane-3,4,5-triol	2.48	492.212	206.5	3.19547e+06	2.84427e+06	3.23366e+06	1.72877e+06	1.76926e+06	1.59868e+06	3.41561e+06	3.47908e+06	2.79406e+06	1.25951	0.000498417	-1.06607	C21H30O12	0	Shikimates and Phenylpropanoids
	(2S,3R,4S,5R)-2-[(2R,3R,4S,5S,6R)-4,5-dihydroxy-6-(hydroxymethyl)-2-(2-phenylethoxy)oxan-3-yl]oxyoxane-3,4,5-triol	2.7	434.202	171.6	6.78204e+07	6.91864e+07	6.99361e+07	4.07614e+07	3.68627e+07	3.81857e+07	6.96797e+07	6.68478e+07	6.23127e+07	1.26863	1.91406e-05	-1.03856	C19H28O10	0	Shikimates and Phenylpropanoids
	abscisic acid	2.6	265.143	168.8	9.77901e+06	9.82586e+06	9.59494e+06	5.87351e+06	4.99363e+06	5.46962e+06	5.87995e+06	6.04538e+06	5.89687e+06	1.26189	4.60258e-05	-1.03856	C15H20O4	0	Terpenoids
	methyl 2-[4-ethenyl-2,6-dihydroxy-3-(3-hydroxyprop-1-en-2-yl)-4-methylcyclohexyl]prop-2-enoate	2.48	297.17	178.7	1.07489e+07	1.10673e+07	1.1249e+07	6.08434e+06	6.05586e+06	6.3832e+06	1.2296e+07	1.21501e+07	1.18192e+07	1.2739	6.55428e-06	-1.03791	C16H24O5	0	Terpenoids
	1-Oleoyl-sn-glycerol 3-phosphate	3.9	435.252	334.4	1.4733e+07	1.91499e+07	2.01788e+07	1.00749e+07	9.55684e+06	8.32449e+06	2.7615e+06	2.22467e+06	2.65318e+06	1.21267	0.00655019	-1.03086	C21H41O7P	0	Fatty acids
	1-[2,4-dihydroxy-6-[(2S,3R,4S,5S,6R)-3,4,5-trihydroxy-6-(hydroxymethyl)oxan-2-yl]oxyphenyl]-3-(4-methoxyphenyl)propan-1-one	2.55	449.145	214.7	5.68309e+07	6.11046e+07	5.59748e+07	3.27588e+07	3.04269e+07	2.68e+07	2.26282e+07	2.25668e+07	2.21198e+07	1.24955	0.000558524	-1.03059	C22H26O10	0	Shikimates and Phenylpropanoids
	(2E)-3,7-Dimethyl-2,6-octadien-1-yl 6-O-alpha-L-arabinofuranosyl-beta-D-glucopyranoside	2.72	471.221	212.4	1.91443e+06	1.82253e+06	1.80659e+06	1.16234e+06	1.30784e+06	678652	1.469e+06	1.68395e+06	1.46181e+06	1.11532	0.00554804	-1.0166	C21H36O10	0	Terpenoids
	3,5-dihydroxy-2-(4-hydroxyphenyl)-7-[(2S,3R,4S,5S,6R)-3,4,5-trihydroxy-6-(hydroxymethyl)tetrahydropyran-2-yl]oxy-chromen-4-one	3.97	449.108	196.3	5.5615e+06	6.16223e+06	4.9187e+06	3.30214e+06	3.14714e+06	3.03469e+06	3.98482e+06	6.69087e+06	7.01466e+06	1.25351	0.00107922	-1.0112	C21H20O11	0	Shikimates and Phenylpropanoids
	(E)-3-(3,4,5-trimethoxyphenyl)prop-2-enal	2.29	223.096	213.9	1.83424e+07	1.84253e+07	1.80162e+07	1.01075e+07	1.05573e+07	1.07475e+07	1.43918e+07	1.55717e+07	1.4152e+07	1.27534	4.06732e-07	-1.00453	C12H14O4	0	Shikimates and Phenylpropanoids
	Demethoxycurcumin	2.74	339.123	184	7.23854e+06	7.2862e+06	7.91198e+06	4.60351e+06	4.48707e+06	3.81257e+06	5.50709e+06	5.5083e+06	5.3537e+06	1.24896	0.000414221	-0.999397	C20H18O5	0	Shikimates and Phenylpropanoids
	3-Chlorobenzoic_acid	2.67	154.99	229.3	1.06675e+06	1.07263e+06	957687	507549	579821	557449	554228	586658	637063	1.25955	0.000522956	-0.994654	C7H5ClO2	0	Shikimates and Phenylpropanoids
	7-Deacetylkhivorin	2.44	543.263	233.9	804109	855835	920288	449008	477691	446232	409769	337830	598420	1.26771	0.000178154	-0.989839	C30H40O9	0	Terpenoids
	angolensin (r)	2.57	295.103	174.1	3.01262e+06	3.1868e+06	3.83746e+06	1.7095e+06	2.03129e+06	2.08494e+06	3.15926e+06	3.11419e+06	2.57083e+06	1.23072	0.00395165	-0.9887	C16H16O4	0	Shikimates and Phenylpropanoids
	Vindolinine	2.71	359.169	277.2	1.3448e+06	1.36863e+06	1.9438e+06	803353	832861	1.07064e+06	4.74138e+06	4.90756e+06	4.66689e+06	1.16534	0.0231236	-0.987525	C21H24N2O2	0	Alkaloids
	Pinostilbenoside	2.1	405.159	151.7	8.48532e+06	8.25847e+06	8.54394e+06	4.6103e+06	5.52167e+06	4.58998e+06	7.01096e+06	7.00471e+06	6.87888e+06	1.25659	0.000145784	-0.983248	C21H24O8	0	Shikimates and Phenylpropanoids
	(6aR,12aR)-12a-hydroxy-2,3,9-trimethoxy-6,6a-dihydrochromeno[3,4-b]chromen-12-one	3.69	359.112	252.5	1.17866e+08	1.23564e+08	1.15516e+08	6.96767e+07	7.10687e+07	6.80753e+07	1.20579e+08	1.21443e+08	1.19838e+08	1.2739	4.3957e-06	-0.97476	C19H18O7	0	Shikimates and Phenylpropanoids
	Limonexic_acid	2.67	503.19	176.7	1.68659e+07	1.60674e+07	1.57224e+07	9.41284e+06	9.54785e+06	9.58278e+06	2.16736e+07	2.21206e+07	2.11047e+07	1.27292	0.00229434	-0.971472	C26H30O10	0	Terpenoids
	Auriculoside	1.68	451.156	143.1	1.53856e+07	1.49771e+07	1.53506e+07	9.0022e+06	9.26533e+06	8.56027e+06	1.02919e+07	1.07263e+07	1.0474e+07	1.27068	2.10117e-05	-0.970802	C22H26O10	0	0
	(2R,3S,4S,5R,6R)-2-[[(2S,3R,4R)-3,4-dihydroxy-4-(hydroxymethyl)tetrahydrofuran-2-yl]oxymethyl]-6-(3-ethyl-4-hydroxy-4-methyl-pentoxy)tetrahydropyran-3,4,5-triol	3.91	439.218	166.3	1.35341e+06	1.26724e+06	1.43276e+06	393009	1.01028e+06	800730	842217	820572	973093	1.02267	0.0170908	-0.964725	C19H36O11	0	0
	Chrysanthemic Acid	2.72	167.107	286	3.34372e+06	2.89683e+06	2.94484e+06	1.71687e+06	1.38624e+06	1.86905e+06	3.45396e+06	4.10162e+06	3.82651e+06	1.21683	0.00167888	-0.962214	C10H16O2	0	Terpenoids
	1,10-Epoxydecompositin	2.63	327.122	184	6.29433e+06	6.57605e+06	6.89573e+06	3.88651e+06	4.07525e+06	3.70795e+06	4.83817e+06	4.86375e+06	5.00912e+06	1.26684	0.000107616	-0.96211	C17H20O5	0	Terpenoids
	thromboxane B1	1.68	371.243	286	2.75155e+06	2.51017e+06	2.46897e+06	1.57715e+06	1.36659e+06	1.26219e+06	2.61595e+06	2.60869e+06	2.8716e+06	1.24112	0.000711511	-0.956312	C20H36O6	0	0
	Brosimacutin_F	2.41	357.133	184	6.71803e+07	6.65765e+07	6.74336e+07	4.1297e+07	3.94803e+07	3.85602e+07	5.21777e+07	5.17945e+07	4.9791e+07	1.27063	1.40395e-05	-0.954929	C20H20O6	0	Shikimates and Phenylpropanoids
	3-(3,4-Dimethoxyphenyl)-2-propenoic_acid	2.72	209.081	160.3	6.5e+06	6.79411e+06	6.56122e+06	4.22832e+06	4.07935e+06	3.46939e+06	2.80257e+06	3.00218e+06	3.28731e+06	1.25093	0.000141951	-0.954076	C11H12O4	0	Shikimates and Phenylpropanoids
	2-O-Glutaroyl-1-O-palmitoyl-sn-glycero-3-phosphocholine	1.51	610.379	226.4	7.87188e+06	7.94337e+06	7.7844e+06	4.37788e+06	4.96743e+06	4.67694e+06	5.39868e+06	5.05289e+06	5.34275e+06	1.27093	6.93011e-06	-0.953502	C29H56NO10P	0	0
	Aplysiatoxin	2.18	671.234	215.2	4.42723e+07	4.42899e+07	4.38272e+07	2.65949e+07	2.5682e+07	2.65118e+07	3.59319e+07	3.43041e+07	3.34404e+07	1.27406	1.87451e-06	-0.950324	C32H47BrO10	0	Polyketides
	Bisindolylmaleimide VIII (acetate)	3.86	397.164	199.2	3.36999e+06	3.13879e+06	3.38881e+06	1.85123e+06	1.75317e+06	1.80583e+06	2.86852e+06	2.81332e+06	2.8898e+06	1.27106	1.25065e-05	-0.94943	C24H22N4O2	0	Alkaloids
	Ethylparaben sufate	1.76	245.012	117.9	9.53188e+06	9.49433e+06	9.53136e+06	4.9067e+06	5.34955e+06	5.38698e+06	4.26117e+06	4.98316e+06	5.71668e+06	1.27217	8.92827e-06	-0.948462	C9H10O6S	0	0
	Coumaroyl quinic acid (isomer of 758, 759)	2.72	337.093	167.5	2.24082e+08	2.3268e+08	2.00089e+08	1.2359e+08	1.09884e+08	1.26735e+08	7.58529e+07	1.86645e+08	7.55782e+07	1.24113	0.00153518	-0.946507	C16H18O8	0	Shikimates and Phenylpropanoids
	3-[5,7-dihydroxy-2-(4-methoxyphenyl)-4-oxo-2,3-dihydrochromen-3-yl]-5,7-dihydroxy-2-(4-methoxyphenyl)-2,3-dihydrochromen-4-one	2.28	571.16	192.8	4.70775e+06	5.20522e+06	4.97176e+06	3.06476e+06	3.09531e+06	2.75944e+06	5.34505e+06	5.17811e+06	5.35098e+06	1.26289	0.000100065	-0.939635	C32H26O10	0	Shikimates and Phenylpropanoids
	Chasmanine	2.2	474.285	256	1.47589e+06	1.36147e+06	1.46223e+06	883765	1.04509e+06	650681	2.06581e+06	1.90356e+06	1.8587e+06	1.17117	0.00341504	-0.939118	C25H41NO6	0	Alkaloids
	N1,N5,N10-Tricaffeoyl_spermidine	2.03	632.269	193.8	5.21474e+06	5.22614e+06	4.64112e+06	3.1417e+06	2.96793e+06	3.01194e+06	2.72072e+06	3.06273e+06	2.89927e+06	1.26456	0.000222292	-0.926362	C34H37N3O9	0	Alkaloids
	Sarcoaldesterol_A	2.5	477.393	330.3	2.59149e+06	2.58827e+06	2.72343e+06	1.41954e+06	1.6965e+06	1.67506e+06	1.39553e+06	1.38421e+06	1.3427e+06	1.25854	0.000150332	-0.925462	C30H52O4	0	Terpenoids
	Clusin	2.37	403.177	190.7	6.52714e+06	6.57194e+06	7.17474e+06	4.11348e+06	4.21882e+06	4.00363e+06	5.13884e+06	5.34367e+06	5.03689e+06	1.26637	0.000216566	-0.918895	C22H26O7	0	Shikimates and Phenylpropanoids
	2,3',4,6-Tetrahydroxybenzophenone	2.46	245.043	26.1	7.44803e+06	6.95002e+06	6.48362e+06	4.00064e+06	4.10569e+06	3.58072e+06	1.20247e+06	1.286e+06	1.16351e+06	1.25352	0.000670042	-0.917598	C13H10O5	0	Polyketides
	Perilloside_B	2.71	329.159	162.8	1.49889e+07	1.68196e+07	1.61864e+07	9.88134e+06	1.00054e+07	9.39155e+06	1.64763e+07	1.55391e+07	1.73342e+07	1.26739	0.000105174	-0.914095	C16H24O7	0	Terpenoids
	Methyl Orsellinate	2.34	200.091	141	7.33863e+06	6.1875e+06	5.71989e+06	4.97335e+06	3.52697e+06	3.24136e+06	1.28496e+06	2.08574e+07	1.38459e+06	1.14593	0.0129851	-0.911759	C9H10O4	0	Shikimates and Phenylpropanoids
	1-18:3-2-18:3-phosphatidylinositol	1.53	853.477	335.9	9.36644e+06	1.49342e+07	1.60689e+07	9.06339e+06	6.96826e+06	6.62921e+06	4.06072e+06	3.25642e+06	4.11676e+06	1.06822	0.0472868	-0.910758	C45H75O13P	0	0
	homoorientin	2.29	487.06	27.1	7.04673e+06	6.88062e+06	5.16694e+06	4.27168e+06	2.08517e+06	5.32783e+06	310769	1.516e+06	1.59248e+06	0.96437	0.0427595	-0.908124	C21H20O11	0	Shikimates and Phenylpropanoids
	3-[1-[3-(Dimethylamino)propyl]-5-methoxy-1H-indol-3-yl]-4-(1H-indol-3-yl)-1H-pyrrole-2,5-dione	1.73	441.197	167.1	1.01799e+07	9.63953e+06	9.92007e+06	5.25638e+06	5.48346e+06	6.05074e+06	9.05464e+06	9.20828e+06	9.16686e+06	1.26447	5.04782e-05	-0.903963	C26H26N4O3	0	Alkaloids
	11-hydroxy-9-(hydroxymethyl)-2-methoxycarbonyl-2,6a,6b,9,12a-pentamethyl-10-(3,4,5-trihydroxyoxan-2-yl)oxy-1,3,4,5,6,6a,7,8,8a,10,11,12,13,14b-tetradecahydropicene-4a-carboxylic acid	2.08	703.353	283.8	2.72131e+06	2.72224e+06	2.5083e+06	1.60537e+06	1.75342e+06	1.52971e+06	5.84984e+06	5.70539e+06	5.49735e+06	1.26241	0.000124736	-0.90353	C36H56O11	0	Terpenoids
	1-nonadecanoyl-glycero-3-phosphate	1.85	451.283	344.8	1.46892e+06	2.1093e+06	1.47587e+06	1.04515e+06	1.00274e+06	821797	355762	206846	285010	1.14168	0.033116	-0.900535	C22H45O7P	0	0
	gardenoside	2.58	403.124	36.7	2.73937e+06	2.35654e+06	2.57102e+06	1.45204e+06	1.47726e+06	1.41265e+06	1.67905e+06	1.87319e+06	2.93665e+06	1.26731	0.000200319	-0.898739	C17H24O11	0	Terpenoids
	Celabenzine	2.33	380.228	199.2	1.35802e+07	1.34483e+07	1.30131e+07	8.03814e+06	7.82757e+06	8.9162e+06	9.31295e+06	8.72725e+06	9.25674e+06	1.26582	4.42572e-05	-0.894244	C23H29N3O2	0	Alkaloids
	Alisol_C	2.04	487.335	206.1	5.79195e+06	5.96695e+06	5.93779e+06	3.53505e+06	3.8383e+06	3.58872e+06	4.40191e+06	4.35927e+06	4.21352e+06	1.27268	4.8609e-06	-0.893023	C30H46O5	0	Terpenoids
	2,3,4,9-tetrahydropyrido[3,4-b]indol-1-one	3.92	187.086	212.4	7.89452e+06	7.73534e+06	7.41709e+06	4.55873e+06	5.00177e+06	4.73234e+06	7.2912e+06	7.85291e+06	7.1907e+06	1.27097	2.87212e-05	-0.891511	C11H10N2O	0	Alkaloids
	Tinnevellin glucoside	2.7	409.149	148.9	1.10738e+06	1.21913e+06	1.29706e+06	764570	665354	817311	1.09596e+06	1.08622e+06	1.09203e+06	1.23767	0.00124671	-0.890739	C20H24O9	0	Polyketides
	Capsicoside B1	1.62	755.42	281.3	7.27583e+06	7.29068e+06	6.88159e+06	3.90717e+06	4.87287e+06	3.57212e+06	3.81336e+06	4.35284e+06	3.99703e+06	1.22553	0.00115908	-0.878529	C39H64O14	0	0
	1,7,7-trimethyl-5-[(2R,3R,4S,5S,6R)-3,4,5-trihydroxy-6-(hydroxymethyl)oxan-2-yl]oxybicyclo[2.2.1]heptan-2-one	3.65	311.15	218	7.33163e+07	7.34293e+07	7.38529e+07	4.30011e+07	4.20717e+07	4.22973e+07	7.54802e+07	7.64154e+07	7.6317e+07	1.27296	8.03758e-06	-0.871616	C16H26O7	0	Terpenoids
	Tricyclo[12.3.1.1.2,6.]nonadeca-1(18),2,4,6(19),14,16-hexaene-3,9,15-triol, 16,17-dimethoxy-	2.05	400.218	166.9	2.17394e+07	2.23899e+07	2.15753e+07	1.40175e+07	1.38938e+07	1.37502e+07	1.80651e+07	1.91575e+07	1.93669e+07	1.27468	6.69624e-07	-0.85869	C21H26O5	0	Shikimates and Phenylpropanoids
	vasicinone	2.73	203.081	217.7	4.50158e+06	4.42649e+06	4.7032e+06	2.8559e+06	2.83391e+06	2.96784e+06	5.50769e+06	5.54955e+06	5.41933e+06	1.27033	6.66481e-05	-0.857121	C11H10N2O2	0	Alkaloids
	Melongoside G	1.69	885.484	284.7	6.06216e+06	5.87908e+06	5.14135e+06	3.41585e+06	3.07882e+06	3.48807e+06	3.22126e+06	3.38531e+06	3.15788e+06	1.23544	0.00210272	-0.854528	C45H74O17	0	0
	2,4-di-isovaleroyl-3-lauroyl-glucose	1.95	529.338	312.5	1.10262e+06	987589	978326	530406	613899	649913	1.20852e+06	1.28859e+06	1.12889e+06	1.24514	0.000793709	-0.854489	C28H50O9	0	0
	2-[1-[1-hydroxy-10,13-dimethyl-3-[3,4,5-trihydroxy-6-[[3,4,5-trihydroxy-6-(hydroxymethyl)oxan-2-yl]oxymethyl]oxan-2-yl]oxy-2,3,4,7,8,9,11,12,14,15,16,17-dodecahydro-1H-cyclopenta[a]phenanthren-17-yl]ethyl]-4,5-dimethyl-2,3-dihydropyran-6-one	2.2	765.409	327.3	1.03123e+07	1.04174e+07	1.22939e+07	6.1557e+06	6.63426e+06	6.54758e+06	5.13473e+06	3.61067e+06	3.20072e+06	1.25724	0.0107523	-0.850678	C40H62O14	0	Terpenoids
	5-Benzofuranpropanoic acid, 6-(beta-D-glucopyranosyloxy)-7-methoxy-, methyl ester	2.24	413.142	55.9	2.03702e+06	2.55508e+06	2.57571e+06	1.70368e+06	834532	2.0349e+06	2.39459e+06	2.4009e+06	392119	0.960717	0.0403252	-0.847965	C19H24O10	0	Shikimates and Phenylpropanoids
	(3b,20R,22R)-3,20,27-Trihydroxy-1-oxowitha-5,24-dienolide_3-glucoside	2.36	635.346	236.5	7.11091e+06	6.69654e+06	6.94259e+06	4.51884e+06	4.40513e+06	4.33881e+06	4.00973e+06	3.91926e+06	3.66562e+06	1.26851	8.47258e-05	-0.847631	C34H50O11	0	Terpenoids
	(2S,3R,4S,5S,6R)-2-[4-[(3S,3aR,6S,6aR)-6-[3,5-dimethoxy-4-[(2S,3R,4S,5S,6R)-3,4,5-trihydroxy-6-(hydroxymethyl)oxan-2-yl]oxyphenyl]-1,3,3a,4,6,6a-hexahydrofuro[3,4-c]furan-3-yl]-2,6-dimethoxyphenoxy]-6-(hydroxymethyl)oxane-3,4,5-triol	2.69	741.261	163.7	4.04292e+06	3.83085e+06	4.11132e+06	2.22297e+06	2.62293e+06	2.22142e+06	3.6934e+06	3.57587e+06	3.54994e+06	1.26061	8.03079e-05	-0.842348	C34H46O18	0	Shikimates and Phenylpropanoids
	Smilanippin_A	2.33	725.451	273.9	3.17039e+06	3.01396e+06	2.32317e+06	1.86302e+06	1.82289e+06	1.77862e+06	2.83029e+06	2.43717e+06	2.17063e+06	1.21064	0.0369589	-0.839334	C39H64O12	0	Terpenoids
	3,5,8-Megastigmatrien-7-one	2.72	191.143	164.2	1.53725e+07	1.52697e+07	1.94327e+07	1.02998e+07	1.15643e+07	1.05092e+07	1.07576e+07	1.38595e+07	1.21183e+07	1.21721	0.00787831	-0.832711	C13H18O	0	Terpenoids
	3_,5_,15_-O-triacetoxy-7_-O-benzoyloxy-14_-O nicotynoyloxymyrsinol	2.19	702.288	163.5	1.79664e+06	1.9198e+06	1.63401e+06	1.1774e+06	1.29015e+06	988803	1.42074e+06	1.53655e+06	1.66476e+06	1.2192	0.00174129	-0.83099	C39H43NO11	0	Terpenoids
	(ent-2b,4S,9a)-2,4,9-Trihydroxy-10(14)-oplopen-3-one 2-(2-methylbutanoate) 9-(3-methyl-2E-pentenoate)	1.71	449.291	275.2	1.58653e+06	1.85992e+06	1.91012e+06	1.09374e+06	1.39525e+06	977453	1.41607e+06	1.63308e+06	1.79261e+06	1.18292	0.00555169	-0.829834	C26H40O6	0	0
	Wulignan A1	2.53	365.135	172.1	9.36519e+06	9.25659e+06	9.47032e+06	6.36829e+06	5.89448e+06	5.91094e+06	7.77961e+06	7.63163e+06	7.44834e+06	1.26582	5.44503e-05	-0.829621	C20H22O5	0	Shikimates and Phenylpropanoids
	4-[(3S,3aR,6S,6aR)-6-(3,4-dimethoxyphenyl)-1,3,3a,4,6,6a-hexahydrofuro[3,4-c]furan-3-yl]-2-methoxyphenol	2.03	414.197	151	3.77173e+06	3.51448e+06	3.54957e+06	2.29631e+06	2.47179e+06	2.27369e+06	2.28532e+06	2.52715e+06	2.4041e+06	1.26556	0.000151682	-0.824158	C21H24O6	0	Shikimates and Phenylpropanoids
	Methyl_(Z)-3-hexenoate	2.64	129.091	148.1	8.74032e+06	8.93286e+06	9.27208e+06	5.91308e+06	5.58953e+06	6.02254e+06	6.9721e+06	6.81877e+06	6.81819e+06	1.26759	6.75138e-05	-0.822335	C7H12O2	0	Fatty acids
	(2E,4E,12Z)-N-(2-methylpropyl)octadeca-2,4,12-trienamide	2.59	334.31	323.6	4.20046e+06	5.61824e+06	5.4226e+06	3.62413e+06	3.21523e+06	3.07703e+06	8.49112e+06	5.33245e+06	4.99008e+06	1.19668	0.00836152	-0.819501	C22H39NO	0	Fatty acids
	Nigrosporapyrone D	2.64	169.049	287.8	9.90361e+06	9.01291e+06	7.87865e+06	5.84909e+06	6.14063e+06	5.55468e+06	9.82551e+06	9.57666e+06	1.00427e+07	1.23544	0.00318183	-0.812591	C8H8O4	0	Polyketides
	Cohumulone	2.71	347.186	242.4	8.43732e+06	8.89406e+06	8.67842e+06	4.74157e+06	5.25998e+06	5.66572e+06	9.4058e+06	9.55353e+06	9.5234e+06	1.25326	0.000341125	-0.811892	C20H28O5	0	Polyketides
	Tomatine	2.31	1051.58	210.4	846436	1.09083e+06	914097	640008	609213	616740	868419	805054	615686	1.23644	0.00348175	-0.811424	C50H83NO21	0	Alkaloids
	Liriodendrin	2.27	743.273	254.8	3.30749e+06	3.19975e+06	3.39987e+06	2.33342e+06	2.01202e+06	2.21404e+06	2.71685e+06	2.707e+06	2.72474e+06	1.25069	0.00037447	-0.79624	C34H46O18	0	Shikimates and Phenylpropanoids
	Pinoresinol Diglucoside	2.7	681.24	163.7	5.90355e+06	5.80757e+06	5.99298e+06	3.23219e+06	3.74263e+06	3.8184e+06	5.03768e+06	5.04238e+06	5.05166e+06	1.25919	8.44069e-05	-0.794263	C32H42O16	0	Shikimates and Phenylpropanoids
	(+/-)-6-Acetonyldihydrochelerythrine	2.29	406.164	177.3	4.9619e+07	4.89307e+07	4.7106e+07	3.47867e+07	2.44788e+07	3.75772e+07	2.53174e+07	1.35769e+07	1.40476e+07	1.15019	0.00473405	-0.789603	C24H23NO5	0	Alkaloids
	20-O-Acetylingenol-3-angelate	2.6	495.226	160.9	867463	1.10858e+06	1.10295e+06	692645	689115	673699	867625	662630	489179	1.2244	0.0283663	-0.783753	C27H36O7	0	Terpenoids
	3,5-dihydroxy-7-methoxy-2-(4-methoxyphenyl)chromen-4-one	3.93	315.086	267.6	4.23364e+07	4.08724e+07	4.34219e+07	3.29786e+07	2.97434e+07	2.20352e+07	5.14464e+07	5.8576e+07	6.25036e+07	1.1561	0.00510407	-0.779337	C17H14O6	0	Shikimates and Phenylpropanoids
	NAE(18:2)	3.88	324.289	303	3.74145e+06	3.70424e+06	3.17982e+06	2.49441e+06	2.48917e+06	2.13287e+06	2.36195e+06	2.57746e+06	2.62273e+06	1.22953	0.00196143	-0.778873	C20H37NO2	0	Fatty acids
	4'-Cinnamoylmussatioside	2.55	709.271	192.9	2.56236e+07	2.82579e+07	2.49412e+07	1.6974e+07	1.97141e+07	1.62934e+07	4.44882e+06	4.40133e+06	1.18212e+07	1.24203	0.000745825	-0.774479	C34H44O16	0	Shikimates and Phenylpropanoids
	(3Z)-3-Hexen-1-yl 6-O-alpha-L-arabinopyranosyl-beta-D-glucopyranoside	2.72	417.174	176.8	1.16095e+07	1.08012e+07	1.09802e+07	7.73189e+06	7.26393e+06	7.55131e+06	1.0239e+07	9.95944e+06	9.48694e+06	1.26353	0.000203156	-0.7683	C17H30O10	0	0
	Matairesinol 4'-O-beta-gentiobioside	2.65	705.236	163.5	723385	938090	839278	633920	550614	501632	904563	861402	887654	1.19087	0.00712745	-0.767371	C32H42O16	0	Shikimates and Phenylpropanoids
	Rehmannioside D	2.68	687.229	214.4	1.04293e+07	9.2566e+06	9.30011e+06	6.42793e+06	6.50695e+06	6.80294e+06	8.35646e+06	8.08374e+06	9.33617e+06	1.2572	0.00083276	-0.756952	C27H42O20	0	Terpenoids
	6-(1,1-DIMETHYLALLYL)-2-(1-HYDROXY-1-METHYLETHYL)-2,3-DIHYDRO-7H-FURO[3,2-G]CHROMEN-7-ONE	2.33	337.139	180.8	3.32026e+06	3.09238e+06	3.11367e+06	2.17458e+06	2.26296e+06	2.04946e+06	2.36686e+06	2.40979e+06	2.21068e+06	1.26015	0.000262355	-0.756388	C19H22O4	0	Shikimates and Phenylpropanoids
	alpha-Hederin	2.23	795.452	298.1	2.35391e+06	2.27601e+06	2.17518e+06	1.51846e+06	1.35528e+06	1.40784e+06	3.48967e+06	3.24473e+06	3.21808e+06	1.24988	0.000531274	-0.747209	C41H66O12	0	Terpenoids
	Daurisoline	2.68	633.287	269.4	1.18577e+07	1.05361e+07	1.15626e+07	7.32514e+06	7.54234e+06	8.44111e+06	1.75722e+07	1.64036e+07	1.67918e+07	1.24501	0.00118202	-0.746153	C37H42N2O6	0	Alkaloids
	Monobutyl phthalate	3.92	205.086	225.5	5.48222e+06	5.32675e+06	4.8105e+06	4.33496e+06	3.49832e+06	2.89428e+06	4.21895e+06	3.81104e+06	3.59635e+06	1.14484	0.00864329	-0.740901	C12H14O4	0	Shikimates and Phenylpropanoids
	8-Hydroxypinoresinol-acetat	2.31	577.193	184.3	4.52657e+07	4.50745e+07	4.5754e+07	2.82471e+07	2.81243e+07	2.98127e+07	3.71166e+07	3.5109e+07	3.46699e+07	1.26985	1.98283e-05	-0.738304	C28H34O13	0	Shikimates and Phenylpropanoids
	quercetin-3-O-deoxyhexosyl(1-2)deoxyhexoside	2.65	593.149	214.5	5.70889e+06	5.71493e+06	5.63584e+06	3.86659e+06	4.20994e+06	3.69145e+06	8.43118e+06	7.91133e+06	7.84091e+06	1.26169	7.23195e-05	-0.737628	C27H30O15	0	Shikimates and Phenylpropanoids
	Methyl 2-{[6-O-(beta-D-xylopyranosyl)-beta-D-glucopyranosyl]oxy}benzoate	2.67	464.176	166.8	4.5713e+07	4.79195e+07	4.6517e+07	3.11545e+07	3.4762e+07	3.08863e+07	3.53416e+07	3.77294e+07	3.72505e+07	1.26355	5.86198e-05	-0.735757	C19H26O12	0	0
	PC(8:0/8:0)	3.9	492.307	273.7	1.35823e+06	1.07791e+06	1.04355e+06	791707	880507	732743	1.28576e+06	1.5339e+06	2.07872e+06	1.18414	0.0137442	-0.735672	C24H48NO8P	0	Fatty acids
	(2R,3R,4S,5S,6R)-2-[(2E)-3,7-dimethylocta-2,6-dienoxy]-6-[[(2S,3R,4S,5R)-3,4,5-trihydroxytetrahydropyran-2-yl]oxymethyl]tetrahydropyran-3,4,5-triol	3.89	447.224	218.6	5.51073e+06	6.4468e+06	6.26781e+06	4.36595e+06	3.60449e+06	3.60753e+06	5.46513e+06	5.98416e+06	5.87729e+06	1.20141	0.00488403	-0.733098	C21H36O10	0	Terpenoids
	(2R,3R,4S,5S,6R)-2-[(2E)-3,7-dimethylocta-2,6-dienoxy]-6-[[(2S,3R,4S,5S)-3,4,5-trihydroxytetrahydropyran-2-yl]oxymethyl]tetrahydropyran-3,4,5-triol	3.89	447.224	218.6	5.51073e+06	6.4468e+06	6.26781e+06	4.36595e+06	3.60449e+06	3.60753e+06	5.46513e+06	5.98416e+06	5.87729e+06	1.20141	0.00488403	-0.733098	C21H36O10	0	Terpenoids
	(2R,3S,4S,5R,6R)-2-[[(2R,3R,4R)-3,4-dihydroxy-4-(hydroxymethyl)tetrahydrofuran-2-yl]oxymethyl]-6-[(2E)-3,7-dimethylocta-2,6-dienoxy]tetrahydropyran-3,4,5-triol	3.91	447.224	218.6	5.51073e+06	6.4468e+06	6.26781e+06	4.36595e+06	3.60449e+06	3.60753e+06	5.46513e+06	5.98416e+06	5.87729e+06	1.20141	0.00488403	-0.733098	C21H36O10	0	Terpenoids
	Calealactone B	2.47	421.15	207.3	3.66907e+06	3.50966e+06	3.30199e+06	2.17278e+06	2.17925e+06	2.31389e+06	2.87288e+06	3.02937e+06	2.79574e+06	1.25692	0.000547416	-0.73266	C21H26O9	0	Terpenoids
	(S)-2,3-Dihydro-5-hydroxy-2-methyl-1,4-naphthoquinone	2.3	191.07	279.8	9.26746e+06	8.98415e+06	8.79098e+06	6.18251e+06	5.90869e+06	6.70014e+06	9.49884e+06	8.81534e+06	8.10408e+06	1.26017	0.000152758	-0.727155	C11H10O3	0	Polyketides
	1-Methoxy-1-(2,4,5-trimethoxyphenyl)-2-propanol	2.29	257.138	278.5	6.48754e+06	7.11742e+06	6.72715e+06	4.60741e+06	4.50613e+06	5.03723e+06	9.3534e+06	6.78961e+06	6.61164e+06	1.26199	0.000141771	-0.724375	C13H20O5	0	0
	(+|-)-5-Hydroxy-4-octanone	2.72	145.122	272.9	2.44085e+06	2.4518e+06	2.61674e+06	1.43369e+06	2.12591e+06	1.67951e+06	2.49041e+06	2.75216e+06	2.82803e+06	1.1703	0.00544098	-0.723625	C8H16O2	0	Fatty acids
	Neohesperidin dihydrochalcone	1.77	611.207	190.6	3.14313e+06	2.9225e+06	2.88247e+06	1.94032e+06	2.04152e+06	1.75281e+06	2.28149e+06	2.35804e+06	2.52719e+06	1.25127	0.000469675	-0.721896	C28H36O15	0	0
	2,5-Dihydroxyacetophenone	3.86	151.04	203.3	2.70466e+06	2.54259e+06	2.76944e+06	1.76564e+06	1.70373e+06	1.66228e+06	2.30196e+06	2.25206e+06	2.21118e+06	1.26836	3.57385e-05	-0.721805	C8H8O3	0	Shikimates and Phenylpropanoids
	2',6'-Dihydroxyacetophenone	3.86	151.04	203.3	2.70466e+06	2.54259e+06	2.76944e+06	1.76564e+06	1.70373e+06	1.66228e+06	2.30196e+06	2.25206e+06	2.21118e+06	1.26836	3.57385e-05	-0.721805	C8H8O3	0	Shikimates and Phenylpropanoids
	3,5,6,7,8,3',4'-Heptamethoxyflavone	2.65	433.147	176.2	3.57957e+06	3.57666e+06	2.74362e+06	1.96183e+06	2.49396e+06	2.46148e+06	2.64825e+06	2.82051e+06	2.40985e+06	1.16805	0.0121836	-0.719772	C22H24O9	0	Shikimates and Phenylpropanoids
	[(2S,3R,4S,5S,6R)-3,4,5-trihydroxy-6-(hydroxymethyl)oxan-2-yl] (2E,6E)-8-hydroxy-2,6-dimethylocta-2,6-dienoate	2.67	364.196	176.2	1.00333e+07	9.22316e+06	1.01623e+07	7.08506e+06	6.912e+06	6.55577e+06	1.09601e+07	1.0766e+07	1.16217e+07	1.25221	0.000733662	-0.719494	C16H26O8	0	Terpenoids
	Withanone	2.33	471.281	176	5.75106e+06	4.99106e+06	5.22803e+06	3.86123e+06	3.69685e+06	3.60687e+06	5.40472e+06	5.15515e+06	4.94339e+06	1.24524	0.00157511	-0.718461	C28H38O6	0	Terpenoids
	tripropionin	1.69	259.118	270.8	2.61722e+06	3.59947e+06	3.55245e+06	2.22768e+06	2.24915e+06	1.81825e+06	3.67826e+06	3.59803e+06	2.77087e+06	1.12952	0.0239477	-0.714928	C12H20O6	0	0
	[(6R,7R)-7-hydroxy-7-methyl-8-oxo-3-[(E)-prop-1-enyl]-5,6-dihydro-1H-isochromen-6-yl] 3,6-dihydroxy-4-methoxy-2-methyl-benzoate	3.73	417.155	190	1.98047e+06	2.04419e+06	2.083e+06	1.68787e+06	1.30151e+06	1.29367e+06	2.08985e+06	2.15244e+06	1.99359e+06	1.18963	0.00355454	-0.711504	C22H24O8	0	Polyketides
	Gnaphaliin	3.95	315.086	248.2	2.25719e+08	2.30079e+08	2.26928e+08	1.58257e+08	1.62542e+08	1.60639e+08	3.16099e+08	3.2179e+08	3.17705e+08	1.27579	7.58066e-08	-0.705793	C17H14O6	0	Shikimates and Phenylpropanoids
	hexyl hexanoate	3.96	199.17	298	8.26872e+07	8.37458e+07	8.52727e+07	5.53372e+07	5.66534e+07	5.14558e+07	7.78353e+07	8.00764e+07	7.70178e+07	1.26647	5.0551e-05	-0.702597	C12H24O2	0	Fatty acids
	Linoleamide	3.92	280.263	306.2	6.04405e+06	6.68187e+06	6.12638e+06	4.10377e+06	3.8344e+06	5.40578e+06	4.85528e+06	4.501e+06	4.41412e+06	1.17519	0.00510132	-0.700564	C18H33NO	0	Fatty acids
	Palmitamide	3.94	256.263	315	2.86149e+07	3.05739e+07	2.72529e+07	2.14692e+07	2.06508e+07	1.8997e+07	2.57502e+07	2.87139e+07	2.85175e+07	1.24987	0.000471878	-0.700543	C16H33NO	0	Fatty acids
	GeloMulideN	3.82	413.196	261.4	381089	416777	357713	645857	642883	698262	418304	432518	409621	1.23272	0.00124305	0.700979	C24H32O7	0	Terpenoids
	25-Dehydrofungisterol	2.16	399.358	297.1	4.39956e+06	4.6043e+06	4.42406e+06	8.091e+06	8.10739e+06	8.97772e+06	3.59048e+06	3.55874e+06	3.54219e+06	1.26552	0.00584115	0.704918	C28H46O	0	Terpenoids
	Hastatoside	3.51	405.143	107	609936	486365	456488	885944	1.00103e+06	1.03975e+06	1.52351e+06	1.69625e+06	1.59846e+06	1.18588	0.00505908	0.710845	C17H24O11	0	Terpenoids
	Isoflavone base + 2O + 1MeO + 1Prenyl	2.26	351.12	145.2	4.71702e+06	4.19361e+06	4.63187e+06	8.03713e+06	7.84227e+06	7.64394e+06	3.97887e+06	4.13706e+06	5.58259e+06	1.26502	0.000118095	0.718567	C21H20O5	0	Shikimates and Phenylpropanoids
	9-hydroxy-1-isopropenyl-5b,8,11a-trimethyl-1,2,3,4,5,6,7,7a,9,10,11,11b,12,13,13a,13b-hexadecahydrocyclopenta[a]chrysene-3a,5a,8-tricarboxylic acid	3.83	515.303	250.3	665276	685509	558843	1.13541e+06	1.17841e+06	1.01809e+06	2.75374e+06	1.34636e+06	1.44319e+06	1.20874	0.00272119	0.72114	C30H44O7	0	Terpenoids
	Gangetin	2.02	419.192	191.3	4.54071e+06	4.45956e+06	4.55396e+06	7.03506e+06	7.79053e+06	8.95226e+06	6.4909e+06	4.60011e+06	4.33394e+06	1.23184	0.0283137	0.731056	C26H28O5	0	Shikimates and Phenylpropanoids
	4,4'-Thiobis(6-tert-butyl-m-cresol)	1.72	357.192	228.4	3.49969e+06	3.50387e+06	4.18435e+06	6.30792e+06	6.42536e+06	6.8762e+06	6.46796e+06	6.54185e+06	6.04035e+06	1.24431	0.000692309	0.731762	C22H30O2S	0	0
	Lancerin	2.6	429.076	26	8.2112e+06	8.66093e+06	6.9245e+06	1.44494e+07	1.45223e+07	1.68025e+07	539299	388881	672678	1.22288	0.00237049	0.742462	C19H18O10	0	Shikimates and Phenylpropanoids
	Lappaol B	1.61	549.209	180.2	5.55692e+06	3.35889e+06	4.23577e+06	8.13569e+06	7.1887e+06	7.8863e+06	4.13134e+06	5.47101e+06	5.18401e+06	1.11976	0.0135569	0.744675	C31H34O9	0	0
	cis-4-Decenedioic acid	1.55	199.097	147.8	1.77522e+06	1.76208e+06	1.87614e+06	3.31842e+06	3.1588e+06	3.13676e+06	1.93241e+06	1.80608e+06	1.84368e+06	1.26788	0.000135241	0.750142	C10H16O4	0	0
	aloenin	2.17	428.16	178	2.46512e+06	2.47306e+06	2.68216e+06	4.64235e+06	5.32033e+06	4.81829e+06	2.19957e+06	2.21315e+06	2.03185e+06	1.25517	0.000568912	0.752973	C19H22O10	0	Polyketides
	3,4,5-Trimethoxyphenyl_acetate	2.39	227.093	170.1	2.72259e+06	2.68085e+06	2.48576e+06	5.29565e+06	5.14031e+06	4.87589e+06	1.77201e+06	1.06324e+06	3.13247e+06	1.26095	0.000303579	0.75562	C11H14O5	0	0
	8-Gingerol	2.68	323.221	235.6	4.59276e+06	7.40474e+06	5.19935e+06	1.08117e+07	1.14453e+07	1.10774e+07	4.16036e+06	5.70625e+06	4.27081e+06	1.14193	0.0370488	0.756212	C19H30O4	0	0
	LPC(15:0)	3.95	482.323	290.3	1.45196e+06	1.85739e+06	1.22698e+06	2.84192e+06	3.02237e+06	2.93749e+06	2.15159e+06	1.85978e+06	1.98852e+06	1.17598	0.00390732	0.756864	C23H48NO7P	0	Fatty acids
	(E)-N-[2-hydroxy-2-(4-methoxyphenyl)ethyl]-3-phenylprop-2-enamide [IIN-based	2.52	280.129	37.3	4.41663e+06	4.46675e+06	4.31258e+06	8.80513e+06	8.61522e+06	8.30087e+06	6.27219e+06	5.48258e+06	5.71781e+06	1.27025	0.00292741	0.761589	C18H19NO3	0	Shikimates and Phenylpropanoids
	3-hydroxy-3-methyl-5-oxo-5-[[(2R,3S,4S,5R,6S)-3,4,5-trihydroxy-6-(2-methyl-4-oxopyran-3-yl)oxyoxan-2-yl]methoxy]pentanoic acid	2.73	455.116	26	4.27208e+06	4.74298e+06	3.76666e+06	8.637e+06	8.57852e+06	7.73001e+06	347006	467705	340038	1.23128	0.00151755	0.764768	C18H24O12	0	0
	chelidonine	2.21	392.086	37.3	799396	818496	819722	1.64491e+06	1.38195e+06	1.74819e+06	761819	819962	562182	1.22883	0.0273711	0.76873	C20H19NO5	0	Alkaloids
	Feruloyl Hexoside (isomer of 849)	2.43	355.103	167.7	5.80454e+06	5.78985e+06	8.32226e+06	1.166e+07	1.20929e+07	1.21717e+07	2.21772e+06	2.53683e+06	2.37488e+06	1.18222	0.023913	0.774738	C16H20O9	0	Shikimates and Phenylpropanoids
	2-[(2'R,8R,8aS)-2',4,4,7,8a-pentamethylspiro[2,3,4a,5-tetrahydro-1H-naphthalene-8,5'-oxolane]-2'-yl]acetic acid	2.62	321.242	277.2	6.63834e+06	3.47946e+06	3.78974e+06	9.45747e+06	9.14742e+06	8.97809e+06	1.51121e+06	1.17803e+06	1.61944e+06	1.03981	0.0328034	0.783628	C20H32O3	0	Terpenoids
	5-O-Demethylnobiletin	2.32	411.112	142.4	1.18555e+06	1.59486e+06	1.54028e+06	3.26356e+06	2.68416e+06	2.68928e+06	1.46526e+06	1.57831e+06	1.06169e+06	1.17902	0.00913827	0.800335	C20H20O8	0	Shikimates and Phenylpropanoids
	2,15-dioxapentacyclo[22.2.2.13,7.110,14.016,21]triaconta-1(26),3(30),4,6,10(29),11,13,16(21),17,19,24,27-dodecaene-4,5,8,17-tetrol 1	2.14	457.168	152.5	739541	515999	585306	1.26322e+06	1.34711e+06	1.09184e+06	973329	743740	613515	1.16098	0.00905892	0.804657	C28H24O6	0	Shikimates and Phenylpropanoids
	cyclo(tyrosyl-prolyl)	2.61	283.108	203.9	1.13643e+06	1.20285e+06	1.10824e+06	2.33282e+06	2.12351e+06	2.50795e+06	1.12043e+06	1.08269e+06	1.06064e+06	1.25449	0.000958423	0.813234	C14H16N2O3	0	Amino acids and Peptides
	Hexose + C11H12O4	2.29	433.135	36.8	1.75801e+06	1.80376e+06	1.11447e+06	2.86028e+06	2.98684e+06	2.87846e+06	1.09575e+06	1.04855e+06	1.23531e+06	1.11174	0.0372601	0.815885	C17H24O10	0	Terpenoids
	8-hydroxy-6-methoxy-7-[(2S,3R,4S,5S,6R)-3,4,5-trihydroxy-6-(hydroxymethyl)oxan-2-yl]oxychromen-2-one	2.32	388.124	174.8	3.28905e+07	3.25496e+07	3.32092e+07	6.82763e+07	6.58658e+07	6.66234e+07	2.53708e+07	2.46021e+07	2.40035e+07	1.2718	2.92167e-05	0.823458	C16H18O10	0	Shikimates and Phenylpropanoids
	Cannflavin_A	2.62	437.193	256	3.71222e+06	3.55945e+06	3.60566e+06	7.02377e+06	7.80784e+06	7.40748e+06	4.65261e+06	4.52208e+06	4.48747e+06	1.26897	7.44045e-05	0.82912	C26H28O6	0	Shikimates and Phenylpropanoids
	exo-2-Methyl-3-methylenebicyclo[2.2.1]heptan-2-ol	2.62	139.112	297.1	1.08999e+06	990887	1.20426e+06	2.18853e+06	2.23709e+06	2.32201e+06	1.35982e+06	1.22702e+06	1.20797e+06	1.24556	0.000301565	0.835134	C9H14O	0	Terpenoids
	picroside II	2.25	511.151	201	9.06927e+06	6.38176e+06	6.22946e+06	1.18272e+07	1.22158e+07	1.71765e+07	8.09455e+06	1.14394e+07	8.76996e+06	1.10439	0.03706	0.848719	C23H28O13	0	Terpenoids
	Sarcostin	2.25	383.243	247.8	3.52042e+06	3.71224e+06	3.33615e+06	7.6789e+06	7.14749e+06	7.08154e+06	2.01838e+06	2.06211e+06	2.32931e+06	1.26358	0.000272145	0.851132	C21H34O6	0	Terpenoids
	LPC(16:0)	3.97	496.339	298.4	1.39158e+08	1.34316e+08	1.23492e+08	2.61482e+08	2.6601e+08	3.00617e+08	2.01344e+08	1.91145e+08	1.85229e+08	1.25669	0.000538392	0.858565	C24H50NO7P	0	Fatty acids
	PC(36:6)	2.73	778.537	345.6	6.1516e+07	6.47926e+07	6.59513e+07	1.46007e+08	1.48017e+08	1.09647e+08	3.68369e+08	3.06854e+08	3.59729e+08	1.20431	0.0408763	0.869497	C44H76NO8P	0	0
	3-Amino-4-methylpentanoic acid	3.94	130.087	29.4	3.20394e+07	3.3185e+07	3.20822e+07	6.13846e+07	6.298e+07	6.37331e+07	1.96997e+07	1.6584e+07	1.93534e+07	1.27117	1.20267e-05	0.87079	C6H13NO2	0	Amino acids and Peptides
	4-(dimethylamino)butanoate	3.86	130.087	29.4	3.20394e+07	3.3185e+07	3.20822e+07	6.13846e+07	6.298e+07	6.37331e+07	1.96997e+07	1.6584e+07	1.93534e+07	1.27117	1.20267e-05	0.87079	C6H13NO2	0	Amino acids and Peptides
	Pterolactam	2.26	116.071	26.7	8.95294e+07	8.63767e+07	8.42248e+07	1.78483e+08	1.83287e+08	1.85805e+08	5.80223e+07	6.06533e+07	6.13904e+07	1.27306	2.96619e-06	0.871719	C5H9NO2	0	Alkaloids
	5,7-Dihydroxyflavanone	2.55	257.078	39.9	3.14453e+06	4.97066e+06	4.29688e+06	8.72059e+06	9.09223e+06	8.32665e+06	5.17958e+06	4.93541e+06	3.52166e+06	1.17504	0.00321746	0.875049	C15H12O4	0	Shikimates and Phenylpropanoids
	2-[3-[2-(1,3-benzodioxol-5-yl)-7-methoxy-1-benzofuran-5-yl]-3-hydroxypropoxy]-6-(hydroxymethyl)oxane-3,4,5-triol	2.3	503.157	212	1.85348e+06	2.78591e+06	2.91765e+06	4.16667e+06	5.60179e+06	4.91722e+06	2.48165e+06	3.78508e+06	2.88826e+06	1.12814	0.0119361	0.875669	C25H28O11	0	Shikimates and Phenylpropanoids
	9-PAHSA	3.76	537.488	328.5	1.19043e+06	984355	1.14005e+06	2.1121e+06	2.24442e+06	2.07209e+06	1.12757e+06	814985	783968	1.2598	0.000105988	0.877345	C34H66O4	0	Fatty acids
	Oryzarol	1.75	401.302	258.9	2.58638e+06	2.64582e+06	2.64826e+06	5.12817e+06	4.96413e+06	5.22525e+06	2.37427e+06	2.42067e+06	2.37324e+06	1.27009	5.94346e-05	0.879655	C26H42O3	0	0
	6-Feruloylglucose 2,3,4-trihydroxy-3-methylbutylglycoside	1.69	473.166	163.4	7.59147e+06	7.66657e+06	7.64138e+06	1.43229e+07	1.49455e+07	1.52907e+07	3.96613e+06	3.72931e+06	3.98066e+06	1.27271	1.54581e-05	0.880562	C21H30O12	0	0
	(1S,3R,4R,5R)-3-[(E)-3-[2-(3,4-dihydroxyphenyl)-7-hydroxy-3-methoxycarbonyl-2,3-dihydro-1-benzofuran-5-yl]prop-2-enoyl]oxy-1,4,5-trihydroxycyclohexane-1-carboxylic acid	3.54	527.113	161	1.65386e+06	1.63567e+06	1.13181e+06	2.73132e+06	2.68789e+06	3.21185e+06	2.62461e+06	2.74101e+06	2.82184e+06	1.15432	0.00740519	0.882895	C26H26O13	0	Shikimates and Phenylpropanoids
	N-Nonanoylglycine	1.73	214.145	228.6	9.32757e+06	8.71086e+06	8.67218e+06	1.71496e+07	1.71877e+07	1.79156e+07	1.27725e+07	1.30043e+07	1.27467e+07	1.2695	3.75254e-05	0.888858	C11H21NO3	0	0
	2-isopropenyl-5-methoxy-2,3-dihydropyrano[2,3-g][1,4]benzodioxin-7-one	3.69	275.091	198.6	411376	429243	347133	722504	1.00238e+06	823027	552779	655540	634490	1.20643	0.00827699	0.898503	C15H14O5	0	Shikimates and Phenylpropanoids
	5,7-dimethoxy-6-[(E)-3-oxobut-1-enyl]chromen-2-one	3.78	275.091	198.6	411376	429243	347133	722504	1.00238e+06	823027	552779	655540	634490	1.20643	0.00827699	0.898503	C15H14O5	0	Shikimates and Phenylpropanoids
	Uriolide	2.44	615.405	302.4	5.90548e+07	6.34236e+07	6.71243e+07	1.38474e+08	1.38656e+08	1.29903e+08	1.41731e+08	7.55701e+06	6.2937e+06	1.26247	0.000155054	0.900632	C40H54O5	0	Terpenoids
	Xanthophyll	2.3	568.422	309.6	1.50922e+07	2.26237e+07	2.01978e+07	4.44568e+07	4.10324e+07	3.89098e+07	2.59197e+07	2.86215e+07	2.1984e+07	1.18942	0.0034314	0.904083	C40H56O2	0	Terpenoids
	Tetradecanedioic acid	2.7	257.176	260.2	1.09146e+06	1.10588e+06	1.14566e+06	2.26913e+06	2.06545e+06	2.28399e+06	1.11981e+06	1.2844e+06	1.12892e+06	1.26304	0.000393069	0.907126	C14H26O4	0	Fatty acids
	2',3-Dihydroxy-4,4',6'-Trimethoxychalcone	2.68	331.118	190.7	3.67136e+06	3.66957e+06	3.62022e+06	7.53545e+06	8.03048e+06	8.16806e+06	138281	3.47403e+06	3.56609e+06	1.27403	9.50754e-06	0.912229	C18H18O6	0	Shikimates and Phenylpropanoids
	Triptophenolide	2.59	311.168	330.7	7.23448e+06	8.75801e+06	1.02048e+07	1.79699e+07	1.52334e+07	1.88191e+07	1.31997e+07	1.41197e+06	8.70881e+06	1.19126	0.00572614	0.912859	C20H24O3	0	Terpenoids
	2-(3,4-dimethoxyphenoxy)-6-[(3,4,5-trihydroxyoxan-2-yl)oxymethyl]oxane-3,4,5-triol	2.28	493.156	38.4	412133	331534	294668	572146	791518	710357	344687	386953	260622	1.17945	0.00872526	0.915579	C19H28O12	0	0
	5-(2-hydroxyethyl)-3,5a-dimethyl-3a,4,4a,5,6,6a-hexahydro-3H-cyclopropa[f][1]benzofuran-2-one	3.69	223.134	242.2	4.38803e+06	4.16682e+06	3.99998e+06	7.87941e+06	8.54328e+06	8.67737e+06	3.39393e+06	3.46769e+06	3.47642e+06	1.26607	8.38904e-05	0.919134	C13H20O3	0	Terpenoids
	lesquerolate	1.96	325.274	304.6	2.16271e+06	2.13096e+06	1.73692e+06	4.2163e+06	3.73221e+06	4.11202e+06	1.80728e+06	1.48316e+06	1.71429e+06	1.22475	0.00164225	0.919879	C20H38O3	0	0
	Ajmalicine	2.64	353.189	149.6	232916	147706	220888	360494	457868	497665	164992	182959	339238	1.12338	0.0138593	0.922398	C21H24N2O3	0	Alkaloids
	[(2R,3S,4S,5R,6R)-3,4,5-trihydroxy-6-[(2S,3S,4R,5R)-4-hydroxy-3-[(E)-3-(4-hydroxy-3,5-dimethoxyphenyl)prop-2-enoyl]oxy-2,5-bis(hydroxymethyl)oxolan-2-yl]oxyoxan-2-yl]methyl (E)-3-(4-hydroxy-3,5-dimethoxyphenyl)prop-2-enoate	2.48	772.256	182.7	1.35419e+06	1.31851e+06	1.46617e+06	3.02861e+06	3.13401e+06	2.8863e+06	2.42727e+06	2.63386e+06	2.52421e+06	1.26307	0.000134206	0.926215	C34H42O19	0	Shikimates and Phenylpropanoids
	1-Methoxy-3-carbaldehyde	2.44	174.056	221.5	3.27978e+06	3.14241e+06	3.33278e+06	6.48899e+06	6.59958e+06	6.50959e+06	2.78247e+06	2.6813e+06	2.6209e+06	1.27571	2.29519e-07	0.927554	C10H9NO2	0	Alkaloids
	trans-2-Octenoic acid	3.87	141.092	241.5	839435	758654	688179	1.67574e+06	1.46313e+06	1.47115e+06	788997	700130	720130	1.23665	0.00170635	0.932988	C8H14O2	0	Fatty acids
	Tetradecyl sulfate (sodium)	3.85	293.177	354.5	1.39231e+06	1.5951e+06	1.51038e+06	3.05804e+06	3.12656e+06	2.91069e+06	1.34688e+06	1.18052e+06	1.31623e+06	1.26	0.000117115	0.935204	C14H30O4S	0	Fatty acids
	butyrylcholine [M]	1.8	172.134	190.7	2.16343e+06	2.14963e+06	2.19364e+06	4.19519e+06	4.34933e+06	4.62216e+06	3.18465e+06	3.29333e+06	3.28725e+06	1.27094	0.00289691	0.937428	C9H19NO2	0	0
	(1S,3R,4R,5R)-1,3,4-trihydroxy-5-[(E)-3-(3-hydroxy-4-methoxy-phenyl)prop-2-enoyl]oxy-cyclohexanecarboxylic acid	3.95	369.118	166.3	4.88454e+06	4.94862e+06	5.04878e+06	1.10917e+07	1.11789e+07	1.05554e+07	4.34652e+06	4.52287e+06	4.84695e+06	1.27193	3.48436e-05	0.939612	C17H20O9	0	Shikimates and Phenylpropanoids
	1,3,5-trihydroxy-4-[(E)-3-(3-hydroxy-4-methoxy-phenyl)prop-2-enoyl]oxy-cyclohexanecarboxylic acid	3.94	369.118	166.3	4.88454e+06	4.94862e+06	5.04878e+06	1.10917e+07	1.11789e+07	1.05554e+07	4.34652e+06	4.52287e+06	4.84695e+06	1.27193	3.48436e-05	0.939612	C17H20O9	0	Shikimates and Phenylpropanoids
	4-O-feruloyl-D-quinic acid	3.98	369.118	166.3	4.88454e+06	4.94862e+06	5.04878e+06	1.10917e+07	1.11789e+07	1.05554e+07	4.34652e+06	4.52287e+06	4.84695e+06	1.27193	3.48436e-05	0.939612	C17H20O9	0	Shikimates and Phenylpropanoids
	2-(2-Methylphenyl)-1,3-dioxan-5-ol	1.71	195.102	171.2	2.28417e+06	2.33243e+06	2.42259e+06	5.46592e+06	5.30512e+06	4.88501e+06	1.6205e+06	1.52425e+06	1.60883e+06	1.2644	0.000302607	0.951942	C11H14O3	0	0
	Deoxypumiloside	2.65	497.192	201.5	635265	633240	581527	1.37756e+06	1.40502e+06	1.33782e+06	772265	704068	717619	1.27047	2.4121e-05	0.953821	C26H28N2O8	0	Alkaloids
	2-(2-methyl)butanoyl-3,4-di-(3-methyl)pentanoyl-3',6'-diacetyl-sucrose	1.77	705.334	211.7	2.10543e+06	2.00831e+06	2.14952e+06	4.29703e+06	4.34723e+06	4.21538e+06	766429	241219	307425	1.27519	1.53846e-06	0.959023	C33H54O16	0	0
	N-Benzyladriamycin-14-valerate	1.72	718.282	178.9	5.71276e+06	5.83316e+06	5.85515e+06	1.27337e+07	1.32975e+07	1.32545e+07	4.22947e+06	4.24151e+06	4.06445e+06	1.27545	2.84558e-07	0.972753	C39H43NO12	0	0
	16,17-Dihydroxykauran-18-oic acid	2.63	337.237	246.2	1.78732e+06	1.74142e+06	1.94295e+06	4.37795e+06	3.86447e+06	4.12022e+06	1.51946e+06	1.63515e+06	1.39881e+06	1.25716	0.000520681	0.974332	C20H32O4	0	Terpenoids
	Cholesteryl-beta-glucoside	1.81	549.408	311	4.48495e+06	5.7322e+06	6.62344e+06	1.40752e+07	1.31115e+07	1.08322e+07	8.61256e+06	7.15213e+06	6.88562e+06	1.17912	0.00795414	0.974505	C33H56O6	0	0
	Tenacissoside I	2.64	815.425	167.5	1.36382e+06	1.59999e+06	1.39068e+06	3.10226e+06	3.45201e+06	3.29696e+06	1.23458e+06	1.47871e+06	1.40442e+06	1.26348	0.000106373	0.976549	C44H62O14	0	Terpenoids
	alpha-Ionol O-[arabinosyl-(1->6)-glucoside]	1.72	487.255	249	1.08494e+06	959098	938916	1.77283e+06	1.85317e+06	2.57797e+06	703870	664687	782545	1.1912	0.0180299	0.977368	C24H40O10	0	0
	N-Docosahexaenoyl Methionine	1.69	460.293	318.2	3.56964e+06	2.63934e+06	3.25149e+06	5.89357e+06	7.8038e+06	7.8131e+06	2.90787e+06	2.38262e+06	2.9656e+06	1.19279	0.00638895	0.97914	C27H41NO3S	0	0
	LPC(18:0/0:0)	3.93	524.37	313.9	2.00982e+07	1.81871e+07	1.77004e+07	4.11391e+07	4.2547e+07	4.35944e+07	2.0805e+07	2.30519e+07	2.22304e+07	1.26602	3.11308e-05	0.982435	C26H54NO7P	0	Fatty acids
	1-20:2-2-18:3-phosphatidylserine	1.94	810.529	313.9	980298	957986	1.75114e+06	2.66794e+06	3.15178e+06	2.61547e+06	3.63957e+06	3.77489e+06	4.055e+06	1.10456	0.015974	0.987808	C44H76NO10P	0	0
	(1R,2R,4aS,6aS,6bR,10S,11R,12aR)-1,10,11-trihydroxy-1,2,6a,6b,9,9,12a-heptamethyl-2,3,4,5,6,6a,7,8,8a,10,11,12,13,14b-tetradecahydropicene-4a-carboxylic acid	3.95	487.343	266.9	321851	327416	336073	692187	652811	728112	397672	250018	392545	1.26649	0.000234402	0.99447	C30H48O5	0	Terpenoids
	(1S,2R,4aS,6aS,6bR,9R,10R,11R,12aR)-10,11-dihydroxy-9-(hydroxymethyl)-1,2,6a,6b,9,12a-hexamethyl-2,3,4,5,6,6a,7,8,8a,10,11,12,13,14b-tetradecahydro-1H-picene-4a-carboxylic acid	3.96	487.343	266.9	321851	327416	336073	692187	652811	728112	397672	250018	392545	1.26649	0.000234402	0.99447	C30H48O5	0	Terpenoids
	(1S,4aR,6aS,6bR,10R,11R,12aR,14bS)-1,10,11-trihydroxy-2,2,6a,6b,9,9,12a-heptamethyl-1,3,4,5,6,6a,7,8,8a,10,11,12,13,14b-tetradecahydropicene-4a-carboxylic acid	3.94	487.343	266.9	321851	327416	336073	692187	652811	728112	397672	250018	392545	1.26649	0.000234402	0.99447	C30H48O5	0	Terpenoids
	(4aR,5R,6aR,6aS,6bR,8aR,9R,10S,12aR,14bS)-5,10-dihydroxy-9-(hydroxymethyl)-2,2,6a,6b,9,12a-hexamethyl-1,3,4,5,6,6a,7,8,8a,10,11,12,13,14b-tetradecahydropicene-4a-carboxylic acid	3.93	487.343	266.9	321851	327416	336073	692187	652811	728112	397672	250018	392545	1.26649	0.000234402	0.99447	C30H48O5	0	Terpenoids
	(4aS,6aS,6bR,9R,10R,11R,12aR)-10,11-dihydroxy-9-(hydroxymethyl)-2,2,6a,6b,9,12a-hexamethyl-1,3,4,5,6,6a,7,8,8a,10,11,12,13,14b-tetradecahydropicene-4a-carboxylic acid	3.96	487.343	266.9	321851	327416	336073	692187	652811	728112	397672	250018	392545	1.26649	0.000234402	0.99447	C30H48O5	0	Terpenoids
	1,10-dihydroxy-9-(hydroxymethyl)-1,2,6a,6b,9,12a-hexamethyl-2,3,4,5,6,6a,7,8,8a,10,11,12,13,14b-tetradecahydropicene-4a-carboxylic acid	3.99	487.343	266.9	321851	327416	336073	692187	652811	728112	397672	250018	392545	1.26649	0.000234402	0.99447	C30H48O5	0	Terpenoids
	10,11-dihydroxy-9-(hydroxymethyl)-1,2,6a,6b,9,12a-hexamethyl-2,3,4,5,6,6a,7,8,8a,10,11,12,13,14b-tetradecahydro-1H-picene-4a-carboxylic acid	3.94	487.343	266.9	321851	327416	336073	692187	652811	728112	397672	250018	392545	1.26649	0.000234402	0.99447	C30H48O5	0	Terpenoids
	Arjunolic acid	3.98	487.343	266.9	321851	327416	336073	692187	652811	728112	397672	250018	392545	1.26649	0.000234402	0.99447	C30H48O5	0	Terpenoids
	Bayogenin	3.96	487.343	266.9	321851	327416	336073	692187	652811	728112	397672	250018	392545	1.26649	0.000234402	0.99447	C30H48O5	0	Terpenoids
	13-Nor-6-eremophilene-8,11-dione	2.38	221.153	254.9	3.36587e+06	3.21857e+06	3.13666e+06	7.62016e+06	7.57248e+06	7.17475e+06	3.46097e+06	2.82039e+06	3.42905e+06	1.26995	5.37647e-05	1.00062	C14H20O2	0	Terpenoids
	(1S,8R,9R)-8-hydroxy-4-isopropylidene-10-oxatricyclo[7.2.1.01,5]dodecane-8-carboxylic acid	2.55	265.148	307	1.30598e+08	1.24729e+08	1.27349e+08	2.67127e+08	2.74592e+08	2.69279e+08	1.1879e+08	1.112e+08	1.02553e+08	1.27536	1.53233e-07	1.00418	C15H22O4	0	Terpenoids
	Repenol	2.16	389.053	162.8	2.73545e+06	2.48468e+06	2.48694e+06	6.1685e+06	6.17504e+06	5.46174e+06	2.55231e+06	2.30657e+06	2.49219e+06	1.2585	0.000482254	1.00637	C18H12O10	0	Shikimates and Phenylpropanoids
	(E)-5-hydroxyundec-2-enoic acid	2.73	199.134	219.3	9.29607e+06	7.33598e+06	7.93924e+06	1.71332e+07	1.70198e+07	1.81651e+07	6.77683e+06	6.6306e+06	6.69428e+06	1.25253	0.000255924	1.01245	C11H20O3	0	Fatty acids
	7-(1-hydroxy-1-methyl-ethyl)-1,4a-dimethyl-2,3,4,9,10,10a-hexahydrophenanthrene-1-carboxylic acid	3.96	315.196	259.6	849915	866203	936919	1.87237e+06	1.84863e+06	1.93154e+06	408556	630357	353053	1.27081	2.83643e-05	1.01264	C20H28O3	0	Terpenoids
	9-hydroxy-7-isopropyl-1,4a-dimethyl-2,3,4,9,10,10a-hexahydrophenanthrene-1-carboxylic acid	3.82	315.196	259.6	849915	866203	936919	1.87237e+06	1.84863e+06	1.93154e+06	408556	630357	353053	1.27081	2.83643e-05	1.01264	C20H28O3	0	Terpenoids
	Jasmonic acid	2.73	209.118	259.6	1.53235e+06	1.51874e+06	1.67883e+06	3.49335e+06	3.22666e+06	3.41204e+06	676508	674595	663149	1.2672	0.00015156	1.02128	C12H18O3	0	Fatty acids
	Sterebin_D	2.5	295.226	260.8	3.30998e+07	2.73538e+07	2.77517e+07	5.44462e+07	7.66785e+07	7.60968e+07	1.77002e+07	1.50225e+07	1.44641e+07	1.20428	0.00804786	1.02704	C18H30O3	0	Terpenoids
	p-Toluquinone	3.89	121.029	199.8	1.54648e+07	1.81992e+07	1.80264e+07	3.69962e+07	3.70577e+07	3.74949e+07	1.80119e+07	1.71889e+07	1.49845e+07	1.25909	7.28174e-05	1.02966	C7H6O2	0	Polyketides
	Tropolone	3.93	121.029	199.8	1.54648e+07	1.81992e+07	1.80264e+07	3.69962e+07	3.70577e+07	3.74949e+07	1.80119e+07	1.71889e+07	1.49845e+07	1.25909	7.28174e-05	1.02966	C7H6O2	0	Shikimates and Phenylpropanoids
	N-arachidonoyl-threonine	1.7	404.276	258.9	902607	822692	897631	1.92397e+06	1.74067e+06	2.0232e+06	982885	935035	911592	1.26058	0.000618762	1.03935	C24H39NO4	0	0
	5-O-methylvisammioside	2.63	453.167	256	1.72714e+06	1.4825e+06	1.67771e+06	3.99188e+06	3.89405e+06	3.78737e+06	2.32221e+06	2.57295e+06	2.65298e+06	1.25948	0.000115131	1.05354	C22H28O10	0	Polyketides
	(10E,15Z)-9,12,13-trihydroxyoctadeca-10,15-dienoic acid	3.88	327.218	229.4	9.90973e+07	9.49886e+07	9.83606e+07	2.14927e+08	2.12484e+08	2.15263e+08	5.88577e+07	5.62593e+07	5.75872e+07	1.27482	4.28438e-06	1.05702	C18H32O5	0	Fatty acids
	(10Z)-3a,10-dimethyl-1-prop-1-en-2-yl-2,3,4,5,6,7,8,9,12,12a-decahydro-1H-cyclopenta[11]annulene-6-carboxylic acid	3.97	303.233	315.2	1.90846e+06	1.78284e+06	1.82156e+06	3.68566e+06	3.95238e+06	4.56191e+06	2.01358e+06	2.10837e+06	2.16381e+06	1.25702	0.0131967	1.0666	C20H32O2	0	Terpenoids
	(E)-5-(1,2,4a,5-tetramethyl-2,3,4,7,8,8a-hexahydronaphthalen-1-yl)-3-methyl-pent-2-enoic acid	3.96	303.233	315.2	1.90846e+06	1.78284e+06	1.82156e+06	3.68566e+06	3.95238e+06	4.56191e+06	2.01358e+06	2.10837e+06	2.16381e+06	1.25702	0.0131967	1.0666	C20H32O2	0	Terpenoids
	8-Hydroxypinoresinol_4-glucoside	2.4	537.198	165.3	1.30944e+06	1.7638e+06	1.43927e+06	3.67147e+06	3.55643e+06	3.72527e+06	489244	534172	572660	1.24707	0.000238523	1.07966	C26H32O12	0	Shikimates and Phenylpropanoids
	2,2,6,7-Tetramethylbicyclo[4.3.0]nona-1(9),4-dien-8-one	2.39	191.143	212.6	5.33224e+06	5.90341e+06	5.63666e+06	1.30433e+07	1.4615e+07	1.33916e+07	5.9206e+06	6.4442e+06	5.95295e+06	1.26991	7.61483e-05	1.08094	C13H18O	0	Terpenoids
	PC(O-19:2)	2.47	534.363	295	3.51626e+07	3.58584e+07	3.62502e+07	8.51717e+07	8.21866e+07	9.37432e+07	4.63281e+07	4.81218e+07	4.35629e+07	1.26888	0.00448936	1.08131	C27H52NO7P	0	0
	4-Ethoxybenzamide	1.85	164.071	138.6	1.36066e+06	1.18335e+06	1.28026e+06	2.65895e+06	2.59103e+06	3.30908e+06	1.42994e+06	1.39977e+06	1.19493e+06	1.2425	0.00334119	1.0845	C9H11NO2	0	0
	5-Cholesten-3beta-25-diol-3-sulfate	1.65	483.31	252.9	1.12924e+06	1.19435e+06	294194	2.10171e+06	2.03087e+06	2.25434e+06	3.56095e+06	3.31995e+06	3.38272e+06	0.909014	0.0283211	1.08947	C27H46O5S	0	0
	1-(2,6-dihydroxyphenyl)-9-phenyl-nonan-1-one	3.59	325.184	323.1	8.29742e+07	1.27909e+08	1.46921e+08	3.26579e+08	2.54289e+08	2.24426e+08	1.00514e+08	6.78718e+07	6.86637e+07	1.12313	0.0199506	1.09329	C21H26O3	0	Polyketides
	LPE(16:0)	3.97	454.292	300.9	1.64345e+07	1.53268e+07	1.37854e+07	3.54965e+07	3.59883e+07	4.07159e+07	2.2128e+07	1.88337e+07	1.86477e+07	1.25829	0.00033	1.09839	C21H44NO7P	0	Fatty acids
	Sph(d18:2)	2.69	298.274	258.7	6.1764e+06	6.42251e+06	5.92789e+06	1.5306e+07	1.57066e+07	1.46e+07	9.77169e+06	9.98966e+06	9.57637e+06	1.27236	2.95214e-05	1.0986	C18H35NO2	0	Fatty acids
	(4aR,5S)-9-hydroxy-3,4a,5-trimethyl-4,5,6,7,8,8a,9,9a-octahydrobenzo[f]benzofuran-2-one	3.75	233.153	258.1	2.54462e+06	2.68448e+06	3.13615e+06	6.52107e+06	6.49597e+06	7.63144e+06	2.39258e+06	2.65029e+06	2.51451e+06	1.24749	0.000856225	1.10061	C15H22O3	0	Terpenoids
	(4aR,5S,8aS,9aR)-9a-hydroxy-3,4a,5-trimethyl-5,6,7,8,8a,9-hexahydro-4H-benzo[f]benzofuran-2-one	3.92	233.153	258.1	2.54462e+06	2.68448e+06	3.13615e+06	6.52107e+06	6.49597e+06	7.63144e+06	2.39258e+06	2.65029e+06	2.51451e+06	1.24749	0.000856225	1.10061	C15H22O3	0	Terpenoids
	2-[(1S,2S,4aR,8aS)-1-hydroxy-4a-methyl-8-methylene-decalin-2-yl]prop-2-enoic acid	3.92	233.153	258.1	2.54462e+06	2.68448e+06	3.13615e+06	6.52107e+06	6.49597e+06	7.63144e+06	2.39258e+06	2.65029e+06	2.51451e+06	1.24749	0.000856225	1.10061	C15H22O3	0	Terpenoids
	Undecanoylcarnitine	1.87	330.263	264.6	2.14047e+07	2.34806e+07	2.0279e+07	5.08062e+07	5.29711e+07	5.7094e+07	1.27832e+07	1.18298e+07	1.17131e+07	1.26733	8.2884e-05	1.10229	C18H35NO4	0	Fatty acids
	4alpha-deoxyphorbol_12-tiglate-13-isobutyrate_(4a-dPE_A)_/_isolated_from_Euphorbia_amygdaloides_ssp_semiperfoliata	2.2	523.265	53.3	1.33569e+06	1.68524e+06	1.49903e+06	4.28299e+06	3.65078e+06	3.21529e+06	628204	565021	60250.5	1.22704	0.00504336	1.10401	C29H40O7	0	Terpenoids
	(2R,3R,4S,5S,6R)-2-[(3R)-1,7-bis(3,4-dihydroxyphenyl)heptan-3-yl]oxy-6-(hydroxymethyl)oxane-3,4,5-triol	2.29	512.248	223.1	1.74865e+06	1.59018e+06	1.66281e+06	4.39409e+06	3.91229e+06	4.07402e+06	2.98439e+06	2.30297e+06	1.01464e+06	1.26324	0.000299708	1.10604	C25H34O10	0	Shikimates and Phenylpropanoids
	MES	3.94	194.049	26.1	4.41824e+08	3.96038e+08	3.95673e+08	9.38121e+08	9.4027e+08	9.29384e+08	2.22418e+08	2.29489e+08	2.20219e+08	1.26999	1.12628e-05	1.10747	C6H13NO4S	0	Alkaloids
	1,11-Undecanedicarboxylic acid	1.84	243.16	251	1.6516e+06	1.65061e+06	2.11998e+06	4.38534e+06	3.80866e+06	4.23569e+06	1.64868e+06	1.81983e+06	1.68485e+06	1.24223	0.00102962	1.12109	C13H24O4	0	Fatty acids
	Eucalyptone	2.3	487.272	260.1	1.06225e+06	1.22205e+06	1.16763e+06	3.02407e+06	2.95706e+06	2.73704e+06	717055	759211	682739	1.26562	0.000161149	1.13605	C28H38O7	0	Polyketides
	(3R,5R)-3,5-bis[[(E)-3-(3,4-dihydroxyphenyl)prop-2-enoyl]oxy]-1,4-dihydroxycyclohexane-1-carboxylic acid [IIN-based	2.58	517.14	53.5	2.60459e+06	2.89856e+06	3.1407e+06	7.59635e+06	7.61855e+06	6.67004e+06	1.13564e+06	767376	450310	1.25504	0.000520877	1.13893	C25H24O12	0	Shikimates and Phenylpropanoids
	3-Heptadeca-1,3-dienyloxirene-2-carboxylic acid	1.74	321.242	295.7	5.0923e+06	6.39938e+06	5.14836e+06	1.4118e+07	1.36522e+07	1.43377e+07	5.41929e+06	5.7989e+06	3.84083e+06	1.25752	0.000107515	1.13955	C20H32O3	0	0
	7-{[(2E,6E)-3,7,11-trimethyldodeca-2,6,10-trien-1-yl]oxy}chromen-2-one	2.51	367.225	254	2.32899e+06	2.16099e+06	2.21084e+06	5.48076e+06	6.02269e+06	5.49303e+06	2.12178e+06	1.82963e+06	2.19588e+06	1.26965	5.9711e-05	1.14025	C24H30O3	0	Shikimates and Phenylpropanoids
	4-Oxo-9,11,13,15-octadecatetraenoic acid	1.65	291.195	219.8	9.94784e+06	1.08185e+07	1.07507e+07	2.97513e+07	2.49926e+07	2.5401e+07	1.0174e+07	1.0066e+07	1.06685e+07	1.2575	0.00119775	1.14642	C18H26O3	0	0
	Schizantherin E	2.48	539.222	211.1	1.35438e+06	1.45497e+06	1.43425e+06	3.47995e+06	3.77613e+06	3.67481e+06	3.08397e+06	3.27403e+06	3.00326e+06	1.27385	6.78357e-06	1.16303	C30H34O9	0	Shikimates and Phenylpropanoids
	3-(3,4-dihydroxyphenyl)-5,7-dihydroxy-6,8-bis(3-methylbut-2-enyl)chromen-4-one	2.71	421.165	159.7	5.0304e+07	4.72618e+07	4.71632e+07	1.14947e+08	1.14099e+08	1.14581e+08	2.92982e+07	2.89736e+07	2.91668e+07	1.27338	4.79083e-06	1.16827	C25H26O6	0	Shikimates and Phenylpropanoids
	3-hydroxyundecanoyl carnitine	1.78	346.258	229.7	5.15153e+07	5.38696e+07	5.33755e+07	1.39633e+08	1.37386e+08	1.37934e+08	3.67962e+07	3.4349e+07	3.40721e+07	1.27501	2.42501e-06	1.18462	C18H35NO5	0	0
	Alnustone	2.51	263.141	42.7	2.3444e+07	2.73605e+07	2.53757e+07	6.61235e+07	6.724e+07	6.63779e+07	2.61195e+07	2.45026e+07	2.30199e+07	1.27068	5.78719e-06	1.18967	C19H18O	0	Shikimates and Phenylpropanoids
	N,N-dimethyl-7H-purin-6-amine	2.65	186.079	41.2	2.45193e+07	3.52543e+07	2.60633e+07	6.89868e+07	7.20663e+07	8.46629e+07	2.28106e+07	5.8379e+07	4.26689e+07	1.22763	0.0016944	1.19478	C7H9N5	0	Alkaloids
	(5E)-6,10-dimethyl-5,9-undecadien-2-one	2.69	217.159	170.2	1.0811e+07	9.41188e+06	8.82448e+06	2.71234e+07	2.46728e+07	2.47346e+07	1.20982e+07	1.2277e+07	1.64427e+07	1.25648	0.000325014	1.19633	C13H22O	0	Fatty acids
	LPC(13:0)	3.77	452.278	300.6	1.09001e+07	1.00331e+07	9.24332e+06	2.31406e+07	2.39132e+07	2.61594e+07	1.40383e+07	1.46715e+07	1.44558e+07	1.26091	0.000210672	1.19863	C21H44NO7P	0	Fatty acids
	(2S,3R,4S,5S,6R)-2-[(2S,3R)-3,5-dihydroxy-2-(4-hydroxyphenyl)chroman-7-yl]oxy-6-(hydroxymethyl)tetrahydropyran-3,4,5-triol	3.74	435.129	198.5	556281	704647	665074	1.64266e+06	1.49552e+06	1.5366e+06	897449	850015	879004	1.24932	0.000384857	1.19938	C21H24O10	0	Shikimates and Phenylpropanoids
	2,4-di-(3-methyl)pentanoyl-sucrose	1.8	537.255	221.8	2.16599e+06	2.31332e+06	2.38997e+06	5.51906e+06	5.75103e+06	5.4896e+06	1.97776e+06	1.79719e+06	1.89968e+06	1.27254	2.87489e-06	1.20699	C24H42O13	0	0
	PRISTIMEROL	2.32	467.315	262.9	1.08349e+06	1.53681e+06	1.88713e+06	4.21628e+06	3.9775e+06	3.85867e+06	4.44456e+06	4.54502e+06	5.15143e+06	1.1933	0.0016429	1.21791	C30H42O4	0	Terpenoids
	Aurantiamide acetate	3.57	425.183	199.5	1.77248e+06	2.48742e+06	1.79075e+06	4.80971e+06	5.1514e+06	4.98349e+06	1.39468e+06	1.45267e+06	1.44518e+06	1.22621	0.00824372	1.2201	C27H28N2O4	0	Amino acids and Peptides
	(E)-4-hydroxydodec-2-enedioic acid	3.91	225.113	212.4	2.13946e+06	2.01807e+06	1.94645e+06	5.02481e+06	4.92163e+06	5.27188e+06	1.1277e+06	3.96739e+06	1.13404e+06	1.26989	4.38203e-05	1.23866	C12H20O5	0	Fatty acids
	Cyclopamine	2.49	412.321	252.1	85712.5	124242	98998.1	224604	251050	366273	52323.8	56600.1	99917.3	1.18095	0.0205661	1.24448	C27H41NO2	0	Alkaloids
	Grayanotoxane-3,5,6,10,14,16-hexol, 14-acetate, (3beta,6beta,14R,16alpha)-	2.42	395.242	269.5	548869	346838	109279	1.0469e+06	823972	864948	441648	715076	473420	0.938512	0.0334513	1.24556	C22H36O7	0	Terpenoids
	(3S,7R)-iso-jasmonic_acid	2.58	211.132	257.6	2.27062e+06	2.86222e+06	2.99292e+06	7.56727e+06	7.66847e+06	6.93915e+06	2.27932e+06	2.06737e+06	2.2009e+06	1.24955	0.000285917	1.24747	C12H18O3	0	Fatty acids
	Glycitin	2.57	445.109	255	462058	489716	531335	1.29268e+06	1.32278e+06	1.18649e+06	604702	515069	470078	1.26849	6.8372e-05	1.27889	C22H22O10	0	Shikimates and Phenylpropanoids
	Cryptomeridiol_11-rhamnoside	2.25	387.274	236.3	1.33918e+06	1.367e+06	1.33479e+06	3.46173e+06	3.80147e+06	4.03258e+06	1.12661e+06	1.20298e+06	905366	1.27168	0.00384755	1.2804	C21H38O6	0	Terpenoids
	Cearoin	2.24	267.062	53.9	1.74186e+06	1.84429e+06	2.00658e+06	5.92478e+06	4.36742e+06	5.32301e+06	2.18148e+06	2.25201e+06	1.29015e+06	1.24106	0.00356402	1.28106	C14H12O4	0	Polyketides
	(E)-3-[4-[(2S,3R,4S,5S,6R)-3,4,5-trihydroxy-6-(hydroxymethyl)oxan-2-yl]oxyphenyl]prop-2-enoic acid	2.71	325.093	175.1	6.66185e+06	6.01934e+06	5.76002e+06	1.57176e+07	1.62024e+07	1.54538e+07	4.69069e+06	4.86133e+06	5.07719e+06	1.26906	9.56411e-06	1.28131	C15H18O8	0	Shikimates and Phenylpropanoids
	3-[(3aS,8R,8aR)-8-hydroxy-6,8-dimethyl-3-methylidene-2-oxo-3a,4,5,8a-tetrahydrocyclohepta[b]furan-7-yl]propanoic acid	2.69	279.124	183.4	4.45928e+06	4.21562e+06	4.31706e+06	1.14322e+07	1.09895e+07	1.122e+07	4.14624e+06	4.05237e+06	4.13478e+06	1.27388	1.38369e-05	1.29393	C15H20O5	0	Terpenoids
	Murrayanol	1.77	364.224	254.1	2.72487e+07	2.75346e+07	2.85749e+07	8.13663e+07	7.69955e+07	7.73731e+07	2.59206e+07	2.55206e+07	2.57348e+07	1.27281	2.74891e-05	1.29829	C24H29NO2	0	0
	Glycidyl oleate	1.57	339.289	252.8	2.12381e+06	1.39275e+06	2.21583e+06	5.35961e+06	5.74308e+06	5.24775e+06	1.63614e+06	1.68927e+06	1.63666e+06	1.20737	0.000716959	1.30686	C21H38O3	0	0
	BEBEERINE	2.02	595.272	156.3	238472	43076.2	195471	521147	416988	434831	958419	1.05279e+06	1.05196e+06	0.91626	0.0246137	1.31644	C36H38N2O6	0	Alkaloids
	(1S,3R,4R,5R)-1,3,4-trihydroxy-5-[(E)-3-(4-hydroxy-3-methoxy-phenyl)prop-2-enoyl]oxy-cyclohexanecarboxylic acid	3.96	367.103	166.3	1.57531e+07	1.55865e+07	1.5875e+07	3.82704e+07	4.34442e+07	4.28572e+07	1.39546e+07	1.35325e+07	1.77657e+07	1.27291	0.00240603	1.31933	C17H20O9	0	Shikimates and Phenylpropanoids
	3-(4-Methyl-3-pentenyl)thiophene	2.7	167.089	36.3	3.5957e+07	3.0981e+07	3.31923e+07	9.30072e+07	9.7633e+07	9.72225e+07	4.78247e+07	4.86147e+07	4.48456e+07	1.26831	9.29973e-06	1.32049	C10H14S	0	Terpenoids
	2,6-dihydroxy-7-methoxy-1,1,4a-trimethyl-3,4,10,10a-tetrahydro-2H-phenanthren-9-one	2.74	305.175	224.4	2.50787e+06	1.9082e+06	3.04435e+06	7.18492e+06	7.46831e+06	6.83367e+06	1.90587e+06	2.42626e+06	2.21385e+06	1.21818	0.000631627	1.32154	C18H24O4	0	Terpenoids
	3',4'-Dihydroxy-5,7-dimethoxyflavan	2.38	303.123	178.2	2.48719e+06	2.43285e+06	2.66499e+06	7.04307e+06	7.62728e+06	7.25339e+06	1.87206e+06	1.85943e+06	1.86967e+06	1.27177	1.11254e-05	1.32856	C17H18O5	0	Shikimates and Phenylpropanoids
	Sorbitan laurate	1.88	345.228	222.1	913741	1.02514e+06	978478	2.4914e+06	2.71083e+06	2.55829e+06	950096	937615	468382	1.27016	1.06518e-05	1.33042	C18H34O6	0	0
	N-Acetylsphinganine	1.82	344.315	309.1	873623	892677	1.01045e+06	2.86233e+06	2.40566e+06	2.77771e+06	1.00354e+06	856348	879384	1.25855	0.000602663	1.33338	C20H41NO3	0	0
	phosphatidylglycerol (1-myristoyl, 2-cis-9,10-methylene hexadecanoyl)	1.71	705.473	307.2	2.0903e+06	1.91704e+06	2.91279e+06	6.05047e+06	5.81181e+06	6.8019e+06	1.75196e+07	1.6038e+07	1.46808e+07	1.23233	0.001013	1.35669	C37H71O10P	0	0
	Speciozine	2.14	478.226	162.2	1.09872e+06	1.10046e+06	990107	3.20439e+06	3.14989e+06	3.20848e+06	1.51787e+06	768969	712958	1.27292	3.52099e-06	1.3829	C28H31NO6	0	Alkaloids
	Atractyloside A	1.72	447.223	163	3.81894e+07	3.95416e+07	3.81706e+07	9.93341e+07	1.10887e+08	1.11205e+08	1.28118e+08	1.19306e+08	1.21074e+08	1.27207	3.50919e-05	1.39077	C21H36O10	0	0
	sphinga-4,8-trienine	1.8	296.258	280.4	1.9078e+06	1.84157e+06	1.63029e+06	5.26914e+06	5.37208e+06	5.62222e+06	2.07878e+06	1.99827e+06	1.84773e+06	1.26986	1.0037e-05	1.39426	C18H33NO2	0	0
	O-Geranylvanillin	2.48	289.179	239.5	1.15034e+07	4.31224e+06	4.26134e+06	2.10297e+07	2.01366e+07	2.01072e+07	2.86276e+06	2.85112e+06	5.09638e+06	1.08835	0.0111368	1.40429	C18H24O3	0	Terpenoids
	Anisotine	2.27	350.153	156.3	310142	194074	232931	590137	794069	869135	273959	352889	300242	1.19835	0.00604878	1.40516	C20H19N3O3	0	Alkaloids
	4,4,7a-trimethyl-3a,5,6,7-tetrahydro-3H-indene-1-carboxylic acid	3.91	207.139	275.8	334460	408123	417430	1.16205e+06	1.14877e+06	997660	858942	1.41843e+06	717741	1.25647	0.000340381	1.4321	C13H20O2	0	Terpenoids
	1-Methylpyrrolidine	3.93	86.0964	28.9	6.6963e+07	5.79781e+07	5.94061e+07	1.83402e+08	1.9129e+08	1.98142e+08	8.3349e+07	8.81201e+07	9.80043e+07	1.269	1.30734e-05	1.43276	C5H11N	0	Alkaloids
	5-undecylbenzene-1,3-diol	2.73	265.216	257.4	2.86023e+06	2.99113e+06	3.07244e+06	9.18765e+06	9.70121e+06	9.11646e+06	1.70405e+06	1.73015e+06	2.50611e+06	1.27414	5.55378e-06	1.44803	C17H28O2	0	Polyketides
	Undecanedioylcarnitine	1.7	360.238	213.5	6.41274e+06	5.09538e+06	5.2354e+06	1.7181e+07	1.79874e+07	1.74389e+07	3.7638e+06	3.80308e+06	3.84984e+06	1.26099	3.23193e-05	1.44862	C18H33NO6	0	0
	xi-2,2,6-Trimethyl-1,4-cyclohexanedione	2.67	155.107	258.6	5.83134e+06	2.38142e+06	5.10723e+06	1.49811e+07	1.5095e+07	1.22383e+07	3.09524e+06	2.21409e+06	3.5107e+06	1.11881	0.00481019	1.46102	C9H14O2	0	Terpenoids
	PC(42:9)	2.62	856.579	306.4	3.58312e+06	3.81364e+06	3.2932e+06	1.13777e+07	1.11941e+07	1.13777e+07	1.27306e+07	9.12413e+06	9.53981e+06	1.27255	3.49892e-06	1.46626	C50H82NO8P	0	0
	3''-Hydroxy-geranylhydroquinone	1.77	263.164	233.2	1.74949e+06	2.17159e+06	2.04398e+06	6.361e+06	6.49314e+06	6.15073e+06	5.61984e+06	5.3531e+06	5.71509e+06	1.26696	2.15987e-05	1.47108	C16H22O3	0	0
	Prolylhydroxyproline	3.75	227.104	38.9	1.15766e+06	1.18484e+06	1.25007e+06	3.45507e+06	3.56132e+06	3.52095e+06	1.78387e+06	1.70149e+06	1.91491e+06	1.27509	1.48571e-07	1.47311	C10H16N2O4	0	Alkaloids
	1-(2-hydroxy-5-methoxy-phenyl)ethanone	3.72	165.056	180.5	5.46083e+06	5.14544e+06	5.68438e+06	1.5785e+07	1.59647e+07	1.63387e+07	8.11102e+06	8.29861e+06	8.16202e+06	1.27499	1.66037e-06	1.48321	C9H10O3	0	Shikimates and Phenylpropanoids
	Spinacetin_3-gentiobioside	2.37	671.187	147.7	192981	196809	113256	530648	481447	609778	49447.1	108726	94462.6	1.20112	0.00188827	1.48906	C29H34O18	0	Shikimates and Phenylpropanoids
	(3S,4R,4aS)-3-[(2S,3R,4S,5S,6R)-6-[[(2R,3R,4R)-3,4-dihydroxy-4-(hydroxymethyl)oxolan-2-yl]oxymethyl]-3,4,5-trihydroxyoxan-2-yl]oxy-4-ethenyl-4,4a,5,6-tetrahydro-3H-pyrano[3,4-c]pyran-8-one	2.65	489.163	50	875610	1.00148e+06	1.08178e+06	2.96809e+06	2.92057e+06	2.8883e+06	210301	229934	119357	1.26662	1.82913e-05	1.48967	C21H30O13	0	Terpenoids
	3-hydroxy-3-methyl-5-oxo-5-[[(2R,3S,4S,5R,6R)-3,4,5-trihydroxy-6-[4-(4-hydroxyphenyl)butan-2-yloxy]oxan-2-yl]methoxy]pentanoic acid	3.84	471.187	171.7	3.83347e+06	4.07465e+06	3.94683e+06	1.15409e+07	1.17377e+07	1.20588e+07	3.5997e+06	3.48664e+06	3.44963e+06	1.27364	3.5954e-06	1.49565	C22H32O11	0	0
	Apodanthoside (Not validated)	2.46	401.109	149.9	2.21712e+06	1.5564e+06	1.96997e+06	5.44986e+06	5.68549e+06	5.98779e+06	1.34963e+06	2.19937e+06	2.17476e+06	1.25456	0.000101524	1.49927	C17H22O11	0	Terpenoids
	4-amino-3-hydroxyhexadecanoate	1.79	288.253	274.4	1.51109e+06	1.6572e+06	1.49212e+06	5.10277e+06	5.20608e+06	4.83832e+06	1.64034e+06	1.47132e+06	1.50053e+06	1.27317	1.70205e-05	1.49966	C16H33NO3	0	0
	Hirsutine	2.73	391.2	150.6	1.65377e+06	1.86952e+06	1.5264e+06	5.33666e+06	5.33669e+06	5.74418e+06	5.32727e+06	5.43975e+06	5.44766e+06	1.26885	2.16567e-05	1.50021	C22H28N2O3	0	Alkaloids
	MeAIB	3.92	118.086	26.8	6.75028e+07	6.30512e+07	6.03028e+07	1.97668e+08	1.99807e+08	2.29183e+08	7.31907e+07	6.57233e+07	6.83621e+07	1.26886	0.00014563	1.51265	C5H11NO2	0	Amino acids and Peptides
	(2S,3R,4R,5R,6S)-2-[(2R,3R,4S,5R,6R)-2-[2-(3,4-dihydroxyphenyl)ethoxy]-3,5-dihydroxy-6-(hydroxymethyl)oxan-4-yl]oxy-6-methyloxane-3,4,5-triol	2.68	461.166	156.5	5.13671e+06	4.92115e+06	4.58461e+06	1.48349e+07	1.48355e+07	1.45733e+07	5.47974e+06	4.94834e+06	4.99819e+06	1.27197	3.76179e-06	1.51533	C20H30O12	0	Shikimates and Phenylpropanoids
	3'-Bromo-6'-hydroxy-2',4,4'-trimethoxychalcone	2.25	393.034	28.7	932092	844445	586564	2.35908e+06	3.07198e+06	2.38056e+06	727809	684583	740738	1.22175	0.0025298	1.52297	C18H17BrO5	0	Shikimates and Phenylpropanoids
	5-Hydroxycapsanthin	1.56	587.406	246.2	1.65889e+06	1.41775e+06	1.39965e+06	5.60785e+06	5.01947e+06	4.22898e+06	1.42654e+06	1.62074e+06	1.55939e+06	1.25087	0.00194173	1.52998	C39H54O4	0	0
	Coumaroyl putrescin	2.64	235.144	57.5	6.85867e+06	6.58401e+06	1.63319e+06	1.78763e+07	1.54613e+07	1.66583e+07	5.70968e+06	6.47356e+06	4.68382e+06	1.01604	0.00663061	1.53263	C13H18N2O2	0	Alkaloids
	Isokobusone	2.44	223.169	289.1	849373	1.0283e+06	769084	2.82243e+06	2.96337e+06	3.02994e+06	3.2354e+06	3.6464e+06	3.40286e+06	1.26261	2.6224e-05	1.53558	C14H22O2	0	Terpenoids
	Monic acid	1.88	341.197	218.4	1.02565e+07	1.05096e+07	1.03588e+07	3.17254e+07	3.17962e+07	3.19991e+07	6.68927e+06	3.93493e+06	9.50616e+06	1.27497	9.24564e-07	1.53806	C18H30O6	0	0
	FA 18:2+3O	2.71	327.218	243.2	7.12166e+06	7.10368e+06	7.10853e+06	2.20491e+07	2.1322e+07	2.22157e+07	5.70025e+06	5.31952e+06	5.77759e+06	1.2745	9.1036e-06	1.54115	C18H32O5	0	Fatty acids
	2-C22:0-DCA-LPA	1.92	523.304	343.1	197235	229875	290179	632420	801941	785139	0	11852.6	0	1.24251	0.000887712	1.55004	C25H49O9P	0	0
	Goniothalenol	2.24	231.05	168	5.40067e+06	4.65013e+06	5.14432e+06	1.60563e+07	1.89062e+07	1.63158e+07	5.57168e+06	5.16787e+06	3.78612e+06	1.26527	0.000219296	1.55123	C13H12O4	0	Shikimates and Phenylpropanoids
	Pumiloside	2.59	511.174	196.7	3.19062e+06	3.10984e+06	3.05047e+06	1.05566e+07	9.26434e+06	9.4127e+06	5.73548e+06	5.9471e+06	3.14998e+06	1.26953	0.00545984	1.56604	C26H28N2O9	0	Alkaloids
	3E,9Z,12Z,15Z-octadecatetraenoic_acid	2.45	277.216	264.2	1.04714e+07	1.00822e+07	1.1114e+07	3.5097e+07	3.6692e+07	3.62307e+07	5.29715e+06	7.08767e+06	5.63031e+06	1.27331	9.48205e-07	1.56755	C18H28O2	0	Fatty acids
	(1S,5S,8S,9R)-2,5,9-trimethyltricyclo[6.3.0.01,5]undec-2-ene-3-carboxylic acid	3.98	233.154	291.9	2.16107e+06	1.17218e+06	1.34699e+06	4.65255e+06	4.99801e+06	5.08945e+06	1.10906e+06	978450	1.18577e+06	1.21472	0.000595869	1.57807	C15H22O2	0	Terpenoids
	(E)-5-(2,3-dimethyl-3-tricyclo[2.2.1.02,6]heptanyl)-2-methyl-pent-2-enoic acid	3.96	233.154	291.9	2.16107e+06	1.17218e+06	1.34699e+06	4.65255e+06	4.99801e+06	5.08945e+06	1.10906e+06	978450	1.18577e+06	1.21472	0.000595869	1.57807	C15H22O2	0	Terpenoids
	1,1,9a-trimethyl-3,4,8,9-tetrahydro-2H-benzo[7]annulene-7-carboxylic acid	3.97	233.154	291.9	2.16107e+06	1.17218e+06	1.34699e+06	4.65255e+06	4.99801e+06	5.08945e+06	1.10906e+06	978450	1.18577e+06	1.21472	0.000595869	1.57807	C15H22O2	0	Terpenoids
	2,10,10-trimethyltricyclo[6.3.0.01,5]undec-6-ene-6-carboxylic acid	3.97	233.154	291.9	2.16107e+06	1.17218e+06	1.34699e+06	4.65255e+06	4.99801e+06	5.08945e+06	1.10906e+06	978450	1.18577e+06	1.21472	0.000595869	1.57807	C15H22O2	0	Terpenoids
	beta-Chamigrenic acid	3.94	233.154	291.9	2.16107e+06	1.17218e+06	1.34699e+06	4.65255e+06	4.99801e+06	5.08945e+06	1.10906e+06	978450	1.18577e+06	1.21472	0.000595869	1.57807	C15H22O2	0	Terpenoids
[truncated: 302 more rows]

## Sheet: Table S10
	Dataset S10 KEGG pathway enrichment analysis on downregulated metabolites from HKOEWRKY45 vs. HK comparison.
	Pathway name	Total	Expected	Hits	P value
[truncated: 23 more rows]

[truncated: 6 more sheets: Table S11, Table S12, Table S13, Table S14, Table S15, Table S16]
